# Supplementary material for: Enhancing the genome editing toolbox: genome wide CRISPR arrayed libraries
Source: Sci Rep. 2017 May 22;7:2244. doi: 10.1038/s41598-017-01766-5 (PMC5440395; doi:10.1038/s41598-017-01766-5)
Supplement: Supplementary file 2 — Supplementary Table 1 [file 41598_2017_1766_MOESM2_ESM.xls]

## Sheet: part_1_no_snps_no_overlap.oligo
gene_id	strand	id	exon_id	num_exons	rank	transcript_midpoint	chr_name	chr_start	chr_end	seq	pam_right	forward_oligo	reverse_oligo	marker_symbol
ENSG00000215405	-1	220961901	ENSE00001725349	9	3	20740622	15	20743937	20743959	CCTGATGTTGATGGCTTGCCTTC	0	CACCGAAGGCAAGCCATCAACATCGT	TAAAACGATGTTGATGGCTTGCCTTC	GOLGA6L6
ENSG00000215405	-1	220961878	ENSE00001736207	9	4	20740622	15	20743790	20743812	CTGACACGTAAGGATTCGTATGG	1	CACCGTGACACGTAAGGATTCGTAGT	TAAAACTACGAATCCTTACGTGTCAC	GOLGA6L6
ENSG00000138593	-1	223924081	ENSE00000931342	18	12	49304922	15	49304945	49304967	CAGGGCTGACTTTTGGTTAAAGG	1	CACCGAGGGCTGACTTTTGGTTAAGT	TAAAACTTAACCAAAAGTCAGCCCTC	SECISBP2L
ENSG00000138593	-1	223925706	ENSE00003472368	18	4	49304922	15	49325255	49325277	CCAGCGGCCTTTTGCTTTTTATG	0	CACCGATAAAAAGCAAAAGGCCGCGT	TAAAACGCGGCCTTTTGCTTTTTATC	SECISBP2L
ENSG00000166157	-1	272512907	ENSE00003469812	24	11	10934964	21	10944721	10944743	CAGCAGAAGAATCACAATAATGG	1	CACCGAGCAGAAGAATCACAATAAGT	TAAAACTTATTGTGATTCTTCTGCTC	TPTE
ENSG00000166157	-1	272512906	ENSE00003469812	24	11	10934964	21	10944720	10944742	CCAGCAGAAGAATCACAATAATG	0	CACCGATTATTGTGATTCTTCTGCGT	TAAAACGCAGAAGAATCACAATAATC	TPTE
ENSG00000188992	-1	272655710	ENSE00001369084	10	3	15538755	21	15558317	15558339	CCAACAAATCCACTGATATGAGC	0	CACCGCTCATATCAGTGGATTTGTGT	TAAAACACAAATCCACTGATATGAGC	LIPI
ENSG00000188992	-1	272655372	ENSE00001371492	10	4	15538755	21	15554158	15554180	CCTTGGCCCAGCAGGGTCAAGAC	0	CACCGTCTTGACCCTGCTGGGCCAGT	TAAAACTGGCCCAGCAGGGTCAAGAC	LIPI
ENSG00000185272	1	272658218	ENSE00003546298	5	2	15596850	21	15591890	15591912	CCACTAACCAAAGTGACTATATG	0	CACCGATATAGTCACTTTGGTTAGGT	TAAAACCTAACCAAAGTGACTATATC	RBM11
ENSG00000185272	1	272658321	ENSE00003560060	5	3	15596850	21	15593438	15593460	CCAGCTAACCAAAGTTTTGAGAG	0	CACCGTCTCAAAACTTTGGTTAGCGT	TAAAACGCTAACCAAAGTTTTGAGAC	RBM11
ENSG00000182974	1	221069007	ENSE00001729110	1	1	22369047	15	22368742	22368764	CCTCTCCTATGTATTTCCTGTTG	0	CACCGAACAGGAAATACATAGGAGGT	TAAAACCTCCTATGTATTTCCTGTTC	OR4M2
ENSG00000182974	1	221069015	ENSE00001729110	1	1	22369047	15	22368799	22368821	CCATTACAGCCCCTGAAATGCTC	0	CACCGAGCATTTCAGGGGCTGTAAGT	TAAAACTTACAGCCCCTGAAATGCTC	OR4M2
ENSG00000155304	-1	272671192	ENSE00001020231	5	3	15748012	21	15750662	15750684	ATATTCTGGGGACACTGTGATGG	1	CACCGTATTCTGGGGACACTGTGAGT	TAAAACTCACAGTGTCCCCAGAATAC	HSPA13
ENSG00000155304	-1	272671185	ENSE00001020231	5	3	15748012	21	15750619	15750641	CCTCTGCCATTTCCTTTAACTTC	0	CACCGAAGTTAAAGGAAATGGCAGGT	TAAAACCTGCCATTTCCTTTAACTTC	HSPA13
ENSG00000166200	-1	223935227	ENSE00001100902	13	4	49426595	15	49431819	49431841	TTATATCTATTCATCATTTCTGG	1	CACCGTATATCTATTCATCATTTCGT	TAAAACGAAATGATGAATAGATATAC	COPS2
ENSG00000166200	-1	223934876	ENSE00001504345	13	7	49426595	15	49426680	49426702	CCTTTTTTCAGATCATCTTCTCC	0	CACCGGAGAAGATGATCTGAAAAAGT	TAAAACTTTTTCAGATCATCTTCTCC	COPS2
ENSG00000155307	-1	272682541	ENSE00001020240	9	4	15882732	21	15889337	15889359	CCATTTGTGGGATCTCCTTCATG	0	CACCGATGAAGGAGATCCCACAAAGT	TAAAACTTTGTGGGATCTCCTTCATC	SAMSN1
ENSG00000155307	-1	272682021	ENSE00001020242	9	6	15882732	21	15882758	15882780	CCATCTGAACAGCTTGTTATGCC	0	CACCGGCATAACAAGCTGTTCAGAGT	TAAAACTCTGAACAGCTTGTTATGCC	SAMSN1
ENSG00000243440	-1	272692637	ENSE00001543502	7	2	15981875	21	16015351	16015373	CTCTCTCCAAAGGGTGGGATAGG	1	CACCGTCTCTCCAAAGGGTGGGATGT	TAAAACATCCCACCCTTTGGAGAGAC	AF165138.7
ENSG00000243440	-1	272690140	ENSE00003688243	7	4	15981875	21	15985206	15985228	TATTTTCAGACATAAATCTCCGG	1	CACCGATTTTCAGACATAAATCTCGT	TAAAACGAGATTTATGTCTGAAAATC	AF165138.7
ENSG00000153575	1	221119952	ENSE00003585432	23	11	22855078	15	22850911	22850933	TACAATAACTCTTGCAATAGTGG	1	CACCGACAATAACTCTTGCAATAGGT	TAAAACCTATTGCAAGAGTTATTGTC	TUBGCP5
ENSG00000153575	1	221118513	ENSE00001294714	23	3	22855078	15	22836105	22836127	TGCTAGTTGGAAGAGATTAACGG	1	CACCGGCTAGTTGGAAGAGATTAAGT	TAAAACTTAATCTCTTCCAACTAGCC	TUBGCP5
ENSG00000137824	-1	223028222	ENSE00003603792	12	3	41037274	15	41043742	41043764	CTCTCTGGTTCTCTTCCATGTGG	1	CACCGTCTCTGGTTCTCTTCCATGGT	TAAAACCATGGAAGAGAACCAGAGAC	RMDN3
ENSG00000137824	-1	223028212	ENSE00003603792	12	3	41037274	15	41043691	41043713	CAGTGGAGTCACTCCTCTCCCGG	1	CACCGAGTGGAGTCACTCCTCTCCGT	TAAAACGGAGAGGAGTGACTCCACTC	RMDN3
ENSG00000104129	-1	223033106	ENSE00003539612	11	2	41068413	15	41072148	41072170	TTTGTCTGGGTGGCAGGAGAGGG	1	CACCGTTGTCTGGGTGGCAGGAGAGT	TAAAACTCTCCTGCCACCCAGACAAC	DNAJC17
ENSG00000104129	-1	223033051	ENSE00003586985	11	3	41068413	15	41071775	41071797	CCTGAGAAAGCTGGTGGAAGAGT	0	CACCGCTCTTCCACCAGCTTTCTCGT	TAAAACGAGAAAGCTGGTGGAAGAGC	DNAJC17
ENSG00000155313	1	272793908	ENSE00001020310	24	11	17199414	21	17196376	17196398	CCACCTGTGTTAACATTTGAATT	0	CACCGATTCAAATGTTAACACAGGGT	TAAAACCCTGTGTTAACATTTGAATC	USP25
ENSG00000155313	1	272794097	ENSE00001183092	24	14	17199414	21	17199316	17199338	CCCTATCTTCAGAACTGCCAAGC	0	CACCGCTTGGCAGTTCTGAAGATAGT	TAAAACTATCTTCAGAACTGCCAAGC	USP25
ENSG00000101638	-1	253784818	ENSE00003558862	7	3	44266139	18	44272191	44272213	CCTGTCGAACAGCTCTGACTGCT	0	CACCGGCAGTCAGAGCTGTTCGACGT	TAAAACGTCGAACAGCTCTGACTGCC	ST8SIA5
ENSG00000101638	-1	253784336	ENSE00000668965	7	4	44266139	18	44268834	44268856	GGTGGTGAAGAGAAAGGCAGGGG	1	CACCGGTGGTGAAGAGAAAGGCAGGT	TAAAACCTGCCTTTCTCTTCACCACC	ST8SIA5
ENSG00000154639	1	272936196	ENSE00001370254	7	2	18931428	21	18919430	18919452	TACGCTTAGTCCCGAAGACCAGG	1	CACCGACGCTTAGTCCCGAAGACCGT	TAAAACGGTCTTCGGGACTAAGCGTC	CXADR
ENSG00000154639	1	272936200	ENSE00001370254	7	2	18931428	21	18919441	18919463	CCGAAGACCAGGGACCGCTGGAC	0	CACCGTCCAGCGGTCCCTGGTCTTGT	TAAAACAAGACCAGGGACCGCTGGAC	CXADR
ENSG00000078043	-1	253802264	ENSE00003553767	14	7	44424730	18	44424773	44424795	CCGTACAAGATATACAGACATAG	0	CACCGTATGTCTGTATATCTTGTAGT	TAAAACTACAAGATATACAGACATAC	PIAS2
ENSG00000078043	-1	253802263	ENSE00003553767	14	7	44424730	18	44424737	44424759	TTTTAATCTCTGTAATAACATGG	1	CACCGTTTAATCTCTGTAATAACAGT	TAAAACTGTTATTACAGAGATTAAAC	PIAS2
ENSG00000154640	-1	272941331	ENSE00001016961	6	3	18971139	21	18977259	18977281	TCACAGGCTTTCAGGACATCAGG	1	CACCGCACAGGCTTTCAGGACATCGT	TAAAACGATGTCCTGAAAGCCTGTGC	BTG3
ENSG00000154640	-1	272941326	ENSE00001016961	6	3	18971139	21	18977218	18977240	CCTTTGGCAAGCCCAGGTCACTA	0	CACCGAGTGACCTGGGCTTGCCAAGT	TAAAACTTGGCAAGCCCAGGTCACTC	BTG3
ENSG00000188277	1	223031458	ENSE00001378058	1	1	41062958	15	41062794	41062816	GCCAGGCCAGCACAGCAGGTGGG	1	CACCGCCAGGCCAGCACAGCAGGTGT	TAAAACACCTGCTGTGCTGGCCTGGC	C15orf62
ENSG00000188277	1	223031464	ENSE00001378058	1	1	41062958	15	41062830	41062852	ACAGCAACCGAGAAGTCATCCGG	1	CACCGCAGCAACCGAGAAGTCATCGT	TAAAACGATGACTTCTCGGTTGCTGC	C15orf62
ENSG00000249139	-1	269887439	ENSE00003489496	5	2	44171459	20	44174378	44174400	TTCACATTCTTCTCTGATTTTGG	1	CACCGTCACATTCTTCTCTGATTTGT	TAAAACAAATCAGAGAAGAATGTGAC	EPPIN-WFDC6
ENSG00000249139	-1	269887091	ENSE00003477279	5	3	44171459	20	44171479	44171501	CCAGTTTCTTTTGGCATTTCGCA	0	CACCGGCGAAATGCCAAAAGAAACGT	TAAAACGTTTCTTTTGGCATTTCGCC	EPPIN-WFDC6
ENSG00000158901	-1	269888980	ENSE00001041886	7	3	44184421	20	44187603	44187625	CCTCTCTTTGGGACATAACCCTG	0	CACCGAGGGTTATGTCCCAAAGAGGT	TAAAACCTCTTTGGGACATAACCCTC	WFDC8
ENSG00000158901	-1	269888686	ENSE00001041894	7	4	44184421	20	44184471	44184493	TTACAGTTTCCATGCCTCACAGG	1	CACCGTACAGTTTCCATGCCTCACGT	TAAAACGTGAGGCATGGAAACTGTAC	WFDC8
ENSG00000180205	-1	269894004	ENSE00001268256	5	4	44237405	20	44237415	44237437	CCAGCACTGCTCAGTTTCTCTTA	0	CACCGAAGAGAAACTGAGCAGTGCGT	TAAAACGCACTGCTCAGTTTCTCTTC	WFDC9
ENSG00000180205	-1	269894003	ENSE00001268256	5	4	44237405	20	44237414	44237436	CCCAGCACTGCTCAGTTTCTCTT	0	CACCGAGAGAAACTGAGCAGTGCTGT	TAAAACAGCACTGCTCAGTTTCTCTC	WFDC9
ENSG00000154642	-1	272963083	ENSE00003679576	5	2	19169115	21	19190509	19190531	CCTCAATATTTAGCTCAAAACAA	0	CACCGTGTTTTGAGCTAAATATTGGT	TAAAACCAATATTTAGCTCAAAACAC	C21orf91
ENSG00000154642	-1	272961279	ENSE00001642880	5	3	19169115	21	19169408	19169430	GTGTGCAAGAGATCAGACTTTGG	1	CACCGTGTGCAAGAGATCAGACTTGT	TAAAACAAGTCTGATCTCTTGCACAC	C21orf91
ENSG00000140577	1	228704138	ENSE00003527213	15	3	91169189	15	91136892	91136914	GTTCGGGGAACCCGCCATCACGG	1	CACCGTTCGGGGAACCCGCCATCAGT	TAAAACTGATGGCGGGTTCCCCGAAC	CRTC3
ENSG00000140577	1	228705440	ENSE00003592472	15	5	91169189	15	91147624	91147646	CCTCCTTGGAAAGACGAAAAGCA	0	CACCGGCTTTTCGTCTTTCCAAGGGT	TAAAACCCTTGGAAAGACGAAAAGCC	CRTC3
ENSG00000166140	1	223037273	ENSE00003528556	11	4	41102406	15	41102061	41102083	CCTTGGAAGCCAAGCAAAAGCCC	0	CACCGGGCTTTTGCTTGGCTTCCAGT	TAAAACTGGAAGCCAAGCAAAAGCCC	ZFYVE19
ENSG00000166140	1	223037281	ENSE00003528556	11	4	41102406	15	41102098	41102120	CCAGGGACTGACACGACAAGACC	0	CACCGGTCTTGTCGTGTCAGTCCCGT	TAAAACGGGACTGACACGACAAGACC	ZFYVE19
ENSG00000101138	1	271200876	ENSE00003630346	6	3	54974026	20	54972280	54972302	ACCGCAGTTCAGTATGCAATTGG	1	CACCGCCGCAGTTCAGTATGCAATGT	TAAAACATTGCATACTGAACTGCGGC	CSTF1
ENSG00000101138	1	271200881	ENSE00003630346	6	3	54974026	20	54972320	54972342	CCCCTGGCACAGGGATTGACCTG	0	CACCGAGGTCAATCCCTGTGCCAGGT	TAAAACCTGGCACAGGGATTGACCTC	CSTF1
ENSG00000068793	1	221131668	ENSE00001294482	31	11	22958239	15	22940742	22940764	CCTCCGGCAGCAGCCCTCAGTAC	0	CACCGTACTGAGGGCTGCTGCCGGGT	TAAAACCCGGCAGCAGCCCTCAGTAC	CYFIP1
ENSG00000068793	1	221130065	ENSE00003684300	31	5	22958239	15	22928417	22928439	TAACGAGCAGCCTAACAGAGTGG	1	CACCGAACGAGCAGCCTAACAGAGGT	TAAAACCTCTGTTAGGCTGCTCGTTC	CYFIP1
ENSG00000180083	-1	269898310	ENSE00001419168	5	4	44278006	20	44278010	44278032	CCAGCATTCTTCAAGTAACAATT	0	CACCGATTGTTACTTGAAGAATGCGT	TAAAACGCATTCTTCAAGTAACAATC	WFDC11
ENSG00000180083	-1	269898308	ENSE00001419168	5	4	44278006	20	44278008	44278030	CCCCAGCATTCTTCAAGTAACAA	0	CACCGTGTTACTTGAAGAATGCTGGT	TAAAACCAGCATTCTTCAAGTAACAC	WFDC11
ENSG00000154646	-1	273008708	ENSE00001016995	25	10	19713763	21	19725340	19725362	CCTCAAAGTTACAATTAATTTTC	0	CACCGAAAATTAATTGTAACTTTGGT	TAAAACCAAAGTTACAATTAATTTTC	TMPRSS15
ENSG00000154646	-1	273007848	ENSE00001016997	25	13	19713763	21	19713795	19713817	CCATATGTTAGGCTAATGTCATC	0	CACCGATGACATTAGCCTAACATAGT	TAAAACTATGTTAGGCTAATGTCATC	TMPRSS15
ENSG00000149651	1	269905754	ENSE00000991810	3	2	44352554	20	44352521	44352543	CCCTGCAAATTGGACATGAATTT	0	CACCGAATTCATGTCCAATTTGCAGT	TAAAACTGCAAATTGGACATGAATTC	SPINT4
ENSG00000149651	1	269905756	ENSE00000991810	3	2	44352554	20	44352524	44352546	TGCAAATTGGACATGAATTTTGG	1	CACCGGCAAATTGGACATGAATTTGT	TAAAACAAATTCATGTCCAATTTGCC	SPINT4
ENSG00000101365	-1	265519506	ENSE00003581008	12	3	2641188	20	2644357	2644379	CGGAAGCATGGTCACGGGAAAGG	1	CACCGGGAAGCATGGTCACGGGAAGT	TAAAACTTCCCGTGACCATGCTTCCC	IDH3B
ENSG00000101365	-1	265519475	ENSE00003458517	12	4	2641188	20	2644186	2644208	CTGGAACTCCACTGGGACAGCGG	1	CACCGTGGAACTCCACTGGGACAGGT	TAAAACCTGTCCCAGTGGAGTTCCAC	IDH3B
ENSG00000167216	1	253820677	ENSE00003603988	15	7	44595881	18	44589667	44589689	AAACCTCTGAGTGCATTTATTGG	1	CACCGAACCTCTGAGTGCATTTATGT	TAAAACATAAATGCACTCAGAGGTTC	KATNAL2
ENSG00000167216	1	253820680	ENSE00003603988	15	7	44595881	18	44589702	44589724	GATGCGAGAATTGGCAGCCGTGG	1	CACCGATGCGAGAATTGGCAGCCGGT	TAAAACCGGCTGCCAATTCTCGCATC	KATNAL2
ENSG00000124116	-1	269913341	ENSE00003460567	7	4	44416484	20	44416599	44416621	CCTAGGGCAATCTCTTTTCCTCC	0	CACCGGAGGAAAAGAGATTGCCCTGT	TAAAACAGGGCAATCTCTTTTCCTCC	WFDC3
ENSG00000124116	-1	269913335	ENSE00003460567	7	4	44416484	20	44416560	44416582	AGTGATGCACCTTTTCAAACAGG	1	CACCGGTGATGCACCTTTTCAAACGT	TAAAACGTTTGAAAAGGTGCATCACC	WFDC3
ENSG00000087589	1	271205364	ENSE00003666477	6	2	55027414	20	55012285	55012307	AGGGGACATCCTGACCATTCTGG	1	CACCGGGGGACATCCTGACCATTCGT	TAAAACGAATGGTCAGGATGTCCCCC	CASS4
ENSG00000087589	1	271205372	ENSE00003666477	6	2	55027414	20	55012334	55012356	TGGTGGAAGTGTTTGCTCCATGG	1	CACCGGGTGGAAGTGTTTGCTCCAGT	TAAAACTGGAGCAAACACTTCCACCC	CASS4
ENSG00000154654	1	273227442	ENSE00003691834	18	3	22782656	21	22656520	22656542	GTGAACCTGAAAGTATAGATTGG	1	CACCGTGAACCTGAAAGTATAGATGT	TAAAACATCTATACTTTCAGGTTCAC	NCAM2
ENSG00000154654	1	273227977	ENSE00003667449	18	5	22782656	21	22664452	22664474	CCTGCAGATTCTCAACATCAATA	0	CACCGATTGATGTTGAGAATCTGCGT	TAAAACGCAGATTCTCAACATCAATC	NCAM2
ENSG00000166143	-1	223039952	ENSE00001100208	5	1	41109498	15	41120658	41120680	TACTTCACTGTCAGGCGGCTGGG	1	CACCGACTTCACTGTCAGGCGGCTGT	TAAAACAGCCGCCTGACAGTGAAGTC	PPP1R14D
ENSG00000166143	-1	223039941	ENSE00001100208	5	1	41109498	15	41120623	41120645	CCATCTCCAGCCAGCGCTGGAGC	0	CACCGCTCCAGCGCTGGCTGGAGAGT	TAAAACTCTCCAGCCAGCGCTGGAGC	PPP1R14D
ENSG00000103642	1	225330337	ENSE00001100070	6	2	63419759	15	63414859	63414881	GTGGTTGGAGTTTCTGTAGATGG	1	CACCGTGGTTGGAGTTTCTGTAGAGT	TAAAACTCTACAGAAACTCCAACCAC	LACTB
ENSG00000103642	1	225330826	ENSE00001100079	6	4	63419759	15	63419570	63419592	TTACTGATTTCCCATTTAAGTGG	1	CACCGTACTGATTTCCCATTTAAGGT	TAAAACCTTAAATGGGAAATCAGTAC	LACTB
ENSG00000197299	1	228723697	ENSE00001316594	22	3	91308579	15	91292713	91292735	CCTTCAGTGAACCTCTACCCAAC	0	CACCGTTGGGTAGAGGTTCACTGAGT	TAAAACTCAGTGAACCTCTACCCAAC	BLM
ENSG00000197299	1	228723705	ENSE00001316594	22	3	91308579	15	91292763	91292785	TTCTTTAAAAATGCTCCAGCAGG	1	CACCGTCTTTAAAAATGCTCCAGCGT	TAAAACGCTGGAGCATTTTTAAAGAC	BLM
ENSG00000154719	-1	273554632	ENSE00001017284	11	2	26972167	21	26978910	26978932	CGCATTTCTGTCAATTCTGTCGG	1	CACCGGCATTTCTGTCAATTCTGTGT	TAAAACACAGAATTGACAGAAATGCC	MRPL39
ENSG00000154719	-1	273554371	ENSE00001136807	11	3	26972167	21	26976199	26976221	CCATCCACCAGAGCCAGAATGGA	0	CACCGCCATTCTGGCTCTGGTGGAGT	TAAAACTCCACCAGAGCCAGAATGGC	MRPL39
ENSG00000101160	-1	271566048	ENSE00001454208	6	1	57576550	20	57582061	57582083	CCCGTCCCCCCGCAGAGGCCGGT	0	CACCGCCGGCCTCTGCGGGGGGACGT	TAAAACGTCCCCCCGCAGAGGCCGGC	CTSZ
ENSG00000101160	-1	271565884	ENSE00003673296	6	2	57576550	20	57581512	57581534	ACAGGTACTCATGAGGCCGGGGG	1	CACCGCAGGTACTCATGAGGCCGGGT	TAAAACCCGGCCTCATGAGTACCTGC	CTSZ
ENSG00000022277	1	271210108	ENSE00003675632	9	3	55059230	20	55049749	55049771	TGCCGTCATTGAATTTCTCTTGG	1	CACCGGCCGTCATTGAATTTCTCTGT	TAAAACAGAGAAATTCAATGACGGCC	RTFDC1
ENSG00000022277	1	271210113	ENSE00003675632	9	3	55059230	20	55049779	55049801	TGCAGAAAAGGCTCTTGGGAAGG	1	CACCGGCAGAAAAGGCTCTTGGGAGT	TAAAACTCCCAAGAGCCTTTTCTGCC	RTFDC1
ENSG00000088881	1	265526159	ENSE00003614658	18	4	2730513	20	2686645	2686667	ATGGGATCCATTACCGCCTCCGG	1	CACCGTGGGATCCATTACCGCCTCGT	TAAAACGAGGCGGTAATGGATCCCAC	EBF4
ENSG00000088881	1	265526589	ENSE00003710977	18	6	2730513	20	2688622	2688644	CCCCGAAATGTGCCGAGTGCTGC	0	CACCGCAGCACTCGGCACATTTCGGT	TAAAACCGAAATGTGCCGAGTGCTGC	EBF4
ENSG00000101162	1	271568768	ENSE00000663010	4	3	57599161	20	57598568	57598590	GTCTTGGTGGACCTAGAACCTGG	1	CACCGTCTTGGTGGACCTAGAACCGT	TAAAACGGTTCTAGGTCCACCAAGAC	TUBB1
ENSG00000101162	1	271568805	ENSE00001029829	4	4	57599161	20	57598763	57598785	ACTCTGGGGCTGGCAACAACTGG	1	CACCGCTCTGGGGCTGGCAACAACGT	TAAAACGTTGTTGCCAGCCCCAGAGC	TUBB1
ENSG00000183206	-1	251302692	ENSE00002067120	11	1	14535001	18	14542861	14542883	CCTGAGCGTCTTCATAAAGGAGT	0	CACCGCTCCTTTATGAAGACGCTCGT	TAAAACGAGCGTCTTCATAAAGGAGC	POTEC
ENSG00000183206	-1	251302691	ENSE00002067120	11	1	14535001	18	14542858	14542880	GCTCCTGAGCGTCTTCATAAAGG	1	CACCGCTCCTGAGCGTCTTCATAAGT	TAAAACTTATGAAGACGCTCAGGAGC	POTEC
ENSG00000101457	1	269914466	ENSE00000662410	13	4	44430095	20	44424002	44424024	CTGAACGTGCGAGACAATGTTGG	1	CACCGTGAACGTGCGAGACAATGTGT	TAAAACACATTGTCTCGCACGTTCAC	DNTTIP1
ENSG00000101457	1	269915163	ENSE00001042507	13	6	44430095	20	44430046	44430068	CCGTCAGGCAGAAGAAGAATGTG	0	CACCGACATTCTTCTTCTGCCTGAGT	TAAAACTCAGGCAGAAGAAGAATGTC	DNTTIP1
ENSG00000154721	1	273563311	ENSE00001017300	10	4	27071065	21	27066089	27066111	AGATGATAGATTTCAATATCCGG	1	CACCGGATGATAGATTTCAATATCGT	TAAAACGATATTGAAATCTATCATCC	JAM2
ENSG00000154721	1	273563994	ENSE00001017302	10	5	27071065	21	27071015	27071037	GTACCCTCTTCTGCTCTGAGTGG	1	CACCGTACCCTCTTCTGCTCTGAGGT	TAAAACCTCAGAGCAGAAGAGGGTAC	JAM2
ENSG00000206181	-1	253817758	ENSE00001325424	1	1	44560504	18	44561362	44561384	CCTCAGGGTCCTGTGGGCCAGGC	0	CACCGCCTGGCCCACAGGACCCTGGT	TAAAACCAGGGTCCTGTGGGCCAGGC	TCEB3B
ENSG00000206181	-1	253817743	ENSE00001325424	1	1	44560504	18	44561306	44561328	CCAGGCCTTTTCCTGGTCCTGAA	0	CACCGTCAGGACCAGGAAAAGGCCGT	TAAAACGGCCTTTTCCTGGTCCTGAC	TCEB3B
ENSG00000170122	-1	148337829	ENSE00001492340	1	1	117459	9	117794	117816	TACGAGGAGGGGGGCTTTGCCGG	1	CACCGACGAGGAGGGGGGCTTTGCGT	TAAAACGCAAAGCCCCCCTCCTCGTC	FOXD4
ENSG00000170122	-1	148337826	ENSE00001492340	1	1	117459	9	117783	117805	TGAGCGCGATGTACGAGGAGGGG	1	CACCGGAGCGCGATGTACGAGGAGGT	TAAAACCTCCTCGTACATCGCGCTCC	FOXD4
ENSG00000166128	1	225343211	ENSE00003502690	8	2	63547772	15	63536969	63536991	ATTAGAACGATAGAACTAGATGG	1	CACCGTTAGAACGATAGAACTAGAGT	TAAAACTCTAGTTCTATCGTTCTAAC	RAB8B
ENSG00000166128	1	225343744	ENSE00003672464	8	3	63547772	15	63541868	63541890	CCGAACAATCACGACAGCGTACT	0	CACCGGTACGCTGTCGTGATTGTTGT	TAAAACAACAATCACGACAGCGTACC	RAB8B
ENSG00000124091	-1	271212594	ENSE00000845711	7	5	55071834	20	55072176	55072198	GTTTTCAAAACAGTTAACCAAGG	1	CACCGTTTTCAAAACAGTTAACCAGT	TAAAACTGGTTAACTGTTTTGAAAAC	GCNT7
ENSG00000124091	-1	271212591	ENSE00000845711	7	5	55071834	20	55072143	55072165	AGCCACCTTCTCTGTCTTGGAGG	1	CACCGGCCACCTTCTCTGTCTTGGGT	TAAAACCCAAGACAGAGAAGGTGGCC	GCNT7
ENSG00000124103	1	271216042	ENSE00001746223	2	1	55100869	20	55099971	55099993	TGCAATACGGAGAGCACTTTCGG	1	CACCGGCAATACGGAGAGCACTTTGT	TAAAACAAAGTGCTCTCCGTATTGCC	FAM209A
ENSG00000124103	1	271216043	ENSE00001746223	2	1	55100869	20	55099977	55099999	ACGGAGAGCACTTTCGGATTCGG	1	CACCGCGGAGAGCACTTTCGGATTGT	TAAAACAATCCGAAAGTGCTCTCCGC	FAM209A
ENSG00000104047	1	223977105	ENSE00003499126	6	4	49926783	15	49924386	49924408	CCAAATGAAACAGATGGCAAAAG	0	CACCGTTTTGCCATCTGTTTCATTGT	TAAAACAATGAAACAGATGGCAAAAC	DTWD1
ENSG00000104047	1	223977106	ENSE00003499126	6	4	49926783	15	49924437	49924459	CCTGAATTTGTAAACATTTACAC	0	CACCGTGTAAATGTTTACAAATTCGT	TAAAACGAATTTGTAAACATTTACAC	DTWD1
ENSG00000088882	-1	265539561	ENSE00001879799	14	1	2777031	20	2781075	2781097	CGGGCTGCTATGCAGGGCCGGGG	1	CACCGGGGCTGCTATGCAGGGCCGGT	TAAAACCGGCCCTGCATAGCAGCCCC	CPXM1
ENSG00000088882	-1	265539273	ENSE00001229894	14	2	2777031	20	2779517	2779539	CCGGACATGCTGTTCTGAGGTCC	0	CACCGGACCTCAGAACAGCATGTCGT	TAAAACGACATGCTGTTCTGAGGTCC	CPXM1
ENSG00000104140	-1	223047115	ENSE00001643239	3	1	41165610	15	41166211	41166233	CCACGGCGCCGTCGCCCACCAGC	0	CACCGCTGGTGGGCGACGGCGCCGGT	TAAAACCGGCGCCGTCGCCCACCAGC	RHOV
ENSG00000104140	-1	223047041	ENSE00000675641	3	2	41165610	15	41165914	41165936	CCGGAGCTCCATCCACCAGGACT	0	CACCGGTCCTGGTGGATGGAGCTCGT	TAAAACGAGCTCCATCCACCAGGACC	RHOV
ENSG00000140564	1	228740504	ENSE00000943886	16	4	91422940	15	91419694	91419716	ACAGTGGCTGGAACAGCAGGTGG	1	CACCGCAGTGGCTGGAACAGCAGGGT	TAAAACCCTGCTGTTCCAGCCACTGC	FURIN
ENSG00000140564	1	228740637	ENSE00000943888	16	6	91422940	15	91420368	91420390	CCTGGGGCCAGTTTTGATGTCAA	0	CACCGTGACATCAAAACTGGCCCCGT	TAAAACGGGGCCAGTTTTGATGTCAC	FURIN
ENSG00000140157	-1	221141590	ENSE00000941549	8	6	23006761	15	23014462	23014484	AGTGGAGTCACTAGAGTGGCTGG	1	CACCGGTGGAGTCACTAGAGTGGCGT	TAAAACGCCACTCTAGTGACTCCACC	NIPA2
ENSG00000140157	-1	221141587	ENSE00000941549	8	6	23006761	15	23014444	23014466	AGCACGCTGAGAGCTCCTAGTGG	1	CACCGGCACGCTGAGAGCTCCTAGGT	TAAAACCTAGGAGCTCTCAGCGTGCC	NIPA2
ENSG00000087510	1	271231389	ENSE00000845721	7	4	55208500	20	55208411	55208433	CCCATTTCCATGACCAAGAACCC	0	CACCGGGTTCTTGGTCATGGAAATGT	TAAAACATTTCCATGACCAAGAACCC	TFAP2C
ENSG00000087510	1	271231405	ENSE00000845721	7	4	55208500	20	55208467	55208489	GGCCGTAATGAACCCCACTGAGG	1	CACCGGCCGTAATGAACCCCACTGGT	TAAAACCAGTGGGGTTCATTACGGCC	TFAP2C
ENSG00000124203	1	271588182	ENSE00001722663	5	1	57768592	20	57766176	57766198	CCTGACCCTGGGCCCTGTCCTTC	0	CACCGAAGGACAGGGCCCAGGGTCGT	TAAAACGACCCTGGGCCCTGTCCTTC	ZNF831
ENSG00000124203	1	271588203	ENSE00001722663	5	1	57768592	20	57766244	57766266	CCCTGCCCATCCCACTGTACCAC	0	CACCGTGGTACAGTGGGATGGGCAGT	TAAAACTGCCCATCCCACTGTACCAC	ZNF831
ENSG00000101470	-1	269918600	ENSE00000662420	6	3	44453002	20	44453206	44453228	CCGTGCCCAACTCCTTGACGCTG	0	CACCGAGCGTCAAGGAGTTGGGCAGT	TAAAACTGCCCAACTCCTTGACGCTC	TNNC2
ENSG00000101470	-1	269918558	ENSE00000662419	6	4	44453002	20	44453022	44453044	CCTCGAAGTCGATGGTGCCGCTG	0	CACCGAGCGGCACCATCGACTTCGGT	TAAAACCGAAGTCGATGGTGCCGCTC	TNNC2
ENSG00000104142	1	223050347	ENSE00000675644	5	2	41192478	15	41188148	41188170	CCCAGCTGGAGAAGGAAGTGCCC	0	CACCGGGCACTTCCTTCTCCAGCTGT	TAAAACAGCTGGAGAAGGAAGTGCCC	VPS18
ENSG00000104142	1	223050714	ENSE00003557429	5	3	41192478	15	41191120	41191142	GGCAAATGAGCCCAACCACGTGG	1	CACCGGCAAATGAGCCCAACCACGGT	TAAAACCGTGGTTGGGCTCATTTGCC	VPS18
ENSG00000138613	1	225346962	ENSE00003484714	6	2	63579655	15	63571383	63571405	TACTGATTTCGTCCCTTGTTTGG	1	CACCGACTGATTTCGTCCCTTGTTGT	TAAAACAACAAGGGACGAAATCAGTC	APH1B
ENSG00000138613	1	225347590	ENSE00003596537	6	3	63579655	15	63578762	63578784	CCAGTGAAGGTTTGAAGAGTATA	0	CACCGATACTCTTCAAACCTTCACGT	TAAAACGTGAAGGTTTGAAGAGTATC	APH1B
ENSG00000011454	1	158752696	ENSE00000504622	26	10	125777878	9	125760883	125760905	CCTGTTTATGACCACAGCTGTAG	0	CACCGTACAGCTGTGGTCATAAACGT	TAAAACGTTTATGACCACAGCTGTAC	RABGAP1
ENSG00000011454	1	158751723	ENSE00003665150	26	4	125777878	9	125748504	125748526	TTCAAGTCCTTTCACACCAGTGG	1	CACCGTCAAGTCCTTTCACACCAGGT	TAAAACCTGGTGTGAAAGGACTTGAC	RABGAP1
ENSG00000124205	1	271601857	ENSE00000845873	5	2	57876772	20	57876513	57876535	CCCAGGCCCCCACTGCAGCCAGA	0	CACCGCTGGCTGCAGTGGGGGCCTGT	TAAAACAGGCCCCCACTGCAGCCAGC	EDN3
ENSG00000124205	1	271601870	ENSE00000845873	5	2	57876772	20	57876551	57876573	GAAGAGACTGTGGCTGGCCCTGG	1	CACCGAAGAGACTGTGGCTGGCCCGT	TAAAACGGGCCAGCCACAGTCTCTTC	EDN3
ENSG00000128917	1	223056896	ENSE00000338847	11	2	41227105	15	41222081	41222103	CAGGAGTTCATCAACGAGCGCGG	1	CACCGAGGAGTTCATCAACGAGCGGT	TAAAACCGCTCGTTGATGAACTCCTC	DLL4
ENSG00000128917	1	223057067	ENSE00000675694	11	3	41227105	15	41222827	41222849	CCTTCTCGCTCATCATCGAAGCT	0	CACCGGCTTCGATGATGAGCGAGAGT	TAAAACTCTCGCTCATCATCGAAGCC	DLL4
ENSG00000241690	1	265541902	ENSE00003617365	3	2	2797313	20	2795933	2795955	CCACCTGTATCCACCTGGGGCCC	0	CACCGGGCCCCAGGTGGATACAGGGT	TAAAACCCTGTATCCACCTGGGGCCC	TMEM239
ENSG00000241690	1	265542199	ENSE00003502673	3	3	2797313	20	2797195	2797217	CCAGACATGATGCAGCAGCCGCG	0	CACCGGCGGCTGCTGCATCATGTCGT	TAAAACGACATGATGCAGCAGCCGCC	TMEM239
ENSG00000180777	1	251320885	ENSE00001626627	36	2	14799254	18	14752582	14752604	CCTGTGTCAATGGCCATGCAGAA	0	CACCGTCTGCATGGCCATTGACACGT	TAAAACGTGTCAATGGCCATGCAGAC	ANKRD30B
ENSG00000180777	1	251320908	ENSE00001676471	36	3	14799254	18	14752865	14752887	GCAAATATTCTCATAGATGCTGG	1	CACCGCAAATATTCTCATAGATGCGT	TAAAACGCATCTATGAGAATATTTGC	ANKRD30B
ENSG00000101144	-1	271316086	ENSE00003463644	7	2	55777642	20	55803406	55803428	GGATCTTGGAAAGATCAAACCGG	1	CACCGGATCTTGGAAAGATCAAACGT	TAAAACGTTTGATCTTTCCAAGATCC	BMP7
ENSG00000101144	-1	271311973	ENSE00003586843	7	3	55777642	20	55777642	55777664	AGAGGGTACGGCTGTCGAGCAGG	1	CACCGGAGGGTACGGCTGTCGAGCGT	TAAAACGCTCGACAGCCGTACCCTCC	BMP7
ENSG00000188394	1	158755701	ENSE00001461093	1	1	125797371	9	125796957	125796979	CTAACTGTATTGATTATTTCTGG	1	CACCGTAACTGTATTGATTATTTCGT	TAAAACGAAATAATCAATACAGTTAC	GPR21
ENSG00000188394	1	158755702	ENSE00001461093	1	1	125797371	9	125797014	125797036	CCTTTGTTGAACCATCACACTAC	0	CACCGTAGTGTGATGGTTCAACAAGT	TAAAACTTGTTGAACCATCACACTAC	GPR21
ENSG00000132635	-1	265546028	ENSE00003089902	8	3	2819035	20	2819891	2819913	CCAGGTCCTTGTACACAGCCCTC	0	CACCGAGGGCTGTGTACAAGGACCGT	TAAAACGGTCCTTGTACACAGCCCTC	PCED1A
ENSG00000132635	-1	265545916	ENSE00003496190	8	5	2819035	20	2819362	2819384	CCGGTAGCTCTCCATTGAGCAGC	0	CACCGCTGCTCAATGGAGAGCTACGT	TAAAACGTAGCTCTCCATTGAGCAGC	PCED1A
ENSG00000175387	-1	253914010	ENSE00003670639	11	3	45391457	18	45396884	45396906	CCACTGATCTATCGTATTTGGTG	0	CACCGACCAAATACGATAGATCAGGT	TAAAACCTGATCTATCGTATTTGGTC	SMAD2
ENSG00000175387	-1	253914006	ENSE00003670639	11	3	45391457	18	45396850	45396872	TTTGTTCAGAGAAGCTGTAAAGG	1	CACCGTTGTTCAGAGAAGCTGTAAGT	TAAAACTTACAGCTTCTCTGAACAAC	SMAD2
ENSG00000104043	-1	224008109	ENSE00003514055	28	12	50212575	15	50271986	50272008	CCAAGCATATCAGAAACCCAAAA	0	CACCGTTTGGGTTTCTGATATGCTGT	TAAAACAGCATATCAGAAACCCAAAC	ATP8B4
ENSG00000104043	-1	224003381	ENSE00003672617	28	17	50212575	15	50215662	50215684	AAAGCTTTATCTGTCCTTCTGGG	1	CACCGAAGCTTTATCTGTCCTTCTGT	TAAAACAGAAGGACAGATAAAGCTTC	ATP8B4
ENSG00000165209	-1	158768885	ENSE00003689174	18	5	125920325	9	125932298	125932320	CCACTTGATATTTCTCTTCTGTG	0	CACCGACAGAAGAGAAATATCAAGGT	TAAAACCTTGATATTTCTCTTCTGTC	STRBP
ENSG00000165209	-1	158768091	ENSE00003522375	18	7	125920325	9	125922684	125922706	ACAAATCACGCAGAATGCGGAGG	1	CACCGCAAATCACGCAGAATGCGGGT	TAAAACCCGCATTCTGCGTGATTTGC	STRBP
ENSG00000182511	1	228742922	ENSE00003582394	19	5	91433508	15	91430457	91430479	CCTGTGGAAGCTCTTTGCTCACC	0	CACCGGTGAGCAAAGAGCTTCCACGT	TAAAACGTGGAAGCTCTTTGCTCACC	FES
ENSG00000182511	1	228742929	ENSE00003582394	19	5	91433508	15	91430520	91430542	CCACCAGCACCACCACCAGCTCC	0	CACCGGAGCTGGTGGTGGTGCTGGGT	TAAAACCCAGCACCACCACCAGCTCC	FES
ENSG00000170113	-1	221147172	ENSE00003660935	5	3	23049323	15	23060876	23060898	CCAGGAAGTTTCCAATCTGGCCA	0	CACCGGGCCAGATTGGAAACTTCCGT	TAAAACGGAAGTTTCCAATCTGGCCC	NIPA1
ENSG00000170113	-1	221147165	ENSE00003660935	5	3	23049323	15	23060840	23060862	GGGGGGTTACCAGGACCGTGGGG	1	CACCGGGGGGTTACCAGGACCGTGGT	TAAAACCACGGTCCTGGTAACCCCCC	NIPA1
ENSG00000054796	1	271331080	ENSE00000511006	13	3	55909892	20	55908276	55908298	CCCATTGCACCACCAGAAAGATC	0	CACCGATCTTTCTGGTGGTGCAATGT	TAAAACATTGCACCACCAGAAAGATC	SPO11
ENSG00000054796	1	271331102	ENSE00000845732	13	4	55909892	20	55908750	55908772	CCTTAAAATATTGTCCATGATTT	0	CACCGAATCATGGACAATATTTTAGT	TAAAACTAAAATATTGTCCATGATTC	SPO11
ENSG00000074410	-1	225354555	ENSE00000931537	11	4	63632974	15	63637765	63637787	TGTAGCGAGACTGGAGGCCCTGG	1	CACCGGTAGCGAGACTGGAGGCCCGT	TAAAACGGGCCTCCAGTCTCGCTACC	CA12
ENSG00000074410	-1	225354075	ENSE00000692813	11	5	63632974	15	63634263	63634285	GATAAAGGTCTGAGTTATAATGG	1	CACCGATAAAGGTCTGAGTTATAAGT	TAAAACTTATAACTCAGACCTTTATC	CA12
ENSG00000087495	1	271664586	ENSE00000845883	13	4	58348423	20	58330245	58330267	AGCAAAACTTGCAACCCCGATGG	1	CACCGGCAAAACTTGCAACCCCGAGT	TAAAACTCGGGGTTGCAAGTTTTGCC	PHACTR3
ENSG00000087495	1	271664594	ENSE00000845883	13	4	58348423	20	58330289	58330311	TGAACCACCCACTCCCAAGTCGG	1	CACCGGAACCACCCACTCCCAAGTGT	TAAAACACTTGGGAGTGGGTGGTTCC	PHACTR3
ENSG00000183784	-1	148346666	ENSE00001491946	1	1	214952	9	215234	215256	CCTCCCCAAGAATCTCGGTGCTC	0	CACCGAGCACCGAGATTCTTGGGGGT	TAAAACCCCCAAGAATCTCGGTGCTC	C9orf66
ENSG00000183784	-1	148346659	ENSE00001491946	1	1	214952	9	215200	215222	CGCGCGGCGGCTCCTGCGCTGGG	1	CACCGGCGCGGCGGCTCCTGCGCTGT	TAAAACAGCGCAGGAGCCGCCGCGCC	C9orf66
ENSG00000067900	-1	251388749	ENSE00000666570	33	11	18571246	18	18603600	18603622	GAGCTAGTTCTGTTATCATTAGG	1	CACCGAGCTAGTTCTGTTATCATTGT	TAAAACAATGATAACAGAACTAGCTC	ROCK1
ENSG00000067900	-1	251388025	ENSE00000666574	33	13	18571246	18	18595416	18595438	CTTGTCTAGTTTTATGTTTGAGG	1	CACCGTTGTCTAGTTTTATGTTTGGT	TAAAACCAAACATAAAACTAGACAAC	ROCK1
ENSG00000128965	1	223061141	ENSE00000883946	3	2	41247576	15	41246426	41246448	CCTGGCCGTGTGGTGACGCTCCT	0	CACCGGGAGCGTCACCACACGGCCGT	TAAAACGGCCGTGTGGTGACGCTCCC	CHAC1
ENSG00000128965	1	223061142	ENSE00000883946	3	2	41247576	15	41246431	41246453	CCGTGTGGTGACGCTCCTTGAAG	0	CACCGTTCAAGGAGCGTCACCACAGT	TAAAACTGTGGTGACGCTCCTTGAAC	CHAC1
ENSG00000124104	1	269920377	ENSE00003620951	4	3	44469392	20	44463598	44463620	AACGGAGCCCCCCACCTGATGGG	1	CACCGACGGAGCCCCCCACCTGATGT	TAAAACATCAGGTGGGGGGCTCCGTC	SNX21
ENSG00000124104	1	269920393	ENSE00003620951	4	3	44469392	20	44463665	44463687	GAAGAAGTCCCGGAACACCTTGG	1	CACCGAAGAAGTCCCGGAACACCTGT	TAAAACAGGTGTTCCGGGACTTCTTC	SNX21
ENSG00000148204	1	158792416	ENSE00001408546	13	3	126133351	9	126128260	126128282	CCTGGACGGCGTGGGCTCCTTCC	0	CACCGGAAGGAGCCCACGCCGTCCGT	TAAAACGGACGGCGTGGGCTCCTTCC	CRB2
ENSG00000148204	1	158792662	ENSE00001403926	13	5	126133351	9	126129518	126129540	CCGATGCCTGCAGCGCTCTGACC	0	CACCGGTCAGAGCGCTGCAGGCATGT	TAAAACATGCCTGCAGCGCTCTGACC	CRB2
ENSG00000101146	1	271333327	ENSE00000662941	12	3	55943781	20	55929783	55929805	TCATCTCCTGATGATAGCATTGG	1	CACCGCATCTCCTGATGATAGCATGT	TAAAACATGCTATCATCAGGAGATGC	RAE1
ENSG00000101146	1	271334358	ENSE00000907050	12	5	55943781	20	55940440	55940462	GTGATAAAACTGCCAAAATGTGG	1	CACCGTGATAAAACTGCCAAAATGGT	TAAAACCATTTTGGCAGTTTTATCAC	RAE1
ENSG00000215305	1	265548845	ENSE00000656599	24	5	2843510	20	2841097	2841119	AGTGCTCCAGAACCGGGTTCTGG	1	CACCGGTGCTCCAGAACCGGGTTCGT	TAAAACGAACCCGGTTCTGGAGCACC	VPS16
ENSG00000215305	1	265548951	ENSE00003638404	24	7	2843510	20	2841622	2841644	CCTGGCCTGGCCCCAGGAGTAAG	0	CACCGTTACTCCTGGGGCCAGGCCGT	TAAAACGGCCTGGCCCCAGGAGTAAC	VPS16
ENSG00000153666	1	221168430	ENSE00001801007	19	6	23261839	15	23259512	23259534	TCAAGAAACAGAAAGCCAAAAGG	1	CACCGCAAGAAACAGAAAGCCAAAGT	TAAAACTTTGGCTTTCTGTTTCTTGC	GOLGA8I
ENSG00000153666	1	221168641	ENSE00003652839	19	10	23261839	15	23261027	23261049	CCAATTAGAAAGACATGAATATG	0	CACCGATATTCATGTCTTTCTAATGT	TAAAACATTAGAAAGACATGAATATC	GOLGA8I
ENSG00000142192	-1	273598387	ENSE00003586713	18	4	27354723	21	27425621	27425643	GCACTTGTCAGGAACGAGAAGGG	1	CACCGCACTTGTCAGGAACGAGAAGT	TAAAACTTCTCGTTCCTGACAAGTGC	APP
ENSG00000142192	-1	273591735	ENSE00001017338	18	9	27354723	21	27354766	27354788	GGGGTACTGGCTGCTGTTGTAGG	1	CACCGGGGTACTGGCTGCTGTTGTGT	TAAAACACAACAGCAGCCAGTACCCC	APP
ENSG00000101473	-1	269922509	ENSE00003477516	6	3	44477096	20	44477282	44477304	CCACTTGGTACAGTACTGGCAGC	0	CACCGCTGCCAGTACTGTACCAAGGT	TAAAACCTTGGTACAGTACTGGCAGC	ACOT8
ENSG00000101473	-1	269922502	ENSE00003477516	6	3	44477096	20	44477237	44477259	CCTTCACAGAGCGCACCGAGAAG	0	CACCGTTCTCGGTGCGCTCTGTGAGT	TAAAACTCACAGAGCGCACCGAGAAC	ACOT8
ENSG00000128908	-1	223077389	ENSE00002244371	36	2	41342238	15	41388377	41388399	CCTATTGAAGATAGCTGACGTTT	0	CACCGAACGTCAGCTATCTTCAATGT	TAAAACATTGAAGATAGCTGACGTTC	INO80
ENSG00000128908	-1	223077375	ENSE00001727093	36	3	41342238	15	41388104	41388126	CCAGTCCATCTTCACTGTCATCA	0	CACCGGATGACAGTGAAGATGGACGT	TAAAACGTCCATCTTCACTGTCATCC	INO80
ENSG00000140284	1	224029425	ENSE00003618858	10	3	50497521	15	50494713	50494735	CAGCGCATATGGTATGGAACTGG	1	CACCGAGCGCATATGGTATGGAACGT	TAAAACGTTCCATACCATATGCGCTC	SLC27A2
ENSG00000140284	1	224029689	ENSE00000942221	10	4	50497521	15	50497448	50497470	CCTTGCGGACTAAATTTTCAGCC	0	CACCGGCTGAAAATTTAGTCCGCAGT	TAAAACTGCGGACTAAATTTTCAGCC	SLC27A2
ENSG00000198033	-1	203000964	ENSE00003289479	5	3	19751445	13	19752509	19752531	CCTATAGGTTCCTGTGCGCACTT	0	CACCGAGTGCGCACAGGAACCTATGT	TAAAACATAGGTTCCTGTGCGCACTC	TUBA3C
ENSG00000198033	-1	203000851	ENSE00001766741	5	4	19751445	13	19751723	19751745	CCTGCAGTCCCGTGCACAGATCC	0	CACCGGATCTGTGCACGGGACTGCGT	TAAAACGCAGTCCCGTGCACAGATCC	TUBA3C
ENSG00000132819	1	271338528	ENSE00003586035	4	2	55967833	20	55967714	55967736	CCATGGCCGACCGGGCGGCAGCT	0	CACCGGCTGCCGCCCGGTCGGCCAGT	TAAAACTGGCCGACCGGGCGGCAGCC	RBM38
ENSG00000132819	1	271338533	ENSE00003586035	4	2	55967833	20	55967752	55967774	GACCCGAACCCCATCATCGACGG	1	CACCGACCCGAACCCCATCATCGAGT	TAAAACTCGATGATGGGGTTCGGGTC	RBM38
ENSG00000107099	1	148358506	ENSE00003547922	48	11	399176	9	334254	334276	CCAAGCTGAATCCTTCTGCCAGC	0	CACCGCTGGCAGAAGGATTCAGCTGT	TAAAACAGCTGAATCCTTCTGCCAGC	DOCK8
ENSG00000107099	1	148356183	ENSE00003606375	48	6	399176	9	311959	311981	CCCCCGCCACTTAAACGTGCTGT	0	CACCGCAGCACGTTTAAGTGGCGGGT	TAAAACCCGCCACTTAAACGTGCTGC	DOCK8
ENSG00000119522	-1	158828149	ENSE00003504935	22	10	126165742	9	126392705	126392727	CCAGTACATGGGGTAGAGCATCG	0	CACCGGATGCTCTACCCCATGTACGT	TAAAACGTACATGGGGTAGAGCATCC	DENND1A
ENSG00000119522	-1	158825807	ENSE00003617829	22	11	126165742	9	126371737	126371759	CCTATGAGGTAGGGCATGGGAGC	0	CACCGCTCCCATGCCCTACCTCATGT	TAAAACATGAGGTAGGGCATGGGAGC	DENND1A
ENSG00000141449	1	251429996	ENSE00003540691	33	11	19070169	18	19024190	19024212	GGCACTTTACCCTATTTCTATGG	1	CACCGGCACTTTACCCTATTTCTAGT	TAAAACTAGAAATAGGGTAAAGTGCC	GREB1L
ENSG00000141449	1	251432832	ENSE00001615927	33	16	19070169	18	19052993	19053015	TGTCCTTGTAGACTTGGGTCTGG	1	CACCGGTCCTTGTAGACTTGGGTCGT	TAAAACGACCCAAGTCTACAAGGACC	GREB1L
ENSG00000196074	-1	271682207	ENSE00003533505	45	11	58467111	20	58489239	58489261	TTCTTGTCTTTGTTTTTCTGTGG	1	CACCGTCTTGTCTTTGTTTTTCTGGT	TAAAACCAGAAAAACAAAGACAAGAC	SYCP2
ENSG00000196074	-1	271682081	ENSE00001618540	45	14	58467111	20	58486870	58486892	CCTCAAGTTTTTCATCTGATGGT	0	CACCGCCATCAGATGAAAAACTTGGT	TAAAACCAAGTTTTTCATCTGATGGC	SYCP2
ENSG00000140287	-1	224035934	ENSE00003519691	12	3	50544672	15	50550675	50550697	GGTAGTAGGCGTGCATATGGGGG	1	CACCGGTAGTAGGCGTGCATATGGGT	TAAAACCCATATGCACGCCTACTACC	HDC
ENSG00000140287	-1	224035787	ENSE00003516239	12	4	50544672	15	50549681	50549703	CCAGCATTTTTGCCAACCAGTCC	0	CACCGGACTGGTTGGCAAAAATGCGT	TAAAACGCATTTTTGCCAACCAGTCC	HDC
ENSG00000140455	1	225379693	ENSE00003487983	15	4	63862653	15	63845914	63845936	TTATCGCTGTGATGATTTTGTGG	1	CACCGTATCGCTGTGATGATTTTGGT	TAAAACCAAAATCATCACAGCGATAC	USP3
ENSG00000140455	1	225379698	ENSE00003487983	15	4	63862653	15	63845971	63845993	CAGAGAACACTTACAGAACTTGG	1	CACCGAGAGAACACTTACAGAACTGT	TAAAACAGTTCTGTAAGTGTTCTCTC	USP3
ENSG00000154734	-1	273669480	ENSE00001017373	9	3	28212807	21	28214275	28214297	CCAAGAGTATCACATGTCTGGGA	0	CACCGCCCAGACATGTGATACTCTGT	TAAAACAGAGTATCACATGTCTGGGC	ADAMTS1
ENSG00000154734	-1	273669473	ENSE00001017373	9	3	28212807	21	28214212	28214234	CCATCATCTTCTATGACGGAGCA	0	CACCGGCTCCGTCATAGAAGATGAGT	TAAAACTCATCTTCTATGACGGAGCC	ADAMTS1
ENSG00000106689	1	158868476	ENSE00003694967	5	2	126777689	9	126776241	126776263	CCATGCCGTCCATCAGCAGTGAC	0	CACCGTCACTGCTGATGGACGGCAGT	TAAAACTGCCGTCCATCAGCAGTGAC	LHX2
ENSG00000106689	1	158868488	ENSE00003694967	5	2	126777689	9	126776299	126776321	CTCGGACCGCTACTACCTGCTGG	1	CACCGTCGGACCGCTACTACCTGCGT	TAAAACGCAGGTAGTAGCGGTCCGAC	LHX2
ENSG00000154736	-1	273680561	ENSE00001017391	8	1	28315706	21	28338557	28338579	GCACCTCCTCCCCCTGCCGCCGG	1	CACCGCACCTCCTCCCCCTGCCGCGT	TAAAACGCGGCAGGGGGAGGAGGTGC	ADAMTS5
ENSG00000154736	-1	273680557	ENSE00001017391	8	1	28315706	21	28338520	28338542	AGGGGGTGCGGGTGGCCGGGAGG	1	CACCGGGGGGTGCGGGTGGCCGGGGT	TAAAACCCCGGCCACCCGCACCCCCC	ADAMTS5
ENSG00000261739	1	221204650	ENSE00002621873	19	9	23606433	15	23605383	23605405	CCAGCCGCAGTAAAGCACGTACG	0	CACCGGTACGTGCTTTACTGCGGCGT	TAAAACGCCGCAGTAAAGCACGTACC	GOLGA8S
ENSG00000261739	1	221204653	ENSE00002621873	19	9	23606433	15	23605389	23605411	GCAGTAAAGCACGTACGGAGTGG	1	CACCGCAGTAAAGCACGTACGGAGGT	TAAAACCTCCGTACGTGCTTTACTGC	GOLGA8S
ENSG00000196199	1	203048100	ENSE00001784636	14	3	20222636	13	20220665	20220687	AGAAGAAAAAGAAAAAATTGAGG	1	CACCGGAAGAAAAAGAAAAAATTGGT	TAAAACCAATTTTTTCTTTTTCTTCC	MPHOSPH8
ENSG00000196199	1	203048112	ENSE00001784636	14	3	20222636	13	20220779	20220801	CCTTGGAAAGTTTAGTTTTTGAT	0	CACCGTCAAAAACTAAACTTTCCAGT	TAAAACTGGAAAGTTTAGTTTTTGAC	MPHOSPH8
ENSG00000178997	-1	223089691	ENSE00001214846	10	6	41482243	15	41488199	41488221	AAATGTCAAATAAGTAAACTCGG	1	CACCGAATGTCAAATAAGTAAACTGT	TAAAACAGTTTACTTATTTGACATTC	EXD1
ENSG00000178997	-1	223089194	ENSE00001214829	10	8	41482243	15	41483756	41483778	CCATGGAAAACTGAAGTACATCT	0	CACCGGATGTACTTCAGTTTTCCAGT	TAAAACTGGAAAACTGAAGTACATCC	EXD1
ENSG00000156239	-1	273839434	ENSE00002172942	6	1	30252264	21	30257534	30257556	CCTGCCAGTTCGGCAGCCGCTGC	0	CACCGCAGCGGCTGCCGAACTGGCGT	TAAAACGCCAGTTCGGCAGCCGCTGC	N6AMT1
ENSG00000156239	-1	273839254	ENSE00001025339	6	2	30252264	21	30255370	30255392	CCTACTTCCAGGCATATTTCCAC	0	CACCGTGGAAATATGCCTGGAAGTGT	TAAAACACTTCCAGGCATATTTCCAC	N6AMT1
ENSG00000121390	-1	203060370	ENSE00001093324	9	2	20325591	13	20346657	20346679	TGCAATTTCAGCCAGGGTTCTGG	1	CACCGGCAATTTCAGCCAGGGTTCGT	TAAAACGAACCCTGGCTGAAATTGCC	PSPC1
ENSG00000121390	-1	203060364	ENSE00001093324	9	2	20325591	13	20346612	20346634	CCGTAGAGGTCTGCTCTTGAGAA	0	CACCGTCTCAAGAGCAGACCTCTAGT	TAAAACTAGAGGTCTGCTCTTGAGAC	PSPC1
ENSG00000174450	-1	221215909	ENSE00003680662	8	5	23686256	15	23689172	23689194	CCAGTTCAGTTTTCTGACACGTG	0	CACCGACGTGTCAGAAAACTGAACGT	TAAAACGTTCAGTTTTCTGACACGTC	GOLGA6L2
ENSG00000174450	-1	221215617	ENSE00001786789	8	7	23686256	15	23687240	23687262	TTTCTTCTTCAGCTCCTCATTGG	1	CACCGTTCTTCTTCAGCTCCTCATGT	TAAAACATGAGGAGCTGAAGAAGAAC	GOLGA6L2
ENSG00000268960	1	253963605	ENSE00003170653	1	1	45778941	18	45778776	45778798	CCCTCTTGCCACTGACTCTTTTT	0	CACCGAAAAGAGTCAGTGGCAAGAGT	TAAAACTCTTGCCACTGACTCTTTTC	AC091150.1
ENSG00000268960	1	253963610	ENSE00003170653	1	1	45778941	18	45778809	45778831	AAAAGTTACTTCCTCTCTCTGGG	1	CACCGAAAGTTACTTCCTCTCTCTGT	TAAAACAGAGAGAGGAAGTAACTTTC	AC091150.1
ENSG00000119408	1	158912746	ENSE00000726899	11	5	127088624	9	127076204	127076226	CTTTGAGATGATGGACGCCAAGG	1	CACCGTTTGAGATGATGGACGCCAGT	TAAAACTGGCGTCCATCATCTCAAAC	NEK6
ENSG00000119408	1	158913993	ENSE00000726897	11	6	127088624	9	127083746	127083768	CCACCCAAATATCATCAAGTATT	0	CACCGATACTTGATGATATTTGGGGT	TAAAACCCCAAATATCATCAAGTATC	NEK6
ENSG00000137090	1	148415152	ENSE00003599359	5	2	893935	9	846964	846986	CCCTGAGAAGGCAGCAGGCCCAG	0	CACCGTGGGCCTGCTGCCTTCTCAGT	TAAAACTGAGAAGGCAGCAGGCCCAC	DMRT1
ENSG00000137090	1	148415161	ENSE00003599359	5	2	893935	9	847007	847029	CCACCCCATCCCACTGCCCAGTG	0	CACCGACTGGGCAGTGGGATGGGGGT	TAAAACCCCCATCCCACTGCCCAGTC	DMRT1
ENSG00000104064	-1	224040331	ENSE00000688187	9	4	50593442	15	50595296	50595318	CCTTTGCATTGACATCAGCACCA	0	CACCGGGTGCTGATGTCAATGCAAGT	TAAAACTTGCATTGACATCAGCACCC	GABPB1
ENSG00000104064	-1	224040328	ENSE00000688187	9	4	50593442	15	50595251	50595273	GATTGTGTTCTGTGGCCCAATGG	1	CACCGATTGTGTTCTGTGGCCCAAGT	TAAAACTTGGGCCACAGAACACAATC	GABPB1
ENSG00000134030	1	254011905	ENSE00001297798	13	3	46284608	18	46146053	46146075	GCTGCTGGCTGACAAGACGGAGG	1	CACCGCTGCTGGCTGACAAGACGGGT	TAAAACCCGTCTTGTCAGCCAGCAGC	CTIF
ENSG00000134030	1	254014347	ENSE00003665944	13	4	46284608	18	46163006	46163028	CCGCTGGACAGCAGCTGTTCCTT	0	CACCGAGGAACAGCTGCTGTCCAGGT	TAAAACCTGGACAGCAGCTGTTCCTC	CTIF
ENSG00000064218	1	148431660	ENSE00000681863	2	2	990297	9	990046	990068	ACTGAAGAACGACTTGGAGACGG	1	CACCGCTGAAGAACGACTTGGAGAGT	TAAAACTCTCCAAGTCGTTCTTCAGC	DMRT3
ENSG00000064218	1	148431665	ENSE00000681863	2	2	990297	9	990114	990136	CCAGAGGAGTTCCCCAGATGTGG	1	CACCGCAGAGGAGTTCCCCAGATGGT	TAAAACCATCTGGGGAACTCCTCTGC	DMRT3
ENSG00000132950	-1	203070237	ENSE00001795699	6	4	20425505	13	20425565	20425587	AAAAGGTCTTACTCCAGTCTTGG	1	CACCGAAAGGTCTTACTCCAGTCTGT	TAAAACAGACTGGAGTAAGACCTTTC	ZMYM5
ENSG00000132950	-1	203070233	ENSE00001795699	6	4	20425505	13	20425540	20425562	CTGCCACATTCATTCTACCAGGG	1	CACCGTGCCACATTCATTCTACCAGT	TAAAACTGGTAGAATGAATGTGGCAC	ZMYM5
ENSG00000198862	-1	273848013	ENSE00001505143	30	2	30331790	21	30359233	30359255	GCAGCTCGGCCACTGTTTGAAGG	1	CACCGCAGCTCGGCCACTGTTTGAGT	TAAAACTCAAACAGTGGCCGAGCTGC	LTN1
ENSG00000198862	-1	273847971	ENSE00003523511	30	3	30331790	21	30358487	30358509	CCAATATGGAAGAACTCCTTTCA	0	CACCGGAAAGGAGTTCTTCCATATGT	TAAAACATATGGAAGAACTCCTTTCC	LTN1
ENSG00000254585	-1	221236422	ENSE00002171634	1	1	23890109	15	23890954	23890976	CCAGCTGGACCAAGGGGGGAGCC	0	CACCGGCTCCCCCCTTGGTCCAGCGT	TAAAACGCTGGACCAAGGGGGGAGCC	MAGEL2
ENSG00000254585	-1	221236411	ENSE00002171634	1	1	23890109	15	23890913	23890935	CACGGCTTTTTGGGAGGGCGGGG	1	CACCGACGGCTTTTTGGGAGGGCGGT	TAAAACCGCCCTCCCAAAAAGCCGTC	MAGEL2
ENSG00000182636	-1	221240751	ENSE00001330953	1	1	23931881	15	23932225	23932247	CCTAGAGGAGGGCTCTGCGGCTC	0	CACCGAGCCGCAGAGCCCTCCTCTGT	TAAAACAGAGGAGGGCTCTGCGGCTC	NDN
ENSG00000182636	-1	221240741	ENSE00001330953	1	1	23931881	15	23932189	23932211	TGGGGAGGCGGCGCGGCCTGCGG	1	CACCGGGGGAGGCGGCGCGGCCTGGT	TAAAACCAGGCCGCGCCGCCTCCCCC	NDN
ENSG00000132801	1	269926259	ENSE00001920359	2	2	44506244	20	44505361	44505383	AGGTGAAATTTGTCTGCATTCGG	1	CACCGGGTGAAATTTGTCTGCATTGT	TAAAACAATGCAGACAAATTTCACCC	ZSWIM3
ENSG00000132801	1	269926270	ENSE00001920359	2	2	44506244	20	44505483	44505505	CTAAACACACAGCACATACATGG	1	CACCGTAAACACACAGCACATACAGT	TAAAACTGTATGTGCTGTGTGTTTAC	ZSWIM3
ENSG00000136930	-1	158926771	ENSE00003516673	8	2	127167689	9	127177138	127177160	CGATGGTCGTGCCAGTTTTCCGG	1	CACCGGATGGTCGTGCCAGTTTTCGT	TAAAACGAAAACTGGCACGACCATCC	PSMB7
ENSG00000136930	-1	158926687	ENSE00003677426	8	3	127167689	9	127176244	127176266	CCTTCAGTTGCTCTTGTATCTGC	0	CACCGCAGATACAAGAGCAACTGAGT	TAAAACTCAGTTGCTCTTGTATCTGC	PSMB7
ENSG00000185823	1	221334087	ENSE00001317509	1	1	24922751	15	24921117	24921139	CCCGGTCGGGCTCACTCTGTACC	0	CACCGGTACAGAGTGAGCCCGACCGT	TAAAACGGTCGGGCTCACTCTGTACC	NPAP1
ENSG00000185823	1	221334096	ENSE00001317509	1	1	24922751	15	24921150	24921172	CCTTTCCGCGGCCTGTTCCGCCG	0	CACCGGGCGGAACAGGCCGCGGAAGT	TAAAACTTCCGCGGCCTGTTCCGCCC	NPAP1
ENSG00000173253	1	148439631	ENSE00001203046	5	4	1056431	9	1053738	1053760	CCGGGAAACAGAATAATTTCGAG	0	CACCGTCGAAATTATTCTGTTTCCGT	TAAAACGGAAACAGAATAATTTCGAC	DMRT2
ENSG00000173253	1	148439633	ENSE00001203046	5	4	1056431	9	1053775	1053797	CCAGAGGCAAGTCAGAGCCCCCA	0	CACCGGGGGGCTCTGACTTGCCTCGT	TAAAACGAGGCAAGTCAGAGCCCCCC	DMRT2
ENSG00000187446	1	223097040	ENSE00003503297	7	3	41555027	15	41549108	41549130	CCGGGAAGATTTCCAGAGGATTC	0	CACCGAATCCTCTGGAAATCTTCCGT	TAAAACGGAAGATTTCCAGAGGATTC	CHP1
ENSG00000187446	1	223097655	ENSE00003506832	7	4	41555027	15	41554960	41554982	CCAGGTAAACTTCCGTGGATTCA	0	CACCGGAATCCACGGAAGTTTACCGT	TAAAACGGTAAACTTCCGTGGATTCC	CHP1
ENSG00000149634	-1	269927825	ENSE00001458006	2	2	44515497	20	44515715	44515737	CCAGAGGCCACCACCACTGGCTC	0	CACCGAGCCAGTGGTGGTGGCCTCGT	TAAAACGAGGCCACCACCACTGGCTC	SPATA25
ENSG00000149634	-1	269927819	ENSE00001458006	2	2	44515497	20	44515682	44515704	TGCTCAGCTTTCTGGCTCAGTGG	1	CACCGGCTCAGCTTTCTGGCTCAGGT	TAAAACCTGAGCCAGAAAGCTGAGCC	SPATA25
ENSG00000180264	1	158932607	ENSE00001658923	20	3	127217404	9	127214789	127214811	CCCCCGTGGCCGCCGGCGAGGTG	0	CACCGACCTCGCCGGCGGCCACGGGT	TAAAACCCGTGGCCGCCGGCGAGGTC	GPR144
ENSG00000180264	1	158932618	ENSE00001658923	20	3	127217404	9	127214824	127214846	GGTGGGGTGTGCAAGTTCTCTGG	1	CACCGGTGGGGTGTGCAAGTTCTCGT	TAAAACGAGAACTTGCACACCCCACC	GPR144
ENSG00000189269	-1	277118371	ENSE00001373382	12	1	23964316	22	23974071	23974093	CCAGGCTCTACAGTAGTGGATTC	0	CACCGAATCCACTACTGTAGAGCCGT	TAAAACGGCTCTACAGTAGTGGATTC	C22orf43
ENSG00000189269	-1	277117513	ENSE00001730346	12	2	23964316	22	23968200	23968222	GCAGAAATTTTAAACTCAGGCGG	1	CACCGCAGAAATTTTAAACTCAGGGT	TAAAACCCTGAGTTTAAAATTTCTGC	C22orf43
ENSG00000156253	-1	273850424	ENSE00003681891	5	2	30380326	21	30380875	30380897	CAGGTCTAACTCAGCAAGCTGGG	1	CACCGAGGTCTAACTCAGCAAGCTGT	TAAAACAGCTTGCTGAGTTAGACCTC	RWDD2B
ENSG00000156253	-1	273850403	ENSE00003647905	5	3	30380326	21	30380590	30380612	GTATTTAAAGGGAAGAATACAGG	1	CACCGTATTTAAAGGGAAGAATACGT	TAAAACGTATTCTTCCCTTTAAATAC	RWDD2B
ENSG00000136931	-1	158942937	ENSE00000726938	7	3	127262545	9	127265384	127265406	CATTTCTGGAAGCGGCAGAAGGG	1	CACCGATTTCTGGAAGCGGCAGAAGT	TAAAACTTCTGCCGCTTCCAGAAATC	NR5A1
ENSG00000136931	-1	158942936	ENSE00000726938	7	3	127262545	9	127265383	127265405	GCATTTCTGGAAGCGGCAGAAGG	1	CACCGCATTTCTGGAAGCGGCAGAGT	TAAAACTCTGCCGCTTCCAGAAATGC	NR5A1
ENSG00000132670	1	265562972	ENSE00003543328	28	11	3002744	20	2967441	2967463	CCCTGTCCTCTCTGCTAGTGATC	0	CACCGATCACTAGCAGAGAGGACAGT	TAAAACTGTCCTCTCTGCTAGTGATC	PTPRA
ENSG00000132670	1	265565050	ENSE00000656611	28	14	3002744	20	2985704	2985726	TCTCCCTGCATGTCCTATCCAGG	1	CACCGCTCCCTGCATGTCCTATCCGT	TAAAACGGATAGGACATGCAGGGAGC	PTPRA
ENSG00000132825	-1	271684490	ENSE00001454080	1	1	58514536	20	58514861	58514883	CCTACAGGCCCGCGGCTCCAGGG	0	CACCGCCTGGAGCCGCGGGCCTGTGT	TAAAACACAGGCCCGCGGCTCCAGGC	PPP1R3D
ENSG00000132825	-1	271684478	ENSE00001454080	1	1	58514536	20	58514827	58514849	TTGGCGGCGGCGCGCGGCCCGGG	1	CACCGTGGCGGCGGCGCGCGGCCCGT	TAAAACGGGCCGCGCGCCGCCGCCAC	PPP1R3D
ENSG00000128739	1	221365293	ENSE00003688455	13	10	25222119	15	25222042	25222064	CCACTTGCTGGAGCTGCTGGAGG	0	CACCGCTCCAGCAGCTCCAGCAAGGT	TAAAACCTTGCTGGAGCTGCTGGAGC	SNRPN
ENSG00000128739	1	221365304	ENSE00003688455	13	10	25222119	15	25222072	25222094	GTTGGTAGGGCAGCTGGTAGAGG	1	CACCGTTGGTAGGGCAGCTGGTAGGT	TAAAACCTACCAGCTGCCCTACCAAC	SNRPN
ENSG00000148200	-1	158949103	ENSE00000983678	10	4	127300472	9	127306112	127306134	CCAGGCATGCCATCTTCTCTGAT	0	CACCGTCAGAGAAGATGGCATGCCGT	TAAAACGGCATGCCATCTTCTCTGAC	NR6A1
ENSG00000148200	-1	158948724	ENSE00000983679	10	5	127300472	9	127302443	127302465	CCTTTCGATTTCTTCTTCCGATA	0	CACCGATCGGAAGAAGAAATCGAAGT	TAAAACTTCGATTTCTTCTTCCGATC	NR6A1
ENSG00000124215	1	271688911	ENSE00001790884	18	6	58564186	20	58559744	58559766	CCAAATTCTCAAGTCCTTTACTT	0	CACCGAGTAAAGGACTTGAGAATTGT	TAAAACAATTCTCAAGTCCTTTACTC	CDH26
ENSG00000124215	1	271688914	ENSE00001790884	18	6	58564186	20	58559780	58559802	ACACCATTACTGAAAGAAAGTGG	1	CACCGCACCATTACTGAAAGAAAGGT	TAAAACCTTTCTTTCAGTAATGGTGC	CDH26
ENSG00000159496	1	277128123	ENSE00003670665	11	3	24035961	22	24034913	24034935	CACCACTGCTGGCGGACCTGGGG	1	CACCGACCACTGCTGGCGGACCTGGT	TAAAACCAGGTCCGCCAGCAGTGGTC	RGL4
ENSG00000159496	1	277128140	ENSE00003670665	11	3	24035961	22	24034996	24035018	CCAGGGCCAGCACCAGCACCAGG	1	CACCGCAGGGCCAGCACCAGCACCGT	TAAAACGGTGCTGGTGCTGGCCCTGC	RGL4
ENSG00000064601	1	269928713	ENSE00000662429	15	3	44522630	20	44520581	44520603	AGAACAGCCCTGTGGTGCTTTGG	1	CACCGGAACAGCCCTGTGGTGCTTGT	TAAAACAAGCACCACAGGGCTGTTCC	CTSA
ENSG00000064601	1	269928864	ENSE00003653142	15	6	44522630	20	44521393	44521415	AGATTTCTTCCGCCTCTTTCCGG	1	CACCGGATTTCTTCCGCCTCTTTCGT	TAAAACGAAAGAGGCGGAAGAAATCC	CTSA
ENSG00000185585	1	158976130	ENSE00001036076	8	4	127566434	9	127561565	127561587	GCATCAAGGCCAACCTGAGCCGG	1	CACCGCATCAAGGCCAACCTGAGCGT	TAAAACGCTCAGGTTGGCCTTGATGC	OLFML2A
ENSG00000185585	1	158976530	ENSE00001091369	8	5	127566434	9	127563695	127563717	CACAGCTAGAGGAAAAGGCAAGG	1	CACCGACAGCTAGAGGAAAAGGCAGT	TAAAACTGCCTTTTCCTCTAGCTGTC	OLFML2A
ENSG00000156256	1	273854214	ENSE00003463886	19	12	30415801	21	30414360	30414382	AGTTTTGTTGACCGCATCTTTGG	1	CACCGGTTTTGTTGACCGCATCTTGT	TAAAACAAGATGCGGTCAACAAAACC	USP16
ENSG00000156256	1	273853816	ENSE00003496277	19	6	30415801	21	30408592	30408614	GTGTTACGTATGTGATAATGAGG	1	CACCGTGTTACGTATGTGATAATGGT	TAAAACCATTATCACATACGTAACAC	USP16
ENSG00000141446	-1	251443660	ENSE00001324551	12	4	19153542	18	19154662	19154684	TGTGATTTTATAGTCTCCTTTGG	1	CACCGGTGATTTTATAGTCTCCTTGT	TAAAACAAGGAGACTATAAAATCACC	ESCO1
ENSG00000141446	-1	251443658	ENSE00001324551	12	4	19153542	18	19154628	19154650	CTGATTTATTTTACTTTCACTGG	1	CACCGTGATTTATTTTACTTTCACGT	TAAAACGTGAAAGTAAAATAAATCAC	ESCO1
ENSG00000121741	1	203086858	ENSE00001671344	25	4	20608493	13	20577002	20577024	CCCAGTCAGCTTCATTTCCCCGT	0	CACCGCGGGGAAATGAAGCTGACTGT	TAAAACAGTCAGCTTCATTTCCCCGC	ZMYM2
ENSG00000121741	1	203087173	ENSE00001781669	25	6	20608493	13	20580519	20580541	CCATGAAGTCAGCTTTAAAAATA	0	CACCGATTTTTAAAGCTGACTTCAGT	TAAAACTGAAGTCAGCTTTAAAAATC	ZMYM2
ENSG00000137804	1	223107923	ENSE00003542708	11	3	41657603	15	41641318	41641340	CCTCTTGTGATGAGACTGAGATA	0	CACCGATCTCAGTCTCATCACAAGGT	TAAAACCTTGTGATGAGACTGAGATC	NUSAP1
ENSG00000137804	1	223108721	ENSE00003611800	11	5	41657603	15	41648245	41648267	GATTCAAAGGTACCTTCAGAAGG	1	CACCGATTCAAAGGTACCTTCAGAGT	TAAAACTCTGAAGGTACCTTTGAATC	NUSAP1
ENSG00000136918	1	158985017	ENSE00000983705	9	2	127618587	9	127616545	127616567	GCGTGTATGGCTGGGAGACCCGG	1	CACCGCGTGTATGGCTGGGAGACCGT	TAAAACGGTCTCCCAGCCATACACGC	WDR38
ENSG00000136918	1	158985229	ENSE00001298449	9	3	127618587	9	127617937	127617959	CCCCTGATGGCCACCTCTTCGCC	0	CACCGGCGAAGAGGTGGCCATCAGGT	TAAAACCTGATGGCCACCTCTTCGCC	WDR38
ENSG00000080503	1	148537896	ENSE00001768957	34	14	2083386	9	2077658	2077680	ACAGCATGCAGTACAGTGCCAGG	1	CACCGCAGCATGCAGTACAGTGCCGT	TAAAACGGCACTGTACTGCATGCTGC	SMARCA2
ENSG00000080503	1	148537903	ENSE00001768957	34	14	2083386	9	2077691	2077713	CCTACTACACCGTGGCTCATGCC	0	CACCGGCATGAGCCACGGTGTAGTGT	TAAAACACTACACCGTGGCTCATGCC	SMARCA2
ENSG00000136942	-1	158986156	ENSE00003684755	4	3	127622497	9	127622521	127622543	CAATGGATTTCCGGACGACTCGG	1	CACCGAATGGATTTCCGGACGACTGT	TAAAACAGTCGTCCGGAAATCCATTC	RPL35
ENSG00000136942	-1	158986154	ENSE00003684755	4	3	127622497	9	127622504	127622526	AACTGTGAGAACACGGGCAATGG	1	CACCGACTGTGAGAACACGGGCAAGT	TAAAACTTGCCCGTGTTCTCACAGTC	RPL35
ENSG00000136950	1	158988464	ENSE00000806655	6	4	127637263	9	127635992	127636014	CCATGCAGCCTTGCGGAACTCTC	0	CACCGAGAGTTCCGCAAGGCTGCAGT	TAAAACTGCAGCCTTGCGGAACTCTC	ARPC5L
ENSG00000136950	1	158988467	ENSE00000806655	6	4	127637263	9	127636015	127636037	CCGTCAACACCAAGAATCAAGCT	0	CACCGGCTTGATTCTTGGTGTTGAGT	TAAAACTCAACACCAAGAATCAAGCC	ARPC5L
ENSG00000187792	-1	277135476	ENSE00001383235	2	2	24086656	22	24087204	24087226	CCAAACCTCTTTCCTGAAGAAAA	0	CACCGTTTCTTCAGGAAAGAGGTTGT	TAAAACAACCTCTTTCCTGAAGAAAC	ZNF70
ENSG00000187792	-1	277135472	ENSE00001383235	2	2	24086656	22	24087159	24087181	CCTGCTCACCAAGAGGGATCTCC	0	CACCGGAGATCCCTCTTGGTGAGCGT	TAAAACGCTCACCAAGAGGGATCTCC	ZNF70
ENSG00000138592	1	224058923	ENSE00003527621	21	11	50774139	15	50769474	50769496	GGATTTTACTTATCCCTCATTGG	1	CACCGGATTTTACTTATCCCTCATGT	TAAAACATGAGGGATAAGTAAAATCC	USP8
ENSG00000138592	1	224058928	ENSE00003527621	21	11	50774139	15	50769524	50769546	CCCAGACGCCACCTGCATCTATA	0	CACCGATAGATGCAGGTGGCGTCTGT	TAAAACAGACGCCACCTGCATCTATC	USP8
ENSG00000179242	1	271913907	ENSE00003610833	16	3	60498511	20	60318619	60318641	TCAAGTTCAGCAGCTGTGTGGGG	1	CACCGCAAGTTCAGCAGCTGTGTGGT	TAAAACCACACAGCTGCTGAACTTGC	CDH4
ENSG00000179242	1	271918556	ENSE00001042361	16	4	60498511	20	60348088	60348110	GGACCCCTCTCCGCCTCCGAAGG	1	CACCGGACCCCTCTCCGCCTCCGAGT	TAAAACTCGGAGGCGGAGAGGGGTCC	CDH4
ENSG00000136935	-1	158993745	ENSE00003588657	23	11	127662739	9	127674239	127674261	CCAAGGATGCAACCTTCTCTTGC	0	CACCGCAAGAGAAGGTTGCATCCTGT	TAAAACAGGATGCAACCTTCTCTTGC	GOLGA1
ENSG00000136935	-1	158992408	ENSE00003496932	23	13	127662739	9	127662799	127662821	CCTGCAAGGTCTGCTCCAGTTCT	0	CACCGGAACTGGAGCAGACCTTGCGT	TAAAACGCAAGGTCTGCTCCAGTTCC	GOLGA1
ENSG00000103657	-1	225397204	ENSE00001290065	78	13	63967093	15	64026995	64027017	TCGTAATGGAGGTAACAGCATGG	1	CACCGCGTAATGGAGGTAACAGCAGT	TAAAACTGCTGTTACCTCCATTACGC	HERC1
ENSG00000103657	-1	225396193	ENSE00001303249	78	19	63967093	15	64015516	64015538	CAGAAAGTGCTACTTCTAACAGG	1	CACCGAGAAAGTGCTACTTCTAACGT	TAAAACGTTAGAAGTAGCACTTTCTC	HERC1
ENSG00000158201	-1	251456197	ENSE00003568064	9	4	19244131	18	19263903	19263925	CCTCTGTTGTTAAAAACCACACA	0	CACCGGTGTGGTTTTTAACAACAGGT	TAAAACCTGTTGTTAAAAACCACACC	ABHD3
ENSG00000158201	-1	251456192	ENSE00003568064	9	4	19244131	18	19263892	19263914	CCCCCGCCACTCCTCTGTTGTTA	0	CACCGAACAACAGAGGAGTGGCGGGT	TAAAACCCGCCACTCCTCTGTTGTTC	ABHD3
ENSG00000124253	1	271365203	ENSE00000845755	10	4	56138758	20	56137762	56137784	GTACGTCATCCCATTCAGCATGG	1	CACCGTACGTCATCCCATTCAGCAGT	TAAAACTGCTGAATGGGATGACGTAC	PCK1
ENSG00000124253	1	271365358	ENSE00000845757	10	6	56138758	20	56138623	56138645	TCTGGGTATAACCAACCCTGAGG	1	CACCGCTGGGTATAACCAACCCTGGT	TAAAACCAGGGTTGGTTATACCCAGC	PCK1
ENSG00000121743	-1	203100927	ENSE00000825111	2	2	20716773	13	20717304	20717326	CCGCCGCGGCCCCCAGCACCAAG	0	CACCGTTGGTGCTGGGGGCCGCGGGT	TAAAACCCGCGGCCCCCAGCACCAAC	GJA3
ENSG00000121743	-1	203100921	ENSE00000825111	2	2	20716773	13	20717250	20717272	CCGGCTGCTGGGTGTTGCAGGTG	0	CACCGACCTGCAACACCCAGCAGCGT	TAAAACGCTGCTGGGTGTTGCAGGTC	GJA3
ENSG00000141627	-1	254101673	ENSE00001612280	17	10	46808486	18	46808515	46808537	TGTGGAATTGATGAGGGGAAAGG	1	CACCGGTGGAATTGATGAGGGGAAGT	TAAAACTTCCCCTCATCAATTCCACC	DYM
ENSG00000141627	-1	254101667	ENSE00001612280	17	10	46808486	18	46808486	46808508	ACAAACTATTAAAGTTGATCTGG	1	CACCGCAAACTATTAAAGTTGATCGT	TAAAACGATCAACTTTAATAGTTTGC	DYM
ENSG00000140553	1	228751102	ENSE00003676577	20	2	91490063	15	91478824	91478846	TGGAGACTACGGGGGCGCCCTGG	1	CACCGGGAGACTACGGGGGCGCCCGT	TAAAACGGGCGCCCCCGTAGTCTCCC	UNC45A
ENSG00000140553	1	228751190	ENSE00003623244	20	3	91490063	15	91479181	91479203	TTACGACAAAGCAGAAACAGAGG	1	CACCGTACGACAAAGCAGAAACAGGT	TAAAACCTGTTTCTGCTTTGTCGTAC	UNC45A
ENSG00000099953	1	277141723	ENSE00003502030	8	2	24123164	22	24121396	24121418	AGAGGAGGGGGCCACAGCCCTGG	1	CACCGGAGGAGGGGGCCACAGCCCGT	TAAAACGGGCTGTGGCCCCCTCCTCC	MMP11
ENSG00000099953	1	277141736	ENSE00003502030	8	2	24123164	22	24121450	24121472	CCCCTGCCACGCAGGAAGCCCCC	0	CACCGGGGGCTTCCTGCGTGGCAGGT	TAAAACCTGCCACGCAGGAAGCCCCC	MMP11
ENSG00000179253	-1	271909509	ENSE00001237731	2	2	60294014	20	60294102	60294124	CTGGCCACACTCGTGCTAATAGG	1	CACCGTGGCCACACTCGTGCTAATGT	TAAAACATTAGCACGAGTGTGGCCAC	RP11-429E11.3
ENSG00000179253	-1	271909501	ENSE00001237731	2	2	60294014	20	60294039	60294061	CCAGATGAAAGAGCACACTCAGC	0	CACCGCTGAGTGTGCTCTTTCATCGT	TAAAACGATGAAAGAGCACACTCAGC	RP11-429E11.3
ENSG00000121742	-1	203110746	ENSE00001407774	5	5	20797226	13	20797488	20797510	CCACACTTCCTGGGCAGCCACCA	0	CACCGGGTGGCTGCCCAGGAAGTGGT	TAAAACCACTTCCTGGGCAGCCACCC	GJB6
ENSG00000121742	-1	203110739	ENSE00001407774	5	5	20797226	13	20797444	20797466	CCCGGTTGCAGTGTGTTGCAGAC	0	CACCGTCTGCAACACACTGCAACCGT	TAAAACGGTTGCAGTGTGTTGCAGAC	GJB6
ENSG00000173611	-1	159004459	ENSE00001274989	19	10	127765834	9	127781202	127781224	TCATCATTTAATACCATTACAGG	1	CACCGCATCATTTAATACCATTACGT	TAAAACGTAATGGTATTAAATGATGC	SCAI
ENSG00000173611	-1	159008021	ENSE00001335371	19	4	127765834	9	127818251	127818273	CCAGAGGACATGATTTCTTTAAG	0	CACCGTTAAAGAAATCATGTCCTCGT	TAAAACGAGGACATGATTTCTTTAAC	SCAI
ENSG00000156261	-1	273856536	ENSE00003610619	15	4	30435789	21	30439995	30440017	ATTACAATCATTTTTGCAGCAGG	1	CACCGTTACAATCATTTTTGCAGCGT	TAAAACGCTGCAAAAATGATTGTAAC	CCT8
ENSG00000156261	-1	273856481	ENSE00003487814	15	6	30435789	21	30439065	30439087	ACATTGAAATGGCCGGAATCAGG	1	CACCGCATTGAAATGGCCGGAATCGT	TAAAACGATTCCGGCCATTTCAATGC	CCT8
ENSG00000267954	-1	277142739	ENSE00003071180	3	1	24125771	22	24126020	24126042	GTCTCCATCCCTGTCCCTCAGGG	1	CACCGTCTCCATCCCTGTCCCTCAGT	TAAAACTGAGGGACAGGGATGGAGAC	AP000349.1
ENSG00000267954	-1	277142732	ENSE00003071180	3	1	24125771	22	24125986	24126008	CCGCTATGCAGGTCCTGGCAAAC	0	CACCGTTTGCCAGGACCTGCATAGGT	TAAAACCTATGCAGGTCCTGGCAAAC	AP000349.1
ENSG00000173273	1	135094293	ENSE00001184274	27	10	9584222	8	9567478	9567500	CCTCTCTGCATCCCAAACGTAAA	0	CACCGTTACGTTTGGGATGCAGAGGT	TAAAACCTCTGCATCCCAAACGTAAC	TNKS
ENSG00000173273	1	135094074	ENSE00003534852	27	7	9584222	8	9563707	9563729	CCTCTTCATAATGCATGTTCATA	0	CACCGATGAACATGCATTATGAAGGT	TAAAACCTTCATAATGCATGTTCATC	TNKS
ENSG00000130699	-1	271960987	ENSE00000897221	15	3	60587882	20	60587956	60587978	GTCACCTGCCGTGCAATGATAGG	1	CACCGTCACCTGCCGTGCAATGATGT	TAAAACATCATTGCACGGCAGGTGAC	TAF4
ENSG00000130699	-1	271960981	ENSE00000897221	15	3	60587882	20	60587912	60587934	CCGTTGTCTGGGCCTGAGACACT	0	CACCGGTGTCTCAGGCCCAGACAAGT	TAAAACTTGTCTGGGCCTGAGACACC	TAF4
ENSG00000147852	1	148593829	ENSE00001257347	19	2	2645082	9	2635476	2635498	TCCCAATTCCAGTGCACAAATGG	1	CACCGCCCAATTCCAGTGCACAAAGT	TAAAACTTTGTGCACTGGAATTGGGC	VLDLR
ENSG00000147852	1	148594228	ENSE00000982061	19	3	2645082	9	2639901	2639923	GCCAGTGTGTTCCCAGCCGATGG	1	CACCGCCAGTGTGTTCCCAGCCGAGT	TAAAACTCGGCTGGGAACACACTGGC	VLDLR
ENSG00000165475	-1	203143420	ENSE00001600998	8	3	21006393	13	21063610	21063632	CCTGCTCCAGCAACTTCATCTCC	0	CACCGGAGATGAAGTTGCTGGAGCGT	TAAAACGCTCCAGCAACTTCATCTCC	CRYL1
ENSG00000165475	-1	203137944	ENSE00003583048	8	4	21006393	13	21013862	21013884	TTCTTCAGTTCTAGATCTTCTGG	1	CACCGTCTTCAGTTCTAGATCTTCGT	TAAAACGAAGATCTAGAACTGAAGAC	CRYL1
ENSG00000035664	-1	225425246	ENSE00003466541	11	3	64231456	15	64263720	64263742	CCTTCTGGGCCAGGAAATCGAAG	0	CACCGTTCGATTTCCTGGCCCAGAGT	TAAAACTCTGGGCCAGGAAATCGAAC	DAPK2
ENSG00000035664	-1	225425239	ENSE00003466541	11	3	64231456	15	64263676	64263698	GATCTGCTTAATGAAGCTGGTGG	1	CACCGATCTGCTTAATGAAGCTGGGT	TAAAACCCAGCTTCATTAAGCAGATC	DAPK2
ENSG00000099956	1	277144226	ENSE00000651413	9	3	24145561	22	24135767	24135789	CCACCAGTGTGACCCTGTTAAAA	0	CACCGTTTAACAGGGTCACACTGGGT	TAAAACCCAGTGTGACCCTGTTAAAC	SMARCB1
ENSG00000099956	1	277144235	ENSE00000651413	9	3	24145561	22	24135816	24135838	TGGCAACGATGAGAAGTACAAGG	1	CACCGGGCAACGATGAGAAGTACAGT	TAAAACTGTACTTCTCATCGTTGCCC	SMARCB1
ENSG00000198034	-1	287883106	ENSE00003560418	7	3	71493786	X	71495509	71495531	CCTCAGGAAAATGATGAGGGGGA	0	CACCGCCCCCTCATCATTTTCCTGGT	TAAAACCAGGAAAATGATGAGGGGGC	RPS4X
ENSG00000198034	-1	287883096	ENSE00003560418	7	3	71493786	X	71495435	71495457	CCATCGATTTTAATGAACCGCTG	0	CACCGAGCGGTTCATTAAAATCGAGT	TAAAACTCGATTTTAATGAACCGCTC	RPS4X
ENSG00000119414	-1	159019298	ENSE00000806631	8	4	127916239	9	127923155	127923177	CAGTTCTGAACAGTTCACAAAGG	1	CACCGAGTTCTGAACAGTTCACAAGT	TAAAACTTGTGAACTGTTCAGAACTC	PPP6C
ENSG00000119414	-1	159019295	ENSE00000806631	8	4	127916239	9	127923146	127923168	CCTGACCTCCAGTTCTGAACAGT	0	CACCGCTGTTCAGAACTGGAGGTCGT	TAAAACGACCTCCAGTTCTGAACAGC	PPP6C
ENSG00000137815	1	223119802	ENSE00003526957	18	2	41763412	15	41730529	41730551	CCCTGGCAAAGCGAAAGCGCAGT	0	CACCGCTGCGCTTTCGCTTTGCCAGT	TAAAACTGGCAAAGCGAAAGCGCAGC	RTF1
ENSG00000137815	1	223122093	ENSE00000931009	18	4	41763412	15	41749927	41749949	CCTCAGAAGATGAAGAGTTCCAT	0	CACCGTGGAACTCTTCATCTTCTGGT	TAAAACCAGAAGATGAAGAGTTCCAC	RTF1
ENSG00000101752	1	251463017	ENSE00001240503	21	1	19395609	18	19321646	19321668	CCATGTGGGCACCGTCCGGAGCT	0	CACCGGCTCCGGACGGTGCCCACAGT	TAAAACTGTGGGCACCGTCCGGAGCC	MIB1
ENSG00000101752	1	251465257	ENSE00003654194	21	2	19395609	18	19345763	19345785	CCTGCCGCCAGCAACCAATCATT	0	CACCGATGATTGGTTGCTGGCGGCGT	TAAAACGCCGCCAGCAACCAATCATC	MIB1
ENSG00000124256	-1	271374234	ENSE00003459133	8	4	56188243	20	56190083	56190105	CCATTGTCTTTGAGAAACCTGTA	0	CACCGACAGGTTTCTCAAAGACAAGT	TAAAACTTGTCTTTGAGAAACCTGTC	ZBP1
ENSG00000124256	-1	271374222	ENSE00003459133	8	4	56188243	20	56190037	56190059	TGTCCTCATTCCCAGTGCTTGGG	1	CACCGGTCCTCATTCCCAGTGCTTGT	TAAAACAAGCACTGGGAATGAGGACC	ZBP1
ENSG00000166797	-1	225440789	ENSE00003638599	5	2	64380932	15	64380991	64381013	CCACTTCCAGTTCTTCTAAAGTA	0	CACCGACTTTAGAAGAACTGGAAGGT	TAAAACCTTCCAGTTCTTCTAAAGTC	FAM96A
ENSG00000166797	-1	225440786	ENSE00003638599	5	2	64380932	15	64380964	64380986	CCTGAACTTCCACACAACTTTCC	0	CACCGGAAAGTTGTGTGGAAGTTCGT	TAAAACGAACTTCCACACAACTTTCC	FAM96A
ENSG00000099958	-1	277151557	ENSE00003571758	7	3	24180008	22	24180790	24180812	CCGAAGAAGAGGAAGTTGGTGAC	0	CACCGTCACCAACTTCCTCTTCTTGT	TAAAACAAGAAGAGGAAGTTGGTGAC	DERL3
ENSG00000099958	-1	277151387	ENSE00000651436	7	5	24180008	22	24180008	24180030	CCAGGAAGAACAGGCTGCCCAGG	1	CACCGCAGGAAGAACAGGCTGCCCGT	TAAAACGGGCAGCCTGTTCTTCCTGC	DERL3
ENSG00000168263	1	148601732	ENSE00001490869	2	1	2718559	9	2717849	2717871	CCGGCTCCCAGGCCAGCATCCAC	0	CACCGTGGATGCTGGCCTGGGAGCGT	TAAAACGCTCCCAGGCCAGCATCCAC	KCNV2
ENSG00000168263	1	148601742	ENSE00001490869	2	1	2718559	9	2717899	2717921	TACATCGAGGAAGACGAAGACGG	1	CACCGACATCGAGGAAGACGAAGAGT	TAAAACTCTTCGTCTTCCTCGATGTC	KCNV2
ENSG00000125901	1	265571219	ENSE00001484591	4	1	3027116	20	3026834	3026856	GCGAGTGAACATGCCGCCCGCGG	1	CACCGCGAGTGAACATGCCGCCCGGT	TAAAACCGGGCGGCATGTTCACTCGC	MRPS26
ENSG00000125901	1	265571263	ENSE00000858712	4	2	3027116	20	3027024	3027046	AGTTCGTGTCCGAGGTGCAGAGG	1	CACCGGTTCGTGTCCGAGGTGCAGGT	TAAAACCTGCACCTCGGACACGAACC	MRPS26
ENSG00000101405	1	265574982	ENSE00000656643	3	2	3052792	20	3052752	3052774	CCGCTGCTTCGGGCCCAATATCT	0	CACCGGATATTGGGCCCGAAGCAGGT	TAAAACCTGCTTCGGGCCCAATATCC	OXT
ENSG00000101405	1	265574986	ENSE00000656643	3	2	3052792	20	3052770	3052792	TATCTGCTGCGCGGAAGAGCTGG	1	CACCGATCTGCTGCGCGGAAGAGCGT	TAAAACGCTCTTCCGCGCAGCAGATC	OXT
ENSG00000149657	1	271979040	ENSE00003575228	9	2	60704993	20	60699679	60699701	CCTTTGGCACTGAAGACCGTCCC	0	CACCGGGACGGTCTTCAGTGCCAAGT	TAAAACTTGGCACTGAAGACCGTCCC	LSM14B
ENSG00000149657	1	271979047	ENSE00003575228	9	2	60704993	20	60699717	60699739	CCCCCCAGAGAGGAGATTTATGA	0	CACCGCATAAATCTCCTCTCTGGGGT	TAAAACCCCAGAGAGGAGATTTATGC	LSM14B
ENSG00000170236	-1	224065505	ENSE00001322063	7	2	50833402	15	50836908	50836930	CCTGAAAATGGGGCTGGTTCCCA	0	CACCGGGGAACCAGCCCCATTTTCGT	TAAAACGAAAATGGGGCTGGTTCCCC	USP50
ENSG00000170236	-1	224065363	ENSE00002152371	7	3	50833402	15	50835951	50835973	CATCAGATAGGCAAAAGCAGTGG	1	CACCGATCAGATAGGCAAAAGCAGGT	TAAAACCTGCTTTTGCCTATCTGATC	USP50
ENSG00000101200	-1	265576739	ENSE00000656646	3	2	3063696	20	3063773	3063795	AGATGCTGGGCCCGAAGCAGCGG	1	CACCGGATGCTGGGCCCGAAGCAGGT	TAAAACCTGCTTCGGGCCCAGCATCC	AVP
ENSG00000101200	-1	265576731	ENSE00000656646	3	2	3063696	20	3063737	3063759	CCGTGCCCACGAAGCAGCCCAGC	0	CACCGCTGGGCTGCTTCGTGGGCAGT	TAAAACTGCCCACGAAGCAGCCCAGC	AVP
ENSG00000136933	1	159025085	ENSE00001091401	8	3	127990223	9	127969895	127969917	TGTTCATATTTACCCCCAGTTGG	1	CACCGGTTCATATTTACCCCCAGTGT	TAAAACACTGGGGGTAAATATGAACC	RABEPK
ENSG00000136933	1	159025094	ENSE00001091401	8	3	127990223	9	127969928	127969950	AGAGGGAAGGTCTTCATTGTTGG	1	CACCGGAGGGAAGGTCTTCATTGTGT	TAAAACACAATGAAGACCTTCCCTCC	RABEPK
ENSG00000147535	-1	138084873	ENSE00003620558	7	5	38124849	8	38124886	38124908	CGGTAGAAGAAATCTGGGCGTGG	1	CACCGGGTAGAAGAAATCTGGGCGGT	TAAAACCGCCCAGATTTCTTCTACCC	PPAPDC1B
ENSG00000147535	-1	138084866	ENSE00003620558	7	5	38124849	8	38124856	38124878	TCAGAATGGGCTAGCCCATCAGG	1	CACCGCAGAATGGGCTAGCCCATCGT	TAAAACGATGGGCTAGCCCATTCTGC	PPAPDC1B
ENSG00000102100	-1	285837044	ENSE00000867194	5	3	48762589	X	48763785	48763807	CCTCATGGAGGAAGAGAACCAGG	1	CACCGCTCATGGAGGAAGAGAACCGT	TAAAACGGTTCTCTTCCTCCATGAGC	SLC35A2
ENSG00000102100	-1	285837037	ENSE00000867194	5	3	48762589	X	48763721	48763743	TGCAAGGTGTAGATGAGAGAGGG	1	CACCGGCAAGGTGTAGATGAGAGAGT	TAAAACTCTCTCATCTACACCTTGCC	SLC35A2
ENSG00000080608	-1	148613428	ENSE00001596518	18	3	2827133	9	2837356	2837378	TCTTTAGCAACTTTCCTTGTTGG	1	CACCGCTTTAGCAACTTTCCTTGTGT	TAAAACACAAGGAAAGTTGCTAAAGC	KIAA0020
ENSG00000080608	-1	148613137	ENSE00001603827	18	4	2827133	9	2834141	2834163	CCATTTGGGCTTCTTGGCTGCTG	0	CACCGAGCAGCCAAGAAGCCCAAAGT	TAAAACTTTGGGCTTCTTGGCTGCTC	KIAA0020
ENSG00000032742	1	203155358	ENSE00000994976	28	11	21199914	13	21171155	21171177	CCTTAGAAAAGGCAAAAGATGCA	0	CACCGGCATCTTTTGCCTTTTCTAGT	TAAAACTAGAAAAGGCAAAAGATGCC	IFT88
ENSG00000032742	1	203155527	ENSE00000994975	28	13	21199914	13	21173641	21173663	CCAAAGCCATTAAATTCTACCGA	0	CACCGCGGTAGAATTTAATGGCTTGT	TAAAACAAGCCATTAAATTCTACCGC	IFT88
ENSG00000044574	-1	159029247	ENSE00000983644	8	2	128001232	9	128003158	128003180	CCACGCGGCCGTTCTTGAACACG	0	CACCGGTGTTCAAGAACGGCCGCGGT	TAAAACCGCGGCCGTTCTTGAACACC	HSPA5
ENSG00000044574	-1	159029174	ENSE00000983645	8	3	128001232	9	128002481	128002503	TTTCATTTTAGTGAGAACCATGG	1	CACCGTTCATTTTAGTGAGAACCAGT	TAAAACTGGTTCTCACTAAAATGAAC	HSPA5
ENSG00000172458	1	203165795	ENSE00001146427	3	2	21295790	13	21278243	21278265	CCGGAGGAGCTACTGGAGCAGCT	0	CACCGGCTGCTCCAGTAGCTCCTCGT	TAAAACGAGGAGCTACTGGAGCAGCC	IL17D
ENSG00000172458	1	203165802	ENSE00001146427	3	2	21295790	13	21278283	21278305	CCGGCGTGCTCAGTGCCTTCCAC	0	CACCGTGGAAGGCACTGAGCACGCGT	TAAAACGCGTGCTCAGTGCCTTCCAC	IL17D
ENSG00000133460	1	277157057	ENSE00003682329	13	4	24224696	22	24210750	24210772	CCCTCATCGTGTCTCTGTATCCC	0	CACCGGGATACAGAGACACGATGAGT	TAAAACTCATCGTGTCTCTGTATCCC	SLC2A11
ENSG00000133460	1	277158266	ENSE00003580882	13	6	24224696	22	24219239	24219261	GAACATCCAGCCCATGTACCTGG	1	CACCGAACATCCAGCCCATGTACCGT	TAAAACGGTACATGGGCTGGATGTTC	SLC2A11
ENSG00000092439	-1	224072821	ENSE00000884665	39	11	50897251	15	50920405	50920427	CCAATGTAAGGATAAGCTGGTCA	0	CACCGGACCAGCTTATCCTTACATGT	TAAAACATGTAAGGATAAGCTGGTCC	TRPM7
ENSG00000092439	-1	224074292	ENSE00000884675	39	5	50897251	15	50935706	50935728	TTGCAGAATGACTTCAGGTTTGG	1	CACCGTGCAGAATGACTTCAGGTTGT	TAAAACAACCTGAAGTCATTCTGCAC	TRPM7
ENSG00000169762	-1	69658147	ENSE00003516379	14	3	16188221	4	16204155	16204177	ACACATACAAAAACGCATCCAGG	1	CACCGCACATACAAAAACGCATCCGT	TAAAACGGATGCGTTTTTGTATGTGC	TAPT1
ENSG00000169762	-1	69656981	ENSE00003632655	14	5	16188221	4	16189950	16189972	CCAAAAGATGAAAACAGACGATC	0	CACCGATCGTCTGTTTTCATCTTTGT	TAAAACAAAGATGAAAACAGACGATC	TAPT1
ENSG00000150456	-1	203172764	ENSE00003424548	5	2	21306164	13	21331613	21331635	CCAATGTTATATTTATCATCCTC	0	CACCGAGGATGATAAATATAACATGT	TAAAACATGTTATATTTATCATCCTC	N6AMT2
ENSG00000150456	-1	203170697	ENSE00000995004	5	3	21306164	13	21311917	21311939	CCTGACTATACCAAAACTGGCTC	0	CACCGAGCCAGTTTTGGTATAGTCGT	TAAAACGACTATACCAAAACTGGCTC	N6AMT2
ENSG00000102096	-1	285838902	ENSE00000670821	6	3	48772423	X	48775085	48775107	CCGGGGAATCACTTTGATGGCCA	0	CACCGGGCCATCAAAGTGATTCCCGT	TAAAACGGGAATCACTTTGATGGCCC	PIM2
ENSG00000102096	-1	285838895	ENSE00000670821	6	3	48772423	X	48775066	48775088	ACCAGCCCAGCACACGATTCCGG	1	CACCGCCAGCCCAGCACACGATTCGT	TAAAACGAATCGTGTGCTGGGCTGGC	PIM2
ENSG00000101182	-1	271981366	ENSE00001382942	7	3	60714227	20	60714938	60714960	CTATCCTTGCATCGGCGGTGAGG	1	CACCGTATCCTTGCATCGGCGGTGGT	TAAAACCACCGCCGATGCAAGGATAC	PSMA7
ENSG00000101182	-1	271981358	ENSE00001382942	7	3	60714227	20	60714903	60714925	GTGGCTCTGGCACTCCACCCGGG	1	CACCGTGGCTCTGGCACTCCACCCGT	TAAAACGGGTGGAGTGCCAGAGCCAC	PSMA7
ENSG00000114062	-1	221412186	ENSE00000815081	11	4	25616015	15	25616869	25616891	CCAATAACACGGATTAAAGGGGA	0	CACCGCCCCTTTAATCCGTGTTATGT	TAAAACATAACACGGATTAAAGGGGC	UBE3A
ENSG00000114062	-1	221412176	ENSE00000815081	11	4	25616015	15	25616787	25616809	AAGAGATTTCAGTTCTTCCTTGG	1	CACCGAGAGATTTCAGTTCTTCCTGT	TAAAACAGGAAGAACTGAAATCTCTC	UBE3A
ENSG00000124237	1	271451836	ENSE00000845773	4	2	56730581	20	56728632	56728654	GGCAGAACTGGCCCCAGAACTGG	1	CACCGGCAGAACTGGCCCCAGAACGT	TAAAACGTTCTGGGGCCAGTTCTGCC	C20orf85
ENSG00000124237	1	271451843	ENSE00000845773	4	2	56730581	20	56728657	56728679	GTTTTTAACAACCCCTTTTGAGG	1	CACCGTTTTTAACAACCCCTTTTGGT	TAAAACCAAAAGGGGTTGTTAAAAAC	C20orf85
ENSG00000080298	-1	148653232	ENSE00001758560	18	10	3271079	9	3275585	3275607	CCAAACTCTGGAAGTGCTCGAGA	0	CACCGCTCGAGCACTTCCAGAGTTGT	TAAAACAACTCTGGAAGTGCTCGAGC	RFX3
ENSG00000080298	-1	148653229	ENSE00001758560	18	10	3271079	9	3275541	3275563	CCTCAAAGGTAGTACCATCTGGC	0	CACCGCCAGATGGTACTACCTTTGGT	TAAAACCAAAGGTAGTACCATCTGGC	RFX3
ENSG00000100979	-1	269931359	ENSE00000662450	15	5	44533721	20	44536505	44536527	CCTGAGGTGATGAACGTGGAGAG	0	CACCGTCTCCACGTTCATCACCTCGT	TAAAACGAGGTGATGAACGTGGAGAC	PLTP
ENSG00000100979	-1	269931328	ENSE00000662449	15	6	44533721	20	44536355	44536377	TGAGCAGGACCGTCCCTGCGTGG	1	CACCGGAGCAGGACCGTCCCTGCGGT	TAAAACCGCAGGGACGGTCCTGCTCC	PLTP
ENSG00000137825	1	223128570	ENSE00000931025	7	2	41793940	15	41793662	41793684	AAAACCACTGGCAGAAGATCCGG	1	CACCGAAACCACTGGCAGAAGATCGT	TAAAACGATCTTCTGCCAGTGGTTTC	ITPKA
ENSG00000137825	1	223128615	ENSE00003632253	7	3	41793940	15	41793838	41793860	TTTAAGGCGGCGGGCACCAGCGG	1	CACCGTTAAGGCGGCGGGCACCAGGT	TAAAACCTGGTGCCCGCCGCCTTAAC	ITPKA
ENSG00000124227	-1	271462431	ENSE00000845779	4	2	56798149	20	56798195	56798217	AACAACATCATGGAACTTCAGGG	1	CACCGACAACATCATGGAACTTCAGT	TAAAACTGAAGTTCCATGATGTTGTC	ANKRD60
ENSG00000124227	-1	271462423	ENSE00000845779	4	2	56798149	20	56798154	56798176	CCGTCATGATGCCAGATACATAA	0	CACCGTATGTATCTGGCATCATGAGT	TAAAACTCATGATGCCAGATACATAC	ANKRD60
ENSG00000132953	-1	203182556	ENSE00003461946	23	2	21381684	13	21442786	21442808	AGAATATGTGCTCTGCATGCTGG	1	CACCGGAATATGTGCTCTGCATGCGT	TAAAACGCATGCAGAGCACATATTCC	XPO4
ENSG00000132953	-1	203182180	ENSE00003632528	23	3	21381684	13	21436933	21436955	TCGGACAACTGCTTCCATTATGG	1	CACCGCGGACAACTGCTTCCATTAGT	TAAAACTAATGGAAGCAGTTGTCCGC	XPO4
ENSG00000068308	-1	285841485	ENSE00003540047	9	3	48792035	X	48792268	48792290	CCTGGTCTCCATACACCTGGTCA	0	CACCGGACCAGGTGTATGGAGACCGT	TAAAACGGTCTCCATACACCTGGTCC	OTUD5
ENSG00000068308	-1	285841481	ENSE00003540047	9	3	48792035	X	48792235	48792257	CCATGCAATGCTTTCGCACAACC	0	CACCGGTTGTGCGAAAGCATTGCAGT	TAAAACTGCAATGCTTTCGCACAACC	OTUD5
ENSG00000123908	-1	147527536	ENSE00003465478	19	3	141561514	8	141582988	141583010	AGATCTGTGTTTTAAAGTGCTGG	1	CACCGGATCTGTGTTTTAAAGTGCGT	TAAAACGCACTTTAAAACACAGATCC	AGO2
ENSG00000123908	-1	147525535	ENSE00003661900	19	5	141561514	8	141570582	141570604	GAAGAAGGAGCGGCCCACGGGGG	1	CACCGAAGAAGGAGCGGCCCACGGGT	TAAAACCCGTGGGCCGCTCCTTCTTC	AGO2
ENSG00000251357	1	277157059	ENSE00003682782	6	2	24219243	22	24210754	24210776	CATCGTGTCTCTGTATCCCCTGG	1	CACCGATCGTGTCTCTGTATCCCCGT	TAAAACGGGGATACAGAGACACGATC	AP000350.10
ENSG00000251357	1	277157944	ENSE00003549722	6	3	24219243	22	24217312	24217334	CCCTCCTGGTGAATAACATCTTT	0	CACCGAAGATGTTATTCACCAGGAGT	TAAAACTCCTGGTGAATAACATCTTC	AP000350.10
ENSG00000240972	1	277161149	ENSE00003694118	3	2	24237025	22	24236961	24236983	CATCGCGGTGCACGTGGTCCCGG	1	CACCGATCGCGGTGCACGTGGTCCGT	TAAAACGGACCACGTGCACCGCGATC	MIF
ENSG00000240972	1	277161156	ENSE00003694118	3	2	24237025	22	24236996	24237018	CCTTCGGCGGCTCCAGCGAGCCG	0	CACCGGGCTCGCTGGAGCCGCCGAGT	TAAAACTCGGCGGCTCCAGCGAGCCC	MIF
ENSG00000215251	-1	265586517	ENSE00001484365	2	2	3128568	20	3129569	3129591	AGAGGCTAATGTGTTCTGGAGGG	1	CACCGGAGGCTAATGTGTTCTGGAGT	TAAAACTCCAGAACACATTAGCCTCC	FASTKD5
ENSG00000215251	-1	265586511	ENSE00001484365	2	2	3128568	20	3129519	3129541	CCGAGAAGAGAAGGTGCTACATA	0	CACCGATGTAGCACCTTCTCTTCTGT	TAAAACAGAAGAGAAGGTGCTACATC	FASTKD5
ENSG00000218537	-1	277161313	ENSE00001548415	3	3	24237519	22	24237682	24237704	GCCGGAATCCGTTGTACCTAGGG	1	CACCGCCGGAATCCGTTGTACCTAGT	TAAAACTAGGTACAACGGATTCCGGC	AP000350.4
ENSG00000218537	-1	277161308	ENSE00001548415	3	3	24237519	22	24237649	24237671	GGCTGCAGACTCGGGATCTAAGG	1	CACCGGCTGCAGACTCGGGATCTAGT	TAAAACTAGATCCCGAGTCTGCAGCC	AP000350.4
ENSG00000124224	-1	271465516	ENSE00003639174	14	7	56822491	20	56823305	56823327	AGCAGAGCTCAAAGAACTTTGGG	1	CACCGGCAGAGCTCAAAGAACTTTGT	TAAAACAAAGTTCTTTGAGCTCTGCC	PPP4R1L
ENSG00000124224	-1	271465500	ENSE00003639174	14	7	56822491	20	56823198	56823220	GATGAAGAGCGGGAAGAGCTGGG	1	CACCGATGAAGAGCGGGAAGAGCTGT	TAAAACAGCTCTTCCCGCTCTTCATC	PPP4R1L
ENSG00000062524	-1	223130929	ENSE00003663659	20	3	41799806	15	41805043	41805065	CCGCAGGTAGAAAACAGCCAAGA	0	CACCGCTTGGCTGTTTTCTACCTGGT	TAAAACCAGGTAGAAAACAGCCAAGC	LTK
ENSG00000062524	-1	223130710	ENSE00003487806	20	5	41799806	15	41804134	41804156	GGCAGACGAGCTGGCTCTCCGGG	1	CACCGGCAGACGAGCTGGCTCTCCGT	TAAAACGGAGAGCCAGCTCGTCTGCC	LTK
ENSG00000150457	-1	203203868	ENSE00001492905	8	2	21562284	13	21620032	21620054	GTGTCACTGTTTGGTCCTGCGGG	1	CACCGTGTCACTGTTTGGTCCTGCGT	TAAAACGCAGGACCAAACAGTGACAC	LATS2
ENSG00000150457	-1	203197091	ENSE00003589665	8	3	21562284	13	21565512	21565534	CCAGTCTGCTTGAGAGCTCGGCC	0	CACCGGCCGAGCTCTCAAGCAGACGT	TAAAACGTCTGCTTGAGAGCTCGGCC	LATS2
ENSG00000184647	1	135186528	ENSE00001293055	5	2	10388988	8	10387087	10387109	GGTGGGTGAGTTTCCGTGGCAGG	1	CACCGGTGGGTGAGTTTCCGTGGCGT	TAAAACGCCACGGAAACTCACCCACC	PRSS55
ENSG00000184647	1	135186813	ENSE00002249594	5	3	10388988	8	10388838	10388860	CGACTTAACTAGCCCATCCATGG	1	CACCGGACTTAACTAGCCCATCCAGT	TAAAACTGGATGGGCTAGTTAAGTCC	PRSS55
ENSG00000198171	-1	265594987	ENSE00000858728	9	2	3180683	20	3184030	3184052	CCAGCTCCTCATTGTGCAGTGGC	0	CACCGCCACTGCACAATGAGGAGCGT	TAAAACGCTCCTCATTGTGCAGTGGC	DDRGK1
ENSG00000198171	-1	265594436	ENSE00000858727	9	3	3180683	20	3181078	3181100	CTCGACACCTTCCTCCTCCTGGG	1	CACCGTCGACACCTTCCTCCTCCTGT	TAAAACAGGAGGAGGAAGGTGTCGAC	DDRGK1
ENSG00000184402	1	271985279	ENSE00000380269	11	3	60738554	20	60734936	60734958	CCAGCAGATCCTGCACCGGAACC	0	CACCGGTTCCGGTGCAGGATCTGCGT	TAAAACGCAGATCCTGCACCGGAACC	SS18L1
ENSG00000184402	1	271985834	ENSE00001355583	11	5	60738554	20	60737815	60737837	CCACGTGTCCATGCAGCAGACGG	1	CACCGCACGTGTCCATGCAGCAGAGT	TAAAACTCTGCTGCATGGACACGTGC	SS18L1
ENSG00000145321	-1	74297463	ENSE00003462579	14	3	72629141	4	72635085	72635107	CCTTGCAGACTTTATTCTTTTCA	0	CACCGGAAAAGAATAAAGTCTGCAGT	TAAAACTGCAGACTTTATTCTTTTCC	GC
ENSG00000145321	-1	74297359	ENSE00003541072	14	4	72629141	4	72634119	72634141	TGGGAAATTTTCTACTGTACAGG	1	CACCGGGGAAATTTTCTACTGTACGT	TAAAACGTACAGTAGAAAATTTCCCC	GC
ENSG00000183638	-1	135201182	ENSE00003640044	4	2	10468005	8	10480587	10480609	CCTCGCTTGAGGAAGGTGATCTT	0	CACCGAGATCACCTTCCTCAAGCGGT	TAAAACCGCTTGAGGAAGGTGATCTC	RP1L1
ENSG00000183638	-1	135201157	ENSE00003640044	4	2	10468005	8	10480473	10480495	GAGCGCACCCCAAAGGAGAGAGG	1	CACCGAGCGCACCCCAAAGGAGAGGT	TAAAACCTCTCCTTTGGGGTGCGCTC	RP1L1
ENSG00000171060	1	135208897	ENSE00003639279	4	2	10555311	8	10532255	10532277	GAGAGCATCATCTTTGCAGTGGG	1	CACCGAGAGCATCATCTTTGCAGTGT	TAAAACACTGCAAAGATGATGCTCTC	C8orf74
ENSG00000171060	1	135208906	ENSE00003639279	4	2	10555311	8	10532288	10532310	CCATGGGTGGAGGTGGCCCAGGT	0	CACCGCCTGGGCCACCTCCACCCAGT	TAAAACTGGGTGGAGGTGGCCCAGGC	C8orf74
ENSG00000171189	-1	273917221	ENSE00003604433	17	2	30961348	21	31066331	31066353	GCTAATTCTTCAACATTAACAGG	1	CACCGCTAATTCTTCAACATTAACGT	TAAAACGTTAATGTTGAAGAATTAGC	GRIK1
ENSG00000171189	-1	273916866	ENSE00003680741	17	3	30961348	21	31062279	31062301	CCACACCAAGAGCCAGCTGGTCA	0	CACCGGACCAGCTGGCTCTTGGTGGT	TAAAACCACCAAGAGCCAGCTGGTCC	GRIK1
ENSG00000125877	1	265596617	ENSE00000858732	8	3	3195957	20	3193985	3194007	CCGGATGAGATTTCCATACAGAA	0	CACCGTCTGTATGGAAATCTCATCGT	TAAAACGATGAGATTTCCATACAGAC	ITPA
ENSG00000125877	1	265596728	ENSE00003597114	8	4	3195957	20	3194633	3194655	ACAGGGGCCCGTGCTGGTTGAGG	1	CACCGCAGGGGCCCGTGCTGGTTGGT	TAAAACCAACCAGCACGGGCCCCTGC	ITPA
ENSG00000165219	1	159039613	ENSE00000983662	27	12	128094264	9	128094206	128094228	GGCCCCAGACCTAAAGCAGGAGG	1	CACCGGCCCCAGACCTAAAGCAGGGT	TAAAACCCTGCTTTAGGTCTGGGGCC	GAPVD1
ENSG00000165219	1	159036684	ENSE00000983669	27	4	128094264	9	128067347	128067369	CCGCCTTTTGCAGCAGTTAGCAA	0	CACCGTGCTAACTGCTGCAAAAGGGT	TAAAACCCTTTTGCAGCAGTTAGCAC	GAPVD1
ENSG00000101670	1	254130921	ENSE00001190878	10	4	47101920	18	47095807	47095829	GAGAAGGACGATTTTTCTCTCGG	1	CACCGAGAAGGACGATTTTTCTCTGT	TAAAACAGAGAAAAATCGTCCTTCTC	LIPG
ENSG00000101670	1	254130926	ENSE00001190878	10	4	47101920	18	47095848	47095870	CTACAGCCTCGGAGCGCACGTGG	1	CACCGTACAGCCTCGGAGCGCACGGT	TAAAACCGTGCGCTCCGAGGCTGTAC	LIPG
ENSG00000165480	-1	203218935	ENSE00003499323	9	2	21742249	13	21746784	21746806	AGGTCATATAAAATTCTCATTGG	1	CACCGGGTCATATAAAATTCTCATGT	TAAAACATGAGAATTTTATATGACCC	SKA3
ENSG00000165480	-1	203218926	ENSE00003668602	9	3	21742249	13	21746577	21746599	CCTTTATGAAATCAATGCCTTCT	0	CACCGGAAGGCATTGATTTCATAAGT	TAAAACTTATGAAATCAATGCCTTCC	SKA3
ENSG00000171056	-1	135217323	ENSE00001166850	2	2	10583830	8	10584129	10584151	CCACGTACGGCCTCTTCTGGGAC	0	CACCGTCCCAGAAGAGGCCGTACGGT	TAAAACCGTACGGCCTCTTCTGGGAC	SOX7
ENSG00000171056	-1	135217314	ENSE00001166850	2	2	10583830	8	10584070	10584092	CCGGTACTTGTAGTTGGGGTAGT	0	CACCGCTACCCCAACTACAAGTACGT	TAAAACGTACTTGTAGTTGGGGTAGC	SOX7
ENSG00000106688	1	148773532	ENSE00003589842	12	3	4573928	9	4561518	4561540	CCACTCTCATTGCTGTTATTCTA	0	CACCGAGAATAACAGCAATGAGAGGT	TAAAACCTCTCATTGCTGTTATTCTC	SLC1A1
ENSG00000106688	1	148774058	ENSE00001617496	12	5	4573928	9	4566053	4566075	GTTCCCTGAGAATCTTGTCCAGG	1	CACCGTTCCCTGAGAATCTTGTCCGT	TAAAACGGACAAGATTCTCAGGGAAC	SLC1A1
ENSG00000172007	1	80042009	ENSE00001147304	2	1	140393936	4	140375460	140375482	CGTGATCGGCGACTCCAATGTGG	1	CACCGGTGATCGGCGACTCCAATGGT	TAAAACCATTGGAGTCGCCGATCACC	RAB33B
ENSG00000172007	1	80044013	ENSE00001147293	2	2	140393936	4	140393866	140393888	AGAACGATTCAGAAAGAGCATGG	1	CACCGGAACGATTCAGAAAGAGCAGT	TAAAACTGCTCTTTCTGAATCGTTCC	RAB33B
ENSG00000258724	-1	135229465	ENSE00003654302	6	2	10583908	8	10692180	10692202	CCTTTAGACCACCCCATCTTCTC	0	CACCGAGAAGATGGGGTGGTCTAAGT	TAAAACTTAGACCACCCCATCTTCTC	SOX7
ENSG00000258724	-1	135229261	ENSE00003590945	6	3	10583908	8	10690447	10690469	TTGAACTTTAATATGATCTGTGG	1	CACCGTGAACTTTAATATGATCTGGT	TAAAACCAGATCATATTAAAGTTCAC	SOX7
ENSG00000101773	1	251591088	ENSE00003597336	19	9	20573138	18	20569237	20569259	ACAGTTGTTGCTGAAACACTTGG	1	CACCGCAGTTGTTGCTGAAACACTGT	TAAAACAGTGTTTCAGCAACAACTGC	RBBP8
ENSG00000101773	1	251591089	ENSE00003597336	19	9	20573138	18	20569243	20569265	GTTGCTGAAACACTTGGACTTGG	1	CACCGTTGCTGAAACACTTGGACTGT	TAAAACAGTCCAAGTGTTTCAGCAAC	RBBP8
ENSG00000138600	-1	224085126	ENSE00003481063	15	3	51028888	15	51041012	51041034	ATATCAGAAAGGTTGCATAGTGG	1	CACCGTATCAGAAAGGTTGCATAGGT	TAAAACCTATGCAACCTTTCTGATAC	SPPL2A
ENSG00000138600	-1	224084288	ENSE00003646051	15	6	51028888	15	51031983	51032005	CCTCATTTCTCTATCTTCAGTTG	0	CACCGAACTGAAGATAGAGAAATGGT	TAAAACCATTTCTCTATCTTCAGTTC	SPPL2A
ENSG00000124209	1	271475836	ENSE00003541424	7	3	56928511	20	56918788	56918810	CCAAGACTGTCCAGTACCAAAAT	0	CACCGTTTTGGTACTGGACAGTCTGT	TAAAACAGACTGTCCAGTACCAAAAC	RAB22A
ENSG00000124209	1	271476835	ENSE00000845805	7	4	56928511	20	56928336	56928358	CCTTAGCACCAATGTACTATCGA	0	CACCGCGATAGTACATTGGTGCTAGT	TAAAACTAGCACCAATGTACTATCGC	RAB22A
ENSG00000147548	-1	138089586	ENSE00001359963	24	10	38172249	8	38173535	38173557	ACAGGAATCTGAAATCTCGCTGG	1	CACCGCAGGAATCTGAAATCTCGCGT	TAAAACGCGAGATTTCAGATTCCTGC	WHSC1L1
ENSG00000147548	-1	138090914	ENSE00001724871	24	5	38172249	8	38189078	38189100	AAACTGGACATGATATTCTCGGG	1	CACCGAACTGGACATGATATTCTCGT	TAAAACGAGAATATCATGTCCAGTTC	WHSC1L1
ENSG00000157734	1	225448630	ENSE00001034629	7	2	64445471	15	64444470	64444492	GGCGCAGACACACGGTGCCAAGG	1	CACCGGCGCAGACACACGGTGCCAGT	TAAAACTGGCACCGTGTGTCTGCGCC	SNX22
ENSG00000157734	1	225448739	ENSE00003460586	7	3	64445471	15	64444878	64444900	CCTGCCCAACTGGAGGACCAGAG	0	CACCGTCTGGTCCTCCAGTTGGGCGT	TAAAACGCCCAACTGGAGGACCAGAC	SNX22
ENSG00000185015	1	142282429	ENSE00003492504	7	2	86178878	8	86163038	86163060	CCAAAGAAGTGAAATATGACTCT	0	CACCGGAGTCATATTTCACTTCTTGT	TAAAACAAGAAGTGAAATATGACTCC	CA13
ENSG00000185015	1	142283226	ENSE00003589183	7	3	86178878	8	86171652	86171674	CTGCGTGGTGGTCCTCTCACTGG	1	CACCGTGCGTGGTGGTCCTCTCACGT	TAAAACGTGAGAGGACCACCACGCAC	CA13
ENSG00000156282	-1	273956748	ENSE00001025582	1	1	31538597	21	31538801	31538823	CCTCTCAAAGACAATAATGTTGC	0	CACCGCAACATTATTGTCTTTGAGGT	TAAAACCTCAAAGACAATAATGTTGC	CLDN17
ENSG00000156282	-1	273956738	ENSE00001025582	1	1	31538597	21	31538741	31538763	CTTGCATTGCAACCGGACCCTGG	1	CACCGTTGCATTGCAACCGGACCCGT	TAAAACGGGTCCGGTTGCAATGCAAC	CLDN17
ENSG00000173141	1	203219437	ENSE00001200768	2	2	21751211	13	21751166	21751188	CCGCCTGGAGATCGAGGCGGAGA	0	CACCGCTCCGCCTCGATCTCCAGGGT	TAAAACCCTGGAGATCGAGGCGGAGC	MRP63
ENSG00000173141	1	203219439	ENSE00001200768	2	2	21751211	13	21751177	21751199	TCGAGGCGGAGAACCATTACTGG	1	CACCGCGAGGCGGAGAACCATTACGT	TAAAACGTAATGGTTCTCCGCCTCGC	MRP63
ENSG00000254093	-1	135229465	ENSE00003564936	7	2	10623403	8	10692180	10692202	CCTTTAGACCACCCCATCTTCTC	0	CACCGAGAAGATGGGGTGGTCTAAGT	TAAAACTTAGACCACCCCATCTTCTC	PINX1
ENSG00000254093	-1	135229261	ENSE00003572717	7	3	10623403	8	10690447	10690469	TTGAACTTTAATATGATCTGTGG	1	CACCGTGAACTTTAATATGATCTGGT	TAAAACCAGATCATATTAAAGTTCAC	PINX1
ENSG00000188694	-1	273966485	ENSE00001384913	1	1	31654867	21	31655122	31655144	AAAGGTAGGGCTTAAATCACTGG	1	CACCGAAGGTAGGGCTTAAATCACGT	TAAAACGTGATTTAAGCCCTACCTTC	KRTAP24-1
ENSG00000188694	-1	273966479	ENSE00001384913	1	1	31654867	21	31655087	31655109	AGATTTCCTTGGTAGCTACTGGG	1	CACCGGATTTCCTTGGTAGCTACTGT	TAAAACAGTAGCTACCAAGGAAATCC	KRTAP24-1
ENSG00000167702	1	148230567	ENSE00002256032	17	3	145694910	8	145692391	145692413	GGCCGCGGTGTCCCTGGAAGAGG	1	CACCGGCCGCGGTGTCCCTGGAAGGT	TAAAACCTTCCAGGGACACCGCGGCC	KIFC2
ENSG00000167702	1	148230573	ENSE00002256032	17	3	145694910	8	145692424	145692446	CCTCGCCGAGTTCCTCTCCGTCC	0	CACCGGACGGAGAGGAACTCGGCGGT	TAAAACCGCCGAGTTCCTCTCCGTCC	KIFC2
ENSG00000232263	-1	273966978	ENSE00001729371	1	1	31661653	21	31661668	31661690	GCTCAAGGGATAGCAGGTCCTGG	1	CACCGCTCAAGGGATAGCAGGTCCGT	TAAAACGGACCTGCTATCCCTTGAGC	KRTAP25-1
ENSG00000232263	-1	273966976	ENSE00001729371	1	1	31661653	21	31661654	31661676	CCATAGGAGAAATAGCTCAAGGG	1	CACCGCATAGGAGAAATAGCTCAAGT	TAAAACTTGAGCTATTTCTCCTATGC	KRTAP25-1
ENSG00000166965	1	228754798	ENSE00001371811	8	3	91500843	15	91500344	91500366	TGGAGGCCGCTTGGAGCTGTCGG	1	CACCGGGAGGCCGCTTGGAGCTGTGT	TAAAACACAGCTCCAAGCGGCCTCCC	RCCD1
ENSG00000166965	1	228754806	ENSE00001371811	8	3	91500843	15	91500377	91500399	CGGCGCGGCGGGCCGCTGCAAGG	1	CACCGGGCGCGGCGGGCCGCTGCAGT	TAAAACTGCAGCGGCCCGCCGCGCCC	RCCD1
ENSG00000197683	-1	273969167	ENSE00001402413	1	1	31692036	21	31692215	31692237	GAGAGCTAGTGGGTAAGTAGAGG	1	CACCGAGAGCTAGTGGGTAAGTAGGT	TAAAACCTACTTACCCACTAGCTCTC	KRTAP26-1
ENSG00000197683	-1	273969151	ENSE00001402413	1	1	31692036	21	31692125	31692147	CAAGATTGCCGGTCTCACAGTGG	1	CACCGAAGATTGCCGGTCTCACAGGT	TAAAACCTGTGAGACCGGCAATCTTC	KRTAP26-1
ENSG00000166794	-1	225450387	ENSE00003563048	5	2	64452319	15	64454331	64454353	CCAATTCGTAGGTCAAAATACAC	0	CACCGTGTATTTTGACCTACGAATGT	TAAAACATTCGTAGGTCAAAATACAC	PPIB
ENSG00000166794	-1	225450101	ENSE00003665606	5	3	64452319	15	64452351	64452373	CCTTGATTACACGATGGAATTTG	0	CACCGAAATTCCATCGTGTAATCAGT	TAAAACTGATTACACGATGGAATTTC	PPIB
ENSG00000206107	-1	273970558	ENSE00001493501	1	1	31709674	21	31709856	31709878	GTTCTGCTATGGAAGCTGCTGGG	1	CACCGTTCTGCTATGGAAGCTGCTGT	TAAAACAGCAGCTTCCATAGCAGAAC	KRTAP27-1
ENSG00000206107	-1	273970552	ENSE00001493501	1	1	31709674	21	31709807	31709829	GCAGCTGGTGGTTTCATTGCAGG	1	CACCGCAGCTGGTGGTTTCATTGCGT	TAAAACGCAATGAAACCACCAGCTGC	KRTAP27-1
ENSG00000182816	-1	273973445	ENSE00001540640	1	1	31744267	21	31744349	31744371	CCAGCAGATCTCCTGACAGCCCC	0	CACCGGGGCTGTCAGGAGATCTGCGT	TAAAACGCAGATCTCCTGACAGCCCC	KRTAP13-2
ENSG00000182816	-1	273973439	ENSE00001540640	1	1	31744267	21	31744312	31744334	TGGACTCCACATAGGACGTCTGG	1	CACCGGGACTCCACATAGGACGTCGT	TAAAACGACGTCCTATGTGGAGTCCC	KRTAP13-2
ENSG00000198390	1	273975656	ENSE00001403567	1	1	31768665	21	31768580	31768602	CCTGCTGGGAGCCCACCAGCTGC	0	CACCGCAGCTGGTGGGCTCCCAGCGT	TAAAACGCTGGGAGCCCACCAGCTGC	KRTAP13-1
ENSG00000198390	1	273975666	ENSE00001403567	1	1	31768665	21	31768628	31768650	CCTGCCAGACCTCCTGCTACCGT	0	CACCGCGGTAGCAGGAGGTCTGGCGT	TAAAACGCCAGACCTCCTGCTACCGC	KRTAP13-1
ENSG00000240432	-1	273977978	ENSE00001508613	1	1	31797970	21	31798045	31798067	CCTCCAGCAGGTCTCCTGACAGC	0	CACCGCTGTCAGGAGACCTGCTGGGT	TAAAACCCAGCAGGTCTCCTGACAGC	KRTAP13-3
ENSG00000240432	-1	273977974	ENSE00001508613	1	1	31797970	21	31797991	31798013	GCAGGAGGTGTGGCAGGGGCTGG	1	CACCGCAGGAGGTGTGGCAGGGGCGT	TAAAACGCCCCTGCCACACCTCCTGC	KRTAP13-3
ENSG00000186971	1	273978358	ENSE00001338572	1	1	31802836	21	31802694	31802716	CCCTCTGCTCTCCCAGCACCTGC	0	CACCGCAGGTGCTGGGAGAGCAGAGT	TAAAACTCTGCTCTCCCAGCACCTGC	KRTAP13-4
ENSG00000186971	1	273978366	ENSE00001338572	1	1	31802836	21	31802727	31802749	CCTCTCTCTACAGGGACTGTCAG	0	CACCGTGACAGTCCCTGTAGAGAGGT	TAAAACCTCTCTACAGGGACTGTCAC	KRTAP13-4
ENSG00000186970	1	273979126	ENSE00001338571	1	1	31812853	21	31812779	31812801	CCTCTCTCTACAATGGCTGTCAG	0	CACCGTGACAGCCATTGTAGAGAGGT	TAAAACCTCTCTACAATGGCTGTCAC	KRTAP15-1
ENSG00000186970	1	273979127	ENSE00001338571	1	1	31812853	21	31812780	31812802	CTCTCTCTACAATGGCTGTCAGG	1	CACCGTCTCTCTACAATGGCTGTCGT	TAAAACGACAGCCATTGTAGAGAGAC	KRTAP15-1
ENSG00000170006	-1	81253230	ENSE00001130844	7	2	153573867	4	153573986	153574008	GTCACTGCAGCAAATGTGCTTGG	1	CACCGTCACTGCAGCAAATGTGCTGT	TAAAACAGCACATTTGCTGCAGTGAC	TMEM154
ENSG00000170006	-1	81253228	ENSE00001130844	7	2	153573867	4	153573936	153573958	CCGGAGCAAAGTTGGTAGAATTT	0	CACCGAATTCTACCAACTTTGCTCGT	TAAAACGAGCAAAGTTGGTAGAATTC	TMEM154
ENSG00000180776	-1	203247059	ENSE00003505307	12	3	21974572	13	21995280	21995302	CCACAAGGTAAACAACGGTCTTT	0	CACCGAAGACCGTTGTTTACCTTGGT	TAAAACCAAGGTAAACAACGGTCTTC	ZDHHC20
ENSG00000180776	-1	203246422	ENSE00003474328	12	4	21974572	13	21987796	21987818	GAAGCTGATGTGGTATAGATAGG	1	CACCGAAGCTGATGTGGTATAGATGT	TAAAACATCTATACCACATCAGCTTC	ZDHHC20
ENSG00000103932	-1	223134877	ENSE00001152548	25	3	41816436	15	41828821	41828843	CCAAAGCTGGGGGCAAATCTGGG	1	CACCGCAAAGCTGGGGGCAAATCTGT	TAAAACAGATTTGCCCCCAGCTTTGC	RPAP1
ENSG00000103932	-1	223134070	ENSE00003487623	25	7	41816436	15	41823377	41823399	TCAAGAAAGCAACCAAGCTGGGG	1	CACCGCAAGAAAGCAACCAAGCTGGT	TAAAACCAGCTTGGTTGCTTTCTTGC	RPAP1
ENSG00000124164	1	271484185	ENSE00003546608	6	2	57014052	20	56993310	56993332	CCCGACAGACCGAAATGTGTGTT	0	CACCGACACACATTTCGGTCTGTCGT	TAAAACGACAGACCGAAATGTGTGTC	VAPB
ENSG00000124164	1	271486385	ENSE00003576198	6	4	57014052	20	57014009	57014031	GGCAAAACCGGAAGACCTTATGG	1	CACCGGCAAAACCGGAAGACCTTAGT	TAAAACTAAGGTCTTCCGGTTTTGCC	VAPB
ENSG00000186967	-1	273983629	ENSE00001338568	1	1	31869300	21	31869304	31869326	CCAAAGCCACAGCCATAACCCAG	0	CACCGTGGGTTATGGCTGTGGCTTGT	TAAAACAAGCCACAGCCATAACCCAC	KRTAP19-4
ENSG00000186967	-1	273983628	ENSE00001338568	1	1	31869300	21	31869301	31869323	CCTCCAAAGCCACAGCCATAACC	0	CACCGGTTATGGCTGTGGCTTTGGGT	TAAAACCCAAAGCCACAGCCATAACC	KRTAP19-4
ENSG00000101181	1	271990939	ENSE00003556400	7	3	60773833	20	60770933	60770955	AGTGAGCCCCGCAAGGAGTTTGG	1	CACCGGTGAGCCCCGCAAGGAGTTGT	TAAAACAACTCCTTGCGGGGCTCACC	MTG2
ENSG00000101181	1	271990953	ENSE00003556400	7	3	60773833	20	60770966	60770988	GGAGGGGACGGAGGCAACGGTGG	1	CACCGGAGGGGACGGAGGCAACGGGT	TAAAACCCGTTGCCTCCGTCCCCTCC	MTG2
ENSG00000169989	-1	81266575	ENSE00001130765	2	2	153691386	4	153692017	153692039	CCATATTCAGCAGCAATCTCTGC	0	CACCGCAGAGATTGCTGCTGAATAGT	TAAAACTATTCAGCAGCAATCTCTGC	TIGD4
ENSG00000169989	-1	81266572	ENSE00001130765	2	2	153691386	4	153691895	153691917	CCAGATCTGTGTAAAAAGCAGTT	0	CACCGACTGCTTTTTACACAGATCGT	TAAAACGATCTGTGTAAAAAGCAGTC	TIGD4
ENSG00000106686	-1	148781022	ENSE00003555898	11	4	4622502	9	4629137	4629159	CTTGTAGAAAACTCTATTTTGGG	1	CACCGTTGTAGAAAACTCTATTTTGT	TAAAACAAAATAGAGTTTTCTACAAC	SPATA6L
ENSG00000106686	-1	148780699	ENSE00003497471	11	5	4622502	9	4625520	4625542	GGTTCATGTGATGTAGATAAAGG	1	CACCGGTTCATGTGATGTAGATAAGT	TAAAACTTATCTACATCACATGAACC	SPATA6L
ENSG00000145348	-1	77302340	ENSE00003628028	27	10	107157555	4	107169403	107169425	TCTTAGAAGGATGGAAGGTAAGG	1	CACCGCTTAGAAGGATGGAAGGTAGT	TAAAACTACCTTCCATCCTTCTAAGC	TBCK
ENSG00000145348	-1	77301563	ENSE00003589890	27	15	107157555	4	107157654	107157676	TTGAATGAGGTAAATTAGACTGG	1	CACCGTGAATGAGGTAAATTAGACGT	TAAAACGTCTAATTTACCTCATTCAC	TBCK
ENSG00000099991	1	277191237	ENSE00000651604	37	6	24483474	22	24439379	24439401	ACTCCACAGATGTCAACCTCTGG	1	CACCGCTCCACAGATGTCAACCTCGT	TAAAACGAGGTTGACATCTGTGGAGC	CABIN1
ENSG00000099991	1	277192845	ENSE00000651607	37	9	24483474	22	24451342	24451364	GTGCCTCGGAGAGAGCTTGCTGG	1	CACCGTGCCTCGGAGAGAGCTTGCGT	TAAAACGCAAGCTCTCTCCGAGGCAC	CABIN1
ENSG00000088836	-1	265600656	ENSE00003709919	20	3	3211409	20	3215496	3215518	CCTCTCGGGCTTCGAAGGTGTCA	0	CACCGGACACCTTCGAAGCCCGAGGT	TAAAACCTCGGGCTTCGAAGGTGTCC	SLC4A11
ENSG00000088836	-1	265600601	ENSE00003702661	20	4	3211409	20	3215226	3215248	GTGCAGGAGCACACAGCCACCGG	1	CACCGTGCAGGAGCACACAGCCACGT	TAAAACGTGGCTGTGTGCTCCTGCAC	SLC4A11
ENSG00000206190	-1	221457287	ENSE00001494351	21	2	25958914	15	26026267	26026289	AGAGCAGCAGAATGTCCGCAGGG	1	CACCGGAGCAGCAGAATGTCCGCAGT	TAAAACTGCGGACATTCTGCTGCTCC	ATP10A
ENSG00000206190	-1	221450570	ENSE00001494348	21	4	25958914	15	25972391	25972413	CCTTTTTCCCGTTGTCATGTATG	0	CACCGATACATGACAACGGGAAAAGT	TAAAACTTTTCCCGTTGTCATGTATC	ATP10A
ENSG00000104643	1	135287597	ENSE00003556964	10	2	11167052	8	11152723	11152745	CCATCATCATAAAATGTAAAGAT	0	CACCGTCTTTACATTTTATGATGAGT	TAAAACTCATCATAAAATGTAAAGAC	MTMR9
ENSG00000104643	1	135287984	ENSE00003630196	10	3	11167052	8	11157551	11157573	CCATCACTCTGATGTACCCTTTC	0	CACCGAAAGGGTACATCAGAGTGAGT	TAAAACTCACTCTGATGTACCCTTTC	MTMR9
ENSG00000165487	-1	203261281	ENSE00003548202	12	2	22088501	13	22141052	22141074	CCAATATATATTATTCCATGTTC	0	CACCGAACATGGAATAATATATATGT	TAAAACATATATATTATTCCATGTTC	MICU2
ENSG00000165487	-1	203258861	ENSE00003631284	12	4	22088501	13	22113494	22113516	CCTGACAGTGTATCCTCGATGTC	0	CACCGACATCGAGGATACACTGTCGT	TAAAACGACAGTGTATCCTCGATGTC	MICU2
ENSG00000164113	1	78666168	ENSE00003533480	13	4	123332395	4	123302221	123302243	CCTAAGGAATTTATAATGAAATA	0	CACCGATTTCATTATAAATTCCTTGT	TAAAACAAGGAATTTATAATGAAATC	ADAD1
ENSG00000164113	1	78667249	ENSE00003651231	13	6	123332395	4	123314746	123314768	CCTCCTCCTTTCCCTGCAGAACC	0	CACCGGTTCTGCAGGGAAAGGAGGGT	TAAAACCCTCCTTTCCCTGCAGAACC	ADAD1
ENSG00000182591	-1	274014670	ENSE00001329933	1	1	32253597	21	32253714	32253736	TGGGCAAACAGATGCCGCCCAGG	1	CACCGGGGCAAACAGATGCCGCCCGT	TAAAACGGGCGGCATCTGTTTGCCCC	KRTAP11-1
ENSG00000182591	-1	274014660	ENSE00001329933	1	1	32253597	21	32253646	32253668	GCAAGCAGTGGGCTCACAGCAGG	1	CACCGCAAGCAGTGGGCTCACAGCGT	TAAAACGCTGTGAGCCCACTGCTTGC	KRTAP11-1
ENSG00000198901	-1	228757967	ENSE00001295125	15	6	91523509	15	91524224	91524246	CCTCACACACTGCTTCATTTTGT	0	CACCGCAAAATGAAGCAGTGTGTGGT	TAAAACCACACACTGCTTCATTTTGC	PRC1
ENSG00000198901	-1	228757961	ENSE00001295125	15	6	91523509	15	91524185	91524207	GCAACCTGTCCCAGAGCTCTCGG	1	CACCGCAACCTGTCCCAGAGCTCTGT	TAAAACAGAGCTCTGGGACAGGTTGC	PRC1
ENSG00000125354	-1	292112415	ENSE00003603169	10	3	118783936	X	118797608	118797630	CCATGAGGGTGGACTTGCCCAAA	0	CACCGTTGGGCAAGTCCACCCTCAGT	TAAAACTGAGGGTGGACTTGCCCAAC	2006-09-01
ENSG00000125354	-1	292111062	ENSE00001710959	10	4	118783936	X	118786963	118786985	CCTCGAATTGTGCATCGATGAAT	0	CACCGTTCATCGATGCACAATTCGGT	TAAAACCGAATTGTGCATCGATGAAC	2006-09-01
ENSG00000164144	1	81275748	ENSE00003566580	9	5	153802265	4	153793608	153793630	CCAGAGAACACAGACAAAAAGTG	0	CACCGACTTTTTGTCTGTGTTCTCGT	TAAAACGAGAACACAGACAAAAAGTC	ARFIP1
ENSG00000164144	1	81275751	ENSE00003566580	9	5	153802265	4	153793650	153793672	TGAAATTAAAAATCCTGCAATGG	1	CACCGGAAATTAAAAATCCTGCAAGT	TAAAACTTGCAGGATTTTTAATTTCC	ARFIP1
ENSG00000151615	1	80698637	ENSE00001000654	2	1	147561346	4	147560417	147560439	CCTCGGCCAGCTCCCCCAGCAGC	0	CACCGCTGCTGGGGGAGCTGGCCGGT	TAAAACCGGCCAGCTCCCCCAGCAGC	POU4F2
ENSG00000151615	1	80698733	ENSE00001000655	2	2	147561346	4	147561033	147561055	CGGGCTGGATGAGAGTCTGCTGG	1	CACCGGGGCTGGATGAGAGTCTGCGT	TAAAACGCAGACTCTCATCCAGCCCC	POU4F2
ENSG00000205808	1	148784171	ENSE00001490142	1	1	4662820	9	4662495	4662517	CCAGTCCCTGCTCAGCAGCCGCG	0	CACCGGCGGCTGCTGAGCAGGGACGT	TAAAACGTCCCTGCTCAGCAGCCGCC	PPAPDC2
ENSG00000205808	1	148784185	ENSE00001490142	1	1	4662820	9	4662542	4662564	CCCGGCTCCGTGCATCGGAGAGC	0	CACCGCTCTCCGATGCACGGAGCCGT	TAAAACGGCTCCGTGCATCGGAGAGC	PPAPDC2
ENSG00000198768	-1	271490693	ENSE00001288044	4	2	57036598	20	57045728	57045750	GGCAAGGGCTGCTGGCAGTGGGG	1	CACCGGCAAGGGCTGCTGGCAGTGGT	TAAAACCACTGCCAGCAGCCCTTGCC	APCDD1L
ENSG00000198768	-1	271490686	ENSE00001288044	4	2	57036598	20	57045695	57045717	GGAGGCAGGATCGCAGTGCTGGG	1	CACCGGAGGCAGGATCGCAGTGCTGT	TAAAACAGCACTGCGATCCTGCCTCC	APCDD1L
ENSG00000183090	-1	80431604	ENSE00001319566	8	1	144618618	4	144621706	144621728	GTCGGGCTCGGTCCCAAGTGAGG	1	CACCGTCGGGCTCGGTCCCAAGTGGT	TAAAACCACTTGGGACCGAGCCCGAC	FREM3
ENSG00000183090	-1	80431594	ENSE00001319566	8	1	144618618	4	144621672	144621694	CAAGCGCACCCCGGGCGGGCAGG	1	CACCGAAGCGCACCCCGGGCGGGCGT	TAAAACGCCCGCCCGGGGTGCGCTTC	FREM3
ENSG00000102678	1	203271778	ENSE00001491832	3	1	22255218	13	22246156	22246178	CCACCTGGGTCAGTCCGAAGCAG	0	CACCGTGCTTCGGACTGACCCAGGGT	TAAAACCCTGGGTCAGTCCGAAGCAC	FGF9
ENSG00000102678	1	203273075	ENSE00003571832	3	2	22255218	13	22255188	22255210	GGAATTTATCAGTATAGCAGTGG	1	CACCGGAATTTATCAGTATAGCAGGT	TAAAACCTGCTATACTGATAAATTCC	FGF9
ENSG00000085871	1	80067283	ENSE00003675009	5	2	140616415	4	140599768	140599790	CCAGAGTTTGAGAGAGTATTTCG	0	CACCGGAAATACTCTCTCAAACTCGT	TAAAACGAGTTTGAGAGAGTATTTCC	MGST2
ENSG00000085871	1	80067285	ENSE00003675009	5	2	140616415	4	140599770	140599792	AGAGTTTGAGAGAGTATTTCGGG	1	CACCGGAGTTTGAGAGAGTATTTCGT	TAAAACGAAATACTCTCTCAAACTCC	MGST2
ENSG00000182378	1	281022210	ENSE00003535590	7	3	208259	X	205404	205426	CCACGACACGATGACGTACTGCC	0	CACCGGCAGTACGTCATCGTGTCGGT	TAAAACCGACACGATGACGTACTGCC	PLCXD1
ENSG00000182378	1	281022213	ENSE00003535590	7	3	208259	X	205439	205461	CCCCCATTTCGCACGAGGAGTCC	0	CACCGGACTCCTCGTGCGAAATGGGT	TAAAACCCATTTCGCACGAGGAGTCC	PLCXD1
ENSG00000106993	1	148786623	ENSE00000687745	7	2	4688606	9	4684879	4684901	GTATAGCCATGGAATTGAATTGG	1	CACCGTATAGCCATGGAATTGAATGT	TAAAACATTCAATTCCATGGCTATAC	CDC37L1
ENSG00000106993	1	148786626	ENSE00000687745	7	2	4688606	9	4684918	4684940	AGAGTTTGTGAAGAGCTCTGTGG	1	CACCGGAGTTTGTGAAGAGCTCTGGT	TAAAACCAGAGCTCTTCACAAACTCC	CDC37L1
ENSG00000099994	1	277214688	ENSE00001657986	15	2	24581794	22	24579095	24579117	TGGCCTTGGCACCTGCTGCTTGG	1	CACCGGGCCTTGGCACCTGCTGCTGT	TAAAACAGCAGCAGGTGCCAAGGCCC	SUSD2
ENSG00000099994	1	277214795	ENSE00000651658	15	3	24581794	22	24579504	24579526	CCGGGCAAGTGCACTGTGTGTCA	0	CACCGGACACACAGTGCACTTGCCGT	TAAAACGGCAAGTGCACTGTGTGTCC	SUSD2
ENSG00000169744	-1	69697302	ENSE00003627305	8	3	16587598	4	16597464	16597486	GCTAAAGTAACGGGGGATGAGGG	1	CACCGCTAAAGTAACGGGGGATGAGT	TAAAACTCATCCCCCGTTACTTTAGC	LDB2
ENSG00000169744	-1	69696716	ENSE00003637535	8	4	16587598	4	16590428	16590450	CCAAGATCAGTCTGCCTTCTGTA	0	CACCGACAGAAGGCAGACTGATCTGT	TAAAACAGATCAGTCTGCCTTCTGTC	LDB2
ENSG00000169118	-1	225464338	ENSE00003618541	12	2	64506132	15	64592576	64592598	TCCCACCATAAGAACCCCAGAGG	1	CACCGCCCACCATAAGAACCCCAGGT	TAAAACCTGGGGTTCTTATGGTGGGC	CSNK1G1
ENSG00000169118	-1	225460512	ENSE00003595076	12	3	64506132	15	64551403	64551425	TTTGATTGCTACATATTCATTGG	1	CACCGTTGATTGCTACATATTCATGT	TAAAACATGAATATGTAGCAATCAAC	CSNK1G1
ENSG00000156299	-1	274049065	ENSE00003609954	29	10	32575328	21	32589990	32590012	CCAGTTTCACCAGTGCGTGCTGC	0	CACCGCAGCACGCACTGGTGAAACGT	TAAAACGTTTCACCAGTGCGTGCTGC	TIAM1
ENSG00000156299	-1	274052033	ENSE00003624335	29	7	32575328	21	32617946	32617968	CCGTCGCTCTCGTAGAAAAATAG	0	CACCGTATTTTTCTACGAGAGCGAGT	TAAAACTCGCTCTCGTAGAAAAATAC	TIAM1
ENSG00000081014	1	224105634	ENSE00003583155	21	10	51250848	15	51233918	51233940	CCAGATGACAATAATTGAATGTT	0	CACCGACATTCAATTATTGTCATCGT	TAAAACGATGACAATAATTGAATGTC	AP4E1
ENSG00000081014	1	224104174	ENSE00000688557	21	4	51250848	15	51216143	51216165	CCTTATTTCTACATGAAAGTCAT	0	CACCGTGACTTTCATGTAGAAATAGT	TAAAACTATTTCTACATGAAAGTCAC	AP4E1
ENSG00000102683	1	203426306	ENSE00000876423	8	3	23853551	13	23808818	23808840	CCCATTGTATGCCAAAGAAATAC	0	CACCGTATTTCTTTGGCATACAATGT	TAAAACATTGTATGCCAAAGAAATAC	SGCG
ENSG00000102683	1	203430331	ENSE00000906497	8	5	23853551	13	23853500	23853522	CCCAAAATGGTAGAAGTCCAGAA	0	CACCGTCTGGACTTCTACCATTTTGT	TAAAACAAAATGGTAGAAGTCCAGAC	SGCG
ENSG00000101180	-1	271995680	ENSE00000663205	3	2	60791730	20	60793688	60793710	TACATACAGTGGGATGCAGAAGG	1	CACCGACATACAGTGGGATGCAGAGT	TAAAACTCTGCATCCCACTGTATGTC	HRH3
ENSG00000101180	-1	271995667	ENSE00000663205	3	2	60791730	20	60793634	60793656	CCACAGCTTGCAGAGGCCCCGGC	0	CACCGCCGGGGCCTCTGCAAGCTGGT	TAAAACCAGCTTGCAGAGGCCCCGGC	HRH3
ENSG00000137473	-1	80721750	ENSE00001082017	13	5	147795952	4	147830368	147830390	CACACAGATATTCTTCTTGTAGG	1	CACCGACACAGATATTCTTCTTGTGT	TAAAACACAAGAAGAATATCTGTGTC	TTC29
ENSG00000137473	-1	80721747	ENSE00001082017	13	5	147795952	4	147830317	147830339	CAGAGCGAAGAGCTCGGTGAAGG	1	CACCGAGAGCGAAGAGCTCGGTGAGT	TAAAACTCACCGAGCTCTTCGCTCTC	TTC29
ENSG00000178605	-1	281026374	ENSE00001793174	7	2	228091	X	229538	229560	TCTTGGCCTCCTTCTCTCTCAGG	1	CACCGCTTGGCCTCCTTCTCTCTCGT	TAAAACGAGAGAGAAGGAGGCCAAGC	GTPBP6
ENSG00000178605	-1	281026087	ENSE00001288218	7	3	228091	X	228266	228288	CGTCAGTGCCTTGATCAGCGTGG	1	CACCGGTCAGTGCCTTGATCAGCGGT	TAAAACCGCTGATCAAGGCACTGACC	GTPBP6
ENSG00000120251	1	81675754	ENSE00003578829	16	8	158256883	4	158254401	158254423	GTTCAGGTTGAAGGTCTCTCAGG	1	CACCGTTCAGGTTGAAGGTCTCTCGT	TAAAACGAGAGACCTTCAACCTGAAC	GRIA2
ENSG00000120251	1	81675756	ENSE00003578829	16	8	158256883	4	158254439	158254461	CCAGAATGGAAAAAGAATAAACT	0	CACCGGTTTATTCTTTTTCCATTCGT	TAAAACGAATGGAAAAAGAATAAACC	GRIA2
ENSG00000160973	-1	148232640	ENSE00001473544	3	1	145700169	8	145701015	145701037	ATCATGGCCAAGTAGGTGTAGGG	1	CACCGTCATGGCCAAGTAGGTGTAGT	TAAAACTACACCTACTTGGCCATGAC	FOXH1
ENSG00000160973	-1	148232523	ENSE00001055768	3	2	145700169	8	145700617	145700639	GGAACACGGCCTGGACCTGACGG	1	CACCGGAACACGGCCTGGACCTGAGT	TAAAACTCAGGTCCAGGCCGTGTTCC	FOXH1
ENSG00000073067	1	118209459	ENSE00001389452	9	2	1026352	7	1024065	1024087	GCCGGTGTTCACCGTGCACCTGG	1	CACCGCCGGTGTTCACCGTGCACCGT	TAAAACGGTGCACGGTGAACACCGGC	CYP2W1
ENSG00000073067	1	118209674	ENSE00000667092	9	4	1026352	7	1024820	1024842	CCCTACTGGGCTGGGCTCCCTCC	0	CACCGGAGGGAGCCCAGCCCAGTAGT	TAAAACTACTGGGCTGGGCTCCCTCC	CYP2W1
ENSG00000258256	-1	142279449	ENSE00002363762	3	3	86135016	8	86135028	86135050	TATAAAATCAAGGCTACTAGTGG	1	CACCGATAAAATCAAGGCTACTAGGT	TAAAACCTAGTAGCCTTGATTTTATC	RP11-219B4.5
ENSG00000258256	-1	142279448	ENSE00002363762	3	3	86135016	8	86135018	86135040	GCTGGGATGATATAAAATCAAGG	1	CACCGCTGGGATGATATAAAATCAGT	TAAAACTGATTTTATATCATCCCAGC	RP11-219B4.5
ENSG00000257962	-1	142282090	ENSE00002397758	2	2	86158680	8	86158686	86158708	TAAGGGTTCAGGTTCTCGCTGGG	1	CACCGAAGGGTTCAGGTTCTCGCTGT	TAAAACAGCGAGAACCTGAACCCTTC	RP11-219B4.6
ENSG00000257962	-1	142282089	ENSE00002397758	2	2	86158680	8	86158685	86158707	GTAAGGGTTCAGGTTCTCGCTGG	1	CACCGTAAGGGTTCAGGTTCTCGCGT	TAAAACGCGAGAACCTGAACCCTTAC	RP11-219B4.6
ENSG00000167393	-1	281035674	ENSE00003653358	13	2	306923	X	322292	322314	CCGGGGGCAGAGGCTCTTCTTTC	0	CACCGAAAGAAGAGCCTCTGCCCCGT	TAAAACGGGGCAGAGGCTCTTCTTTC	PPP2R3B
ENSG00000167393	-1	281033282	ENSE00003492683	13	4	306923	X	308046	308068	CGTCGTCGTGGCAGTTCTGGAGG	1	CACCGGTCGTCGTGGCAGTTCTGGGT	TAAAACCCAGAACTGCCACGACGACC	PPP2R3B
ENSG00000259316	-1	225459824	ENSE00003695343	13	6	64506105	15	64543755	64543777	TGTGGAGCACGTGATTTTATTGG	1	CACCGGTGGAGCACGTGATTTTATGT	TAAAACATAAAATCACGTGCTCCACC	CTD-2116N17.1
ENSG00000259316	-1	225459822	ENSE00003695343	13	6	64506105	15	64543719	64543741	CCAAGCTGTTTATAAAATCTGTA	0	CACCGACAGATTTTATAAACAGCTGT	TAAAACAGCTGTTTATAAAATCTGTC	CTD-2116N17.1
ENSG00000166206	-1	221546066	ENSE00003673107	9	4	26812851	15	26866652	26866674	TTGTTGAAAATACATGGTTAAGG	1	CACCGTGTTGAAAATACATGGTTAGT	TAAAACTAACCATGTATTTTCAACAC	GABRB3
ENSG00000166206	-1	221542711	ENSE00003471865	9	5	26812851	15	26828534	26828556	CATCATGCATGCTGCTGTCGTGG	1	CACCGATCATGCATGCTGCTGTCGGT	TAAAACCGACAGCAGCATGCATGATC	GABRB3
ENSG00000183578	-1	224122629	ENSE00001486468	3	1	51350516	15	51397239	51397261	GATGAGTCTTGTTTGTAACGTGG	1	CACCGATGAGTCTTGTTTGTAACGGT	TAAAACCGTTACAAACAAGACTCATC	TNFAIP8L3
ENSG00000183578	-1	224121309	ENSE00001486464	3	2	51350516	15	51386862	51386884	ACTCAGGGCGGACAGCGGGGCGG	1	CACCGCTCAGGGCGGACAGCGGGGGT	TAAAACCCCCGCTGTCCGCCCTGAGC	TNFAIP8L3
ENSG00000068400	-1	285851693	ENSE00001412294	26	3	48840195	X	48855688	48855710	CCTTCTGTCGAAGACTGGTGAGT	0	CACCGCTCACCAGTCTTCGACAGAGT	TAAAACTCTGTCGAAGACTGGTGAGC	GRIPAP1
ENSG00000068400	-1	285851424	ENSE00001470549	26	5	48840195	X	48853712	48853734	CCTGGCTGTGCAGCTTTGCCTGC	0	CACCGCAGGCAAAGCTGCACAGCCGT	TAAAACGGCTGTGCAGCTTTGCCTGC	GRIPAP1
ENSG00000167306	-1	254179464	ENSE00001602191	40	13	47429000	18	47480781	47480803	AGTTCTGGTCAGTTCCTTTGGGG	1	CACCGGTTCTGGTCAGTTCCTTTGGT	TAAAACCAAAGGAACTGACCAGAACC	MYO5B
ENSG00000167306	-1	254176482	ENSE00001591700	40	17	47429000	18	47455940	47455962	GTTGCTGCACTGCTCTCTTTGGG	1	CACCGTTGCTGCACTGCTCTCTTTGT	TAAAACAAAGAGAGCAGTGCAGCAAC	MYO5B
ENSG00000099998	-1	277222703	ENSE00000879531	12	5	24627370	22	24628136	24628158	CCTGAGGCCTCAGGGGTTCTGTC	0	CACCGACAGAACCCCTGAGGCCTCGT	TAAAACGAGGCCTCAGGGGTTCTGTC	GGT5
ENSG00000099998	-1	277222692	ENSE00000879531	12	5	24627370	22	24628100	24628122	CCAGGGTGGTGGCCAGTGCAGGC	0	CACCGCCTGCACTGGCCACCACCCGT	TAAAACGGGTGGTGGCCAGTGCAGGC	GGT5
ENSG00000137460	1	81284924	ENSE00001081852	12	10	153896160	4	153889132	153889154	ATTATCTCTGGAGAACACGGAGG	1	CACCGTTATCTCTGGAGAACACGGGT	TAAAACCCGTGTTCTCCAGAGATAAC	FHDC1
ENSG00000137460	1	81285447	ENSE00001081850	12	11	153896160	4	153893533	153893555	CCATAGAAAAGCTGAGGGAACTG	0	CACCGAGTTCCCTCAGCTTTTCTAGT	TAAAACTAGAAAAGCTGAGGGAACTC	FHDC1
ENSG00000142168	1	274103660	ENSE00003492976	5	2	33038826	21	33036133	33036155	AGCATTAAAGGACTGACTGAAGG	1	CACCGGCATTAAAGGACTGACTGAGT	TAAAACTCAGTCAGTCCTTTAATGCC	SOD1
ENSG00000142168	1	274103982	ENSE00003624439	5	3	33038826	21	33038779	33038801	CCTCACTTTAATCCTCTATCCAG	0	CACCGTGGATAGAGGATTAAAGTGGT	TAAAACCACTTTAATCCTCTATCCAC	SOD1
ENSG00000146540	-1	118215366	ENSE00003573128	5	3	1049615	7	1049711	1049733	CAGGACCCTCTGCTCCTCTGGGG	1	CACCGAGGACCCTCTGCTCCTCTGGT	TAAAACCAGAGGAGCAGAGGGTCCTC	C7orf50
ENSG00000146540	-1	118215358	ENSE00003573128	5	3	1049615	7	1049677	1049699	CCTCTTTCTTCCGTTCCTTTTTC	0	CACCGAAAAAGGAACGGAAGAAAGGT	TAAAACCTTTCTTCCGTTCCTTTTTC	C7orf50
ENSG00000184056	-1	228761145	ENSE00003476456	23	10	91549214	15	91549924	91549946	CCACTTGGGAGCAAAGTGCTGTC	0	CACCGACAGCACTTTGCTCCCAAGGT	TAAAACCTTGGGAGCAAAGTGCTGTC	VPS33B
ENSG00000184056	-1	228761097	ENSE00003548605	23	11	91549214	15	91549637	91549659	TGTCAGAGGATGTGACTTCTGGG	1	CACCGGTCAGAGGATGTGACTTCTGT	TAAAACAGAAGTCACATCCTCTGACC	VPS33B
ENSG00000160972	1	148237201	ENSE00003480107	11	4	145725959	8	145724304	145724326	CATTGATGATTTCCGAGAGATGG	1	CACCGATTGATGATTTCCGAGAGAGT	TAAAACTCTCTCGGAAATCATCAATC	PPP1R16A
ENSG00000160972	1	148237530	ENSE00001055766	11	6	145725959	8	145725651	145725673	CATCACCCAGGACAGCATCGAGG	1	CACCGATCACCCAGGACAGCATCGGT	TAAAACCGATGCTGTCCTGGGTGATC	PPP1R16A
ENSG00000185960	1	281074983	ENSE00003491713	6	3	595516	X	595360	595382	TGAATGCAAAGAGAAGCGCGAGG	1	CACCGGAATGCAAAGAGAAGCGCGGT	TAAAACCGCGCTTCTCTTTGCATTCC	SHOX
ENSG00000185960	1	281074989	ENSE00003491713	6	3	595516	X	595407	595429	GGCAGACCAAGCTGAAACAGAGG	1	CACCGGCAGACCAAGCTGAAACAGGT	TAAAACCTGTTTCAGCTTGGTCTGCC	SHOX
ENSG00000130703	1	272005701	ENSE00001211285	14	6	60856162	20	60848367	60848389	TGTGGCTGCTTTTGCTGTTTCGG	1	CACCGGTGGCTGCTTTTGCTGTTTGT	TAAAACAAACAGCAAAAGCAGCCACC	OSBPL2
ENSG00000130703	1	272005709	ENSE00001211285	14	6	60856162	20	60848414	60848436	CCGGCAAACCATTTAATCCACTC	0	CACCGAGTGGATTAAATGGTTTGCGT	TAAAACGCAAACCATTTAATCCACTC	OSBPL2
ENSG00000151835	-1	203438203	ENSE00003691212	10	6	23911144	13	23939388	23939410	CCAGCATCTTCTGCATTCTGAAT	0	CACCGTTCAGAATGCAGAAGATGCGT	TAAAACGCATCTTCTGCATTCTGAAC	SACS
ENSG00000151835	-1	203437098	ENSE00003651608	10	9	23911144	13	23927992	23928014	CCTTCAAGACTTGGGAAAAGGGA	0	CACCGCCCTTTTCCCAAGTCTTGAGT	TAAAACTCAAGACTTGGGAAAAGGGC	SACS
ENSG00000124222	1	271518897	ENSE00003679389	9	4	57244443	20	57243060	57243082	CCGGATTAAGCAGAAGATGAAAG	0	CACCGTTTCATCTTCTGCTTAATCGT	TAAAACGATTAAGCAGAAGATGAAAC	STX16
ENSG00000124222	1	271518900	ENSE00003679389	9	4	57244443	20	57243093	57243115	CCTTCATGACAAGCATTTAAACA	0	CACCGGTTTAAATGCTTGTCATGAGT	TAAAACTCATGACAAGCATTTAAACC	STX16
ENSG00000126821	-1	215866892	ENSE00000902481	3	1	64193999	14	64194539	64194561	CCTCCCTCCGGTCTGCTGAGCGG	1	CACCGCTCCCTCCGGTCTGCTGAGGT	TAAAACCTCAGCAGACCGGAGGGAGC	SGPP1
ENSG00000126821	-1	215866886	ENSE00000902481	3	1	64193999	14	64194499	64194521	AGTCGAGGGTCTCCGGCGAGAGG	1	CACCGGTCGAGGGTCTCCGGCGAGGT	TAAAACCTCGCCGGAGACCCTCGACC	SGPP1
ENSG00000205755	-1	281151025	ENSE00001725348	6	2	1321368	X	1327751	1327773	CCTGCACGGTTTCTAAATTGAAG	0	CACCGTTCAATTTAGAAACCGTGCGT	TAAAACGCACGGTTTCTAAATTGAAC	CRLF2
ENSG00000205755	-1	281150679	ENSE00003629645	6	3	1321368	X	1325453	1325475	GTAGTTGGTGCACTGGTCATAGG	1	CACCGTAGTTGGTGCACTGGTCATGT	TAAAACATGACCAGTGCACCAACTAC	CRLF2
ENSG00000144659	1	52475979	ENSE00000966337	7	2	39433346	3	39431020	39431042	CCATCAGTGGGACCTGCTCTACC	0	CACCGGTAGAGCAGGTCCCACTGAGT	TAAAACTCAGTGGGACCTGCTCTACC	SLC25A38
ENSG00000144659	1	52476093	ENSE00001119520	7	3	39433346	3	39431966	39431988	AGTCTTTTGGGCCTTTGGAAAGG	1	CACCGGTCTTTTGGGCCTTTGGAAGT	TAAAACTTCCAAAGGCCCAAAAGACC	SLC25A38
ENSG00000109654	1	81321798	ENSE00003600484	12	3	154216837	4	154197048	154197070	CCTGCAGAACTACATTCCTGCCC	0	CACCGGGCAGGAATGTAGTTCTGCGT	TAAAACGCAGAACTACATTCCTGCCC	TRIM2
ENSG00000109654	1	81323592	ENSE00003490864	12	5	154216837	4	154215460	154215482	CCCAGAAATAGATTCTGCTCTTC	0	CACCGAAGAGCAGAATCTATTTCTGT	TAAAACAGAAATAGATTCTGCTCTTC	TRIM2
ENSG00000088854	-1	265614277	ENSE00001374832	37	11	3285101	20	3312984	3313006	CCTTTGGTGAGACACACTGGGCT	0	CACCGGCCCAGTGTGTCTCACCAAGT	TAAAACTTGGTGAGACACACTGGGCC	C20orf194
ENSG00000088854	-1	265613079	ENSE00001163109	37	15	3285101	20	3303319	3303341	ATGTATATGAAAAGTCATCTTGG	1	CACCGTGTATATGAAAAGTCATCTGT	TAAAACAGATGACTTTTCATATACAC	C20orf194
ENSG00000132164	1	49588279	ENSE00001030305	14	2	10953834	3	10861151	10861173	GGCATTCCTGATTCCCTACGTGG	1	CACCGGCATTCCTGATTCCCTACGGT	TAAAACCGTAGGGAATCAGGAATGCC	SLC6A11
ENSG00000132164	1	49588308	ENSE00001030307	14	3	10953834	3	10861404	10861426	CTATGCAACACAGGTGATTGAGG	1	CACCGTATGCAACACAGGTGATTGGT	TAAAACCAATCACCTGTGTTGCATAC	SLC6A11
ENSG00000156304	-1	274107163	ENSE00003626347	20	4	33064135	21	33076196	33076218	GAGTCAATTACATATAATCCCGG	1	CACCGAGTCAATTACATATAATCCGT	TAAAACGGATTATATGTAATTGACTC	SCAF4
ENSG00000156304	-1	274107073	ENSE00003539850	20	5	33064135	21	33074579	33074601	TGCTACTGGGGCTGCATTACTGG	1	CACCGGCTACTGGGGCTGCATTACGT	TAAAACGTAATGCAGCCCCAGTAGCC	SCAF4
ENSG00000177710	1	135290873	ENSE00001492046	1	1	11189125	8	11188784	11188806	CTTTCTCGTATGGCTTACCAGGG	1	CACCGTTTCTCGTATGGCTTACCAGT	TAAAACTGGTAAGCCATACGAGAAAC	SLC35G5
ENSG00000177710	1	135290875	ENSE00001492046	1	1	11189125	8	11188804	11188826	GGGTTCCAACCTGCCCTCGCTGG	1	CACCGGGTTCCAACCTGCCCTCGCGT	TAAAACGCGAGGGCAGGTTGGAACCC	SLC35G5
ENSG00000127863	1	203465001	ENSE00003463648	9	4	24234530	13	24190008	24190030	ATGTGGCTTCGGCTATGGGGAGG	1	CACCGTGTGGCTTCGGCTATGGGGGT	TAAAACCCCCATAGCCGAAGCCACAC	TNFRSF19
ENSG00000127863	1	203469401	ENSE00000678939	9	6	24234530	13	24233192	24233214	CCAGCAAGGTCAACCTCGTGAAG	0	CACCGTTCACGAGGTTGACCTTGCGT	TAAAACGCAAGGTCAACCTCGTGAAC	TNFRSF19
ENSG00000109471	-1	78672209	ENSE00001293064	4	1	123374984	4	123377456	123377478	CCATTCAAAATCATCTGTAAATC	0	CACCGATTTACAGATGATTTTGAAGT	TAAAACTTCAAAATCATCTGTAAATC	IL2
ENSG00000109471	-1	78672204	ENSE00000935280	4	2	123374984	4	123377323	123377345	TGTGAGCATCCTGGTGAGTTTGG	1	CACCGGTGAGCATCCTGGTGAGTTGT	TAAAACAACTCACCAGGATGCTCACC	IL2
ENSG00000147099	-1	287913914	ENSE00003540538	11	4	71710839	X	71787856	71787878	CCTTCAGTGGCTGGGCAGTCATA	0	CACCGATGACTGCCCAGCCACTGAGT	TAAAACTCAGTGGCTGGGCAGTCATC	HDAC8
ENSG00000147099	-1	287913905	ENSE00003540538	11	4	71710839	X	71787790	71787812	CCGTCAATCAGGCATTGGGCAGC	0	CACCGCTGCCCAATGCCTGATTGAGT	TAAAACTCAATCAGGCATTGGGCAGC	HDAC8
ENSG00000100014	1	277233943	ENSE00003469662	17	4	24718626	22	24709296	24709318	GACCTTTTAGCTGGAATGGCCGG	1	CACCGACCTTTTAGCTGGAATGGCGT	TAAAACGCCATTCCAGCTAAAAGGTC	SPECC1L
ENSG00000100014	1	277233956	ENSE00003469662	17	4	24718626	22	24709388	24709410	TGCCCCTGCCATGACCACCGTGG	1	CACCGGCCCCTGCCATGACCACCGGT	TAAAACCGGTGGTCATGGCAGGGGCC	SPECC1L
ENSG00000205745	1	121812139	ENSE00001488809	2	2	36124185	7	36124120	36124142	CCTGTTTGCTGTGTGTGCTTCCA	0	CACCGGGAAGCACACACAGCAAACGT	TAAAACGTTTGCTGTGTGTGCTTCCC	PP13004
ENSG00000205745	1	121812145	ENSE00001488809	2	2	36124185	7	36124153	36124175	CCACGTGCCAGCTGGTGTTACCT	0	CACCGGGTAACACCAGCTGGCACGGT	TAAAACCGTGCCAGCTGGTGTTACCC	PP13004
ENSG00000100982	1	269936220	ENSE00001457741	17	3	44573560	20	44567740	44567762	CCGCCTGGTTCAGGACCTCCCAG	0	CACCGTGGGAGGTCCTGAACCAGGGT	TAAAACCCTGGTTCAGGACCTCCCAC	PCIF1
ENSG00000100982	1	269936258	ENSE00001124316	17	4	44573560	20	44567872	44567894	GCTGGGAGAAGTGCTGGAGCCGG	1	CACCGCTGGGAGAAGTGCTGGAGCGT	TAAAACGCTCCAGCACTTCTCCCAGC	PCIF1
ENSG00000137869	-1	224136538	ENSE00001606124	10	4	51508001	15	51520106	51520128	CATTATGTGGAACATACTTGAGG	1	CACCGATTATGTGGAACATACTTGGT	TAAAACCAAGTATGTTCCACATAATC	CYP19A1
ENSG00000137869	-1	224136535	ENSE00001606124	10	4	51508001	15	51520065	51520087	CCAAGTTTGCTGCCGAATCGAGA	0	CACCGCTCGATTCGGCAGCAAACTGT	TAAAACAGTTTGCTGCCGAATCGAGC	CYP19A1
ENSG00000096968	1	148821841	ENSE00000687814	25	4	5072551	9	5029791	5029813	CCTGTGTATCATAATATGTTTGC	0	CACCGCAAACATATTATGATACACGT	TAAAACGTGTATCATAATATGTTTGC	JAK2
ENSG00000096968	1	148823851	ENSE00003342058	25	6	5072551	9	5050721	5050743	ACCTGTGACTCATGAAACACAGG	1	CACCGCCTGTGACTCATGAAACACGT	TAAAACGTGTTTCATGAGTCACAGGC	JAK2
ENSG00000027001	-1	203492542	ENSE00003462439	19	2	24433033	13	24460502	24460524	GAGCTCATCGAAGATCAGCACGG	1	CACCGAGCTCATCGAAGATCAGCAGT	TAAAACTGCTGATCTTCGATGAGCTC	MIPEP
ENSG00000027001	-1	203491821	ENSE00000876437	19	4	24433033	13	24453429	24453451	CCACAAGTTTTTTATCAGCTAGT	0	CACCGCTAGCTGATAAAAAACTTGGT	TAAAACCAAGTTTTTTATCAGCTAGC	MIPEP
ENSG00000121211	1	81329785	ENSE00000927450	8	4	154315447	4	154279648	154279670	CCTTCAAAGCTTAGTTGATGATG	0	CACCGATCATCAACTAAGCTTTGAGT	TAAAACTCAAAGCTTAGTTGATGATC	MND1
ENSG00000121211	1	81329790	ENSE00000927450	8	4	154315447	4	154279692	154279714	TCGGAACTTCTAATTATTATTGG	1	CACCGCGGAACTTCTAATTATTATGT	TAAAACATAATAATTAGAAGTTCCGC	MND1
ENSG00000103671	1	225474429	ENSE00003500804	13	3	64701858	15	64687599	64687621	ATTTTAGATGGGCAGAAATCAGG	1	CACCGTTTTAGATGGGCAGAAATCGT	TAAAACGATTTCTGCCCATCTAAAAC	TRIP4
ENSG00000103671	1	225475581	ENSE00003633136	13	6	64701858	15	64698530	64698552	AGTGGAGAATTCTGGAAAGGTGG	1	CACCGGTGGAGAATTCTGGAAAGGGT	TAAAACCCTTTCCAGAATTCTCCACC	TRIP4
ENSG00000138684	-1	78687469	ENSE00000935270	5	2	123536951	4	123541867	123541889	CTGGAGCTGGCAGAAATTCAGGG	1	CACCGTGGAGCTGGCAGAAATTCAGT	TAAAACTGAATTTCTGCCAGCTCCAC	IL21
ENSG00000138684	-1	78687468	ENSE00000935270	5	2	123536951	4	123541866	123541888	TCTGGAGCTGGCAGAAATTCAGG	1	CACCGCTGGAGCTGGCAGAAATTCGT	TAAAACGAATTTCTGCCAGCTCCAGC	IL21
ENSG00000178381	-1	118242383	ENSE00001216739	5	4	1195151	7	1195187	1195209	TATTACAGAGTGGGCATACTGGG	1	CACCGATTACAGAGTGGGCATACTGT	TAAAACAGTATGCCCACTCTGTAATC	ZFAND2A
ENSG00000178381	-1	118242372	ENSE00001216739	5	4	1195151	7	1195156	1195178	GGTATCTGGCCCTTTTTTACTGG	1	CACCGGTATCTGGCCCTTTTTTACGT	TAAAACGTAAAAAAGGGCCAGATACC	ZFAND2A
ENSG00000136573	1	135318650	ENSE00003656621	13	3	11412981	8	11403582	11403604	CCTCCACCGCCCGATGAACACCT	0	CACCGGGTGTTCATCGGGCGGTGGGT	TAAAACCCACCGCCCGATGAACACCC	BLK
ENSG00000136573	1	135319239	ENSE00000979582	13	5	11412981	8	11406535	11406557	CTGGAGACTGGTGGCTGGCCAGG	1	CACCGTGGAGACTGGTGGCTGGCCGT	TAAAACGGCCAGCCACCAGTCTCCAC	BLK
ENSG00000092445	1	223138507	ENSE00000586489	19	3	41862310	15	41853744	41853766	TCAGTGGAGCGCTCTGACGCCGG	1	CACCGCAGTGGAGCGCTCTGACGCGT	TAAAACGCGTCAGAGCGCTCCACTGC	TYRO3
ENSG00000092445	1	223138976	ENSE00000586496	19	5	41862310	15	41856388	41856410	CCCAGAGCACCATGTTTTCCTGT	0	CACCGCAGGAAAACATGGTGCTCTGT	TAAAACAGAGCACCATGTTTTCCTGC	TYRO3
ENSG00000153132	-1	80142961	ENSE00001008982	15	3	141317326	4	141331752	141331774	CCTATAGGTTGAGGTGTCTTATA	0	CACCGATAAGACACCTCAACCTATGT	TAAAACATAGGTTGAGGTGTCTTATC	CLGN
ENSG00000153132	-1	80142924	ENSE00001008993	15	4	141317326	4	141331015	141331037	CCATGTCATCTTTCTTTGCTTTT	0	CACCGAAAGCAAAGAAAGATGACAGT	TAAAACTGTCATCTTTCTTTGCTTTC	CLGN
ENSG00000142149	1	274138642	ENSE00001025758	11	6	33346930	21	33340565	33340587	CCATCAGTTTCCTGCGCTCTCTC	0	CACCGAGAGAGCGCAGGAAACTGAGT	TAAAACTCAGTTTCCTGCGCTCTCTC	HUNK
ENSG00000142149	1	274138649	ENSE00001025758	11	6	33346930	21	33340600	33340622	CCTGTGAAGAGGCCAAATATTCA	0	CACCGGAATATTTGGCCTCTTCACGT	TAAAACGTGAAGAGGCCAAATATTCC	HUNK
ENSG00000198026	-1	269941488	ENSE00000845114	28	3	44588851	20	44598275	44598297	GGGAGGTAGCTATTAGGCAGGGG	1	CACCGGGAGGTAGCTATTAGGCAGGT	TAAAACCTGCCTAATAGCTACCTCCC	ZNF335
ENSG00000198026	-1	269941183	ENSE00003578082	28	5	44588851	20	44596641	44596663	GGACATTGGTGATGTCATGGGGG	1	CACCGGACATTGGTGATGTCATGGGT	TAAAACCCATGACATCACCAATGTCC	ZNF335
ENSG00000170004	1	240859265	ENSE00001691766	40	11	7803985	17	7800412	7800434	CCATTTGGTTATGTATCGAAACT	0	CACCGGTTTCGATACATAACCAAAGT	TAAAACTTTGGTTATGTATCGAAACC	CHD3
ENSG00000170004	1	240859777	ENSE00001785832	40	17	7803985	17	7803638	7803660	GATCATAAGTTGCTGCTGACAGG	1	CACCGATCATAAGTTGCTGCTGACGT	TAAAACGTCAGCAGCAACTTATGATC	CHD3
ENSG00000198223	1	281163199	ENSE00003544416	12	3	1413228	X	1407442	1407464	CGTGAAATTTGTCTGCATGAAGG	1	CACCGGTGAAATTTGTCTGCATGAGT	TAAAACTCATGCAGACAAATTTCACC	CSF2RA
ENSG00000198223	1	281163201	ENSE00003544416	12	3	1413228	X	1407481	1407503	CACGTGAATACTAGTCAAAGAGG	1	CACCGACGTGAATACTAGTCAAAGGT	TAAAACCTTTGACTAGTATTCACGTC	CSF2RA
ENSG00000004660	-1	240280630	ENSE00003671228	16	4	3785567	17	3787184	3787206	TCTGTCTTCACTTTCGTTGTAGG	1	CACCGCTGTCTTCACTTTCGTTGTGT	TAAAACACAACGAAAGTGAAGACAGC	CAMKK1
ENSG00000004660	-1	240280536	ENSE00003684520	16	5	3785567	17	3786741	3786763	TCAGTAACTTCTTTTTGGAAAGG	1	CACCGCAGTAACTTCTTTTTGGAAGT	TAAAACTTCCAAAAAGAAGTTACTGC	CAMKK1
ENSG00000157103	1	49617210	ENSE00003688119	16	5	11067510	3	11060291	11060313	CCTTGCGGCTGCTGTGCTATCAT	0	CACCGTGATAGCACAGCAGCCGCAGT	TAAAACTGCGGCTGCTGTGCTATCAC	SLC6A1
ENSG00000157103	1	49618114	ENSE00001030339	16	8	11067510	3	11067151	11067173	CCACATACCCCTACATCATGCTG	0	CACCGAGCATGATGTAGGGGTATGGT	TAAAACCATACCCCTACATCATGCTC	SLC6A1
ENSG00000120210	-1	148835724	ENSE00001489329	2	1	5164233	9	5185434	5185456	CCTCGAAACGGAACTGGCTCCAG	0	CACCGTGGAGCCAGTTCCGTTTCGGT	TAAAACCGAAACGGAACTGGCTCCAC	INSL6
ENSG00000120210	-1	148835716	ENSE00001489329	2	1	5164233	9	5185401	5185423	CCTGTGCAATCAACCGTGAGAAA	0	CACCGTTCTCACGGTTGATTGCACGT	TAAAACGTGCAATCAACCGTGAGAAC	INSL6
ENSG00000180357	1	225499415	ENSE00003459229	9	2	64967172	15	64915033	64915055	CCCCTGTTTCCACACCAGCAGTG	0	CACCGACTGCTGGTGTGGAAACAGGT	TAAAACCTGTTTCCACACCAGCAGTC	ZNF609
ENSG00000180357	1	225505010	ENSE00001249311	9	4	64967172	15	64966121	64966143	TGACTCCCCGACCAGTGACCTGG	1	CACCGGACTCCCCGACCAGTGACCGT	TAAAACGGTCACTGGTCGGGGAGTCC	ZNF609
ENSG00000159055	-1	274175490	ENSE00001042850	5	1	33647190	21	33651197	33651219	CTGGTGGCGGCTCGAGTCTTCGG	1	CACCGTGGTGGCGGCTCGAGTCTTGT	TAAAACAAGACTCGAGCCGCCACCAC	MIS18A
ENSG00000159055	-1	274175480	ENSE00001042850	5	1	33647190	21	33651133	33651155	CCATGTCGGCCACCGACGCGTCT	0	CACCGGACGCGTCGGTGGCCGACAGT	TAAAACTGTCGGCCACCGACGCGTCC	MIS18A
ENSG00000100024	1	277258431	ENSE00000651713	10	2	24909411	22	24896088	24896110	CCCAGGGAAGCTTTCGAAGCTGC	0	CACCGCAGCTTCGAAAGCTTCCCTGT	TAAAACAGGGAAGCTTTCGAAGCTGC	UPB1
ENSG00000100024	1	277258758	ENSE00003571220	10	3	24909411	22	24898099	24898121	TGCCCTTCATAGACGCATAAAGG	1	CACCGGCCCTTCATAGACGCATAAGT	TAAAACTTATGCGTCTATGAAGGGCC	UPB1
ENSG00000120211	1	148839934	ENSE00000813146	2	1	5233668	9	5231652	5231674	CCCCATGCCTGAGAAGACATTCA	0	CACCGGAATGTCTTCTCAGGCATGGT	TAAAACCATGCCTGAGAAGACATTCC	INSL4
ENSG00000120211	1	148839942	ENSE00000813146	2	1	5233668	9	5231675	5231697	CCACCACCCCAGGAGGGTGGCTG	0	CACCGAGCCACCCTCCTGGGGTGGGT	TAAAACCCACCCCAGGAGGGTGGCTC	INSL4
ENSG00000130706	1	272010478	ENSE00003556271	10	2	60882498	20	60878731	60878753	CCACCGTGACTCCGGATAAGCGG	0	CACCGCGCTTATCCGGAGTCACGGGT	TAAAACCCGTGACTCCGGATAAGCGC	ADRM1
ENSG00000130706	1	272010626	ENSE00000897329	10	3	60882498	20	60879531	60879553	CCCTGACGACTGTGAGTTCAAGC	0	CACCGCTTGAACTCACAGTCGTCAGT	TAAAACTGACGACTGTGAGTTCAAGC	ADRM1
ENSG00000196814	1	159164932	ENSE00003486129	10	3	129154416	9	129143359	129143381	ATGGTGTGGATGCTGACCTCTGG	1	CACCGTGGTGTGGATGCTGACCTCGT	TAAAACGAGGTCAGCATCCACACCAC	MVB12B
ENSG00000196814	1	159165575	ENSE00003578355	10	4	129154416	9	129148867	129148889	TATGAAGCTCATTGACATCAAGG	1	CACCGATGAAGCTCATTGACATCAGT	TAAAACTGATGTCAATGAGCTTCATC	MVB12B
ENSG00000186417	1	224155819	ENSE00001337136	10	4	51692400	15	51676022	51676044	GGATGGACAGCCTGGTCCTCAGG	1	CACCGGATGGACAGCCTGGTCCTCGT	TAAAACGAGGACCAGGCTGTCCATCC	GLDN
ENSG00000186417	1	224157364	ENSE00001337135	10	5	51692400	15	51687037	51687059	CCTGGAGCTGCAGGAAATCCAGG	0	CACCGCTGGATTTCCTGCAGCTCCGT	TAAAACGGAGCTGCAGGAAATCCAGC	GLDN
ENSG00000172361	-1	254215526	ENSE00001752706	8	2	47777854	18	47788508	47788530	AAATAGCATTATGCTTCTGATGG	1	CACCGAATAGCATTATGCTTCTGAGT	TAAAACTCAGAAGCATAATGCTATTC	CCDC11
ENSG00000172361	-1	254215440	ENSE00001699961	8	3	47777854	18	47787534	47787556	CCTCAATGGTTTCTTTCTTCAAT	0	CACCGTTGAAGAAAGAAACCATTGGT	TAAAACCAATGGTTTCTTTCTTCAAC	CCDC11
ENSG00000151552	-1	69788991	ENSE00003504757	7	3	17503409	4	17506071	17506093	CCAAGAGCTTTCCAACCTCAGCA	0	CACCGGCTGAGGTTGGAAAGCTCTGT	TAAAACAGAGCTTTCCAACCTCAGCC	QDPR
ENSG00000151552	-1	69788687	ENSE00003672898	7	4	17503409	4	17503454	17503476	CCACATCAGGTCACAGTTCTTAA	0	CACCGTAAGAACTGTGACCTGATGGT	TAAAACCATCAGGTCACAGTTCTTAC	QDPR
ENSG00000170262	1	274178803	ENSE00003497665	5	4	33684049	21	33678951	33678973	ATTCCATCGTGATCGCATTCTGG	1	CACCGTTCCATCGTGATCGCATTCGT	TAAAACGAATGCGATCACGATGGAAC	MRAP
ENSG00000170262	1	274178810	ENSE00003497665	5	4	33684049	21	33679006	33679028	CCTCATCTTGCTCTACATGTCCT	0	CACCGGGACATGTAGAGCAAGATGGT	TAAAACCATCTTGCTCTACATGTCCC	MRAP
ENSG00000164853	1	118255413	ENSE00001156936	3	1	1275816	7	1272761	1272783	GGCCGGGCACCAGCTGCAGTCGG	1	CACCGGCCGGGCACCAGCTGCAGTGT	TAAAACACTGCAGCTGGTGCCCGGCC	UNCX
ENSG00000164853	1	118255548	ENSE00001216591	3	2	1275816	7	1273163	1273185	GGACCCGGACAAGGAGAGCCCGG	1	CACCGGACCCGGACAAGGAGAGCCGT	TAAAACGGCTCTCCTTGTCCGGGTCC	UNCX
ENSG00000134490	-1	251642912	ENSE00003561927	15	4	20951423	18	20979568	20979590	CCACAAACAGCACTGAAGCAGGA	0	CACCGCCTGCTTCAGTGCTGTTTGGT	TAAAACCAAACAGCACTGAAGCAGGC	TMEM241
ENSG00000134490	-1	251642908	ENSE00003561927	15	4	20951423	18	20979551	20979573	CCCAGCATAGATTATACCCACAA	0	CACCGTGTGGGTATAATCTATGCTGT	TAAAACAGCATAGATTATACCCACAC	TMEM241
ENSG00000205693	-1	192209131	ENSE00001488035	3	1	27916181	12	27924083	27924105	TTAGAAGACCTGGGAAGCGACGG	1	CACCGTAGAAGACCTGGGAAGCGAGT	TAAAACTCGCTTCCCAGGTCTTCTAC	MANSC4
ENSG00000205693	-1	192208628	ENSE00001488034	3	2	27916181	12	27919685	27919707	TATTGTCATGAATAGGACTGTGG	1	CACCGATTGTCATGAATAGGACTGGT	TAAAACCAGTCCTATTCATGACAATC	MANSC4
ENSG00000107020	-1	148851521	ENSE00003634387	6	4	5361177	9	5361840	5361862	CCATTTGTCTTTCCCTCATTTCA	0	CACCGGAAATGAGGGAAAGACAAAGT	TAAAACTTTGTCTTTCCCTCATTTCC	PLGRKT
ENSG00000107020	-1	148851515	ENSE00003634387	6	4	5361177	9	5361789	5361811	AAAAAGTTCCAAAATATTTGAGG	1	CACCGAAAAGTTCCAAAATATTTGGT	TAAAACCAAATATTTTGGAACTTTTC	PLGRKT
ENSG00000167701	1	148238676	ENSE00003609968	11	2	145731238	8	145729989	145730011	TGTGAAGAAGCCTTTCACCGAGG	1	CACCGGTGAAGAAGCCTTTCACCGGT	TAAAACCGGTGAAAGGCTTCTTCACC	GPT
ENSG00000167701	1	148238721	ENSE00003536283	11	3	145731238	8	145730161	145730183	CCCTCTGTGTTAACCCTGATCTT	0	CACCGAGATCAGGGTTAACACAGAGT	TAAAACTCTGTGTTAACCCTGATCTC	GPT
ENSG00000138867	-1	277265882	ENSE00003545500	6	2	24942905	22	24944889	24944911	GCACCATCCTGGAGCAGGCCAGG	1	CACCGCACCATCCTGGAGCAGGCCGT	TAAAACGGCCTGCTCCAGGATGGTGC	GUCD1
ENSG00000138867	-1	277265716	ENSE00000935754	6	3	24942905	22	24944016	24944038	CACTGTCGTCCAGCTGGCCCAGG	1	CACCGACTGTCGTCCAGCTGGCCCGT	TAAAACGGGCCAGCTGGACGACAGTC	GUCD1
ENSG00000197037	1	127891110	ENSE00003484736	8	6	99226827	7	99220200	99220222	CCTCCCCGCAGTGAATCCCAGAG	0	CACCGTCTGGGATTCACTGCGGGGGT	TAAAACCCCCGCAGTGAATCCCAGAC	ZSCAN25
ENSG00000197037	1	127891120	ENSE00003484736	8	6	99226827	7	99220234	99220256	GCAGCTGGGTTCTTTACTGCTGG	1	CACCGCAGCTGGGTTCTTTACTGCGT	TAAAACGCAGTAAAGAACCCAGCTGC	ZSCAN25
ENSG00000164168	1	80785903	ENSE00001082022	10	2	148550837	4	148544986	148545008	TTGGAATACACACCAAGGCTTGG	1	CACCGTGGAATACACACCAAGGCTGT	TAAAACAGCCTTGGTGTGTATTCCAC	TMEM184C
ENSG00000164168	1	80785941	ENSE00001082029	10	4	148550837	4	148545955	148545977	TGGATAGCTTTGAAATATCCCGG	1	CACCGGGATAGCTTTGAAATATCCGT	TAAAACGGATATTTCAAAGCTATCCC	TMEM184C
ENSG00000215440	1	271522166	ENSE00003633921	12	2	57276179	20	57268806	57268828	CCCTGAGCACGCTCAACCCCAAC	0	CACCGTTGGGGTTGAGCGTGCTCAGT	TAAAACTGAGCACGCTCAACCCCAAC	NPEPL1
ENSG00000215440	1	271522305	ENSE00003688992	12	3	57276179	20	57269501	57269523	CTTTGCTTCCGCCTGTGCCCTGG	1	CACCGTTTGCTTCCGCCTGTGCCCGT	TAAAACGGGCACAGGCGGAAGCAAAC	NPEPL1
ENSG00000142207	-1	274189737	ENSE00001493352	39	1	33719724	21	33765090	33765112	CCTGCGGGTCCTTCAGCTGAGCC	0	CACCGGCTCAGCTGAAGGACCCGCGT	TAAAACGCGGGTCCTTCAGCTGAGCC	URB1
ENSG00000142207	-1	274188828	ENSE00001042983	39	2	33719724	21	33757876	33757898	CCACTTAGGAGCTGGAAAATTTC	0	CACCGAAATTTTCCAGCTCCTAAGGT	TAAAACCTTAGGAGCTGGAAAATTTC	URB1
ENSG00000121210	1	81353872	ENSE00001334341	35	10	154523455	4	154504356	154504378	AATATGTATATATTACATTCAGG	1	CACCGATATGTATATATTACATTCGT	TAAAACGAATGTAATATATACATATC	KIAA0922
ENSG00000121210	1	81353901	ENSE00001334339	35	11	154523455	4	154504764	154504786	CCAGTACTACTACCTACTTCTAC	0	CACCGTAGAAGTAGGTAGTAGTACGT	TAAAACGTACTACTACCTACTTCTAC	KIAA0922
ENSG00000205301	-1	80148284	ENSE00001735229	11	4	141392936	4	141396064	141396086	CCTCTGTTAACAGTGGAAATACC	0	CACCGGTATTTCCACTGTTAACAGGT	TAAAACCTGTTAACAGTGGAAATACC	RP11-542P2.1
ENSG00000205301	-1	80148282	ENSE00001735229	11	4	141392936	4	141396029	141396051	CAGAGGTCAGTGTCTGTTTCAGG	1	CACCGAGAGGTCAGTGTCTGTTTCGT	TAAAACGAAACAGACACTGACCTCTC	RP11-542P2.1
ENSG00000108700	1	243534667	ENSE00000713724	3	2	32647362	17	32647312	32647334	GCTGCTTTAACGTGATCAATAGG	1	CACCGCTGCTTTAACGTGATCAATGT	TAAAACATTGATCACGTTAAAGCAGC	CCL8
ENSG00000108700	1	243534669	ENSE00000713724	3	2	32647362	17	32647334	32647356	GAAAATTCCTATCCAGAGGCTGG	1	CACCGAAAATTCCTATCCAGAGGCGT	TAAAACGCCTCTGGATAGGAATTTTC	CCL8
ENSG00000120217	1	148861594	ENSE00000813157	7	4	5462877	9	5462834	5462856	CCCCATACAACAAAATCAACCAA	0	CACCGTGGTTGATTTTGTTGTATGGT	TAAAACCATACAACAAAATCAACCAC	CD274
ENSG00000120217	1	148861599	ENSE00000813157	7	4	5462877	9	5462853	5462875	CCAAAGAATTTTGGTTGTGGATC	0	CACCGATCCACAACCAAAATTCTTGT	TAAAACAAGAATTTTGGTTGTGGATC	CD274
ENSG00000088812	1	265635977	ENSE00000656887	29	2	3556527	20	3515958	3515980	AAGTGCACGTGGCTCATTGAAGG	1	CACCGAGTGCACGTGGCTCATTGAGT	TAAAACTCAATGAGCCACGTGCACTC	ATRN
ENSG00000088812	1	265636433	ENSE00000858775	29	3	3556527	20	3520870	3520892	CCAAATAGAATAATGAGACTTCG	0	CACCGGAAGTCTCATTATTCTATTGT	TAAAACAATAGAATAATGAGACTTCC	ATRN
ENSG00000164877	-1	118300498	ENSE00003670567	17	2	1484347	7	1489902	1489924	CCTTCTTGAGAGCACTGAAGTTT	0	CACCGAACTTCAGTGCTCTCAAGAGT	TAAAACTCTTGAGAGCACTGAAGTTC	MICALL2
ENSG00000164877	-1	118299852	ENSE00003528667	17	4	1484347	7	1487357	1487379	CCTCAGAGTCCTCCGAGGCCCTC	0	CACCGAGGGCCTCGGAGGACTCTGGT	TAAAACCAGAGTCCTCCGAGGCCCTC	MICALL2
ENSG00000136944	1	159200077	ENSE00000927112	8	2	129455473	9	129377665	129377687	CCGACTGCCCGCATCCCGCCGTC	0	CACCGACGGCGGGATGCGGGCAGTGT	TAAAACACTGCCCGCATCCCGCCGTC	LMX1B
ENSG00000136944	1	159214541	ENSE00000927113	8	3	129455473	9	129453116	129453138	CTCTTCGCGGCCAAGTGCAGCGG	1	CACCGTCTTCGCGGCCAAGTGCAGGT	TAAAACCTGCACTTGGCCGCGAAGAC	LMX1B
ENSG00000255394	1	135350112	ENSE00002156520	1	1	11619270	8	11619074	11619096	CCTGGACAACAACAGCGAAACTT	0	CACCGAGTTTCGCTGTTGTTGTCCGT	TAAAACGGACAACAACAGCGAAACTC	C8orf49
ENSG00000255394	1	135350113	ENSE00002156520	1	1	11619270	8	11619123	11619145	ACCTCTGAATATGTACCAAATGG	1	CACCGCCTCTGAATATGTACCAAAGT	TAAAACTTTGGTACATATTCAGAGGC	C8orf49
ENSG00000163655	1	63572939	ENSE00003539079	16	3	155633811	3	155615738	155615760	CCTAATTCTGTGTATGCTGAAGA	0	CACCGCTTCAGCATACACAGAATTGT	TAAAACAATTCTGTGTATGCTGAAGC	GMPS
ENSG00000163655	1	63573406	ENSE00003475173	16	4	155633811	3	155621652	155621674	ATGATGAATAAGGTATTTGGAGG	1	CACCGTGATGAATAAGGTATTTGGGT	TAAAACCCAAATACCTTATTCATCAC	GMPS
ENSG00000198445	-1	276131144	ENSE00001806026	1	1	17072603	22	17073299	17073321	GGATGACACTGGCCAGGGTCTGG	1	CACCGGATGACACTGGCCAGGGTCGT	TAAAACGACCCTGGCCAGTGTCATCC	CCT8L2
ENSG00000198445	-1	276131098	ENSE00001806026	1	1	17072603	22	17073116	17073138	CCACGAAGGCTGTGCCGTCCCCA	0	CACCGGGGGACGGCACAGCCTTCGGT	TAAAACCGAAGGCTGTGCCGTCCCCC	CCT8L2
ENSG00000006459	-1	131872097	ENSE00001401297	20	2	139810909	7	139838929	139838951	CACAGTTGGGACAGTGATACAGG	1	CACCGACAGTTGGGACAGTGATACGT	TAAAACGTATCACTGTCCCAACTGTC	JHDM1D
ENSG00000006459	-1	131871642	ENSE00001400748	20	3	139810909	7	139833405	139833427	CCATCATCAATTTCTGTGTAGTC	0	CACCGACTACACAGAAATTGATGAGT	TAAAACTCATCAATTTCTGTGTAGTC	JHDM1D
ENSG00000100028	1	277268664	ENSE00002681577	4	3	24964017	22	24963978	24964000	AGATGGCCGAGTGGCACAGCTGG	1	CACCGGATGGCCGAGTGGCACAGCGT	TAAAACGCTGTGCCACTCGGCCATCC	SNRPD3
ENSG00000100028	1	277268665	ENSE00002681577	4	3	24964017	22	24963984	24964006	CCGAGTGGCACAGCTGGAGCAGG	0	CACCGCTGCTCCAGCTGTGCCACTGT	TAAAACAGTGGCACAGCTGGAGCAGC	SNRPD3
ENSG00000197646	1	148869111	ENSE00001165295	7	3	5549385	9	5534805	5534827	CCCTGGAATGCAACTTTGACACT	0	CACCGGTGTCAAAGTTGCATTCCAGT	TAAAACTGGAATGCAACTTTGACACC	PDCD1LG2
ENSG00000197646	1	148869119	ENSE00001165295	7	3	5549385	9	5534889	5534911	CCCCACACCGTGAAAGAGCCACT	0	CACCGGTGGCTCTTTCACGGTGTGGT	TAAAACCACACCGTGAAAGAGCCACC	PDCD1LG2
ENSG00000172967	-1	276151919	ENSE00001303813	4	2	17265198	22	17288822	17288844	CCTCACCACAGTAGAGAACAGTT	0	CACCGACTGTTCTCTACTGTGGTGGT	TAAAACCACCACAGTAGAGAACAGTC	XKR3
ENSG00000172967	-1	276151347	ENSE00001196508	4	3	17265198	22	17280856	17280878	CCTTCTCCTGTTTAAGATTTTTC	0	CACCGAAAAATCTTAAACAGGAGAGT	TAAAACTCTCCTGTTTAAGATTTTTC	XKR3
ENSG00000185291	1	281173279	ENSE00001318197	12	5	1471353	X	1470994	1471016	TGGGAAGCCTTGGGCAGGTGCGG	1	CACCGGGGAAGCCTTGGGCAGGTGGT	TAAAACCACCTGCCCAAGGCTTCCCC	IL3RA
ENSG00000185291	1	281173329	ENSE00001293249	12	6	1471353	X	1471230	1471252	CGAGTGTCTTCACTACAAAACGG	1	CACCGGAGTGTCTTCACTACAAAAGT	TAAAACTTTTGTAGTGAAGACACTCC	IL3RA
ENSG00000185518	1	228788835	ENSE00001317674	13	4	91809830	15	91795615	91795637	CCGATTGTTTTTGCCTATTTTTC	0	CACCGAAAAATAGGCAAAAACAATGT	TAAAACATTGTTTTTGCCTATTTTTC	SV2B
ENSG00000185518	1	228789521	ENSE00001290491	13	5	91809830	15	91801718	91801740	TCTGCCCTGCACCGTGTCCATGG	1	CACCGCTGCCCTGCACCGTGTCCAGT	TAAAACTGGACACGGTGCAGGGCAGC	SV2B
ENSG00000119715	1	217322995	ENSE00003618979	9	3	76949080	14	76928889	76928911	GAACATTGAGTACAGCTGCCCGG	1	CACCGAACATTGAGTACAGCTGCCGT	TAAAACGGCAGCTGTACTCAATGTTC	ESRRB
ENSG00000119715	1	217325845	ENSE00000392836	9	4	76949080	14	76948361	76948383	GTGCGCCTTGATCGAGTGCGTGG	1	CACCGTGCGCCTTGATCGAGTGCGGT	TAAAACCGCACTCGATCAAGGCGCAC	ESRRB
ENSG00000165959	-1	219262821	ENSE00001098464	13	5	95670180	14	95682030	95682052	CCATCTGCTATTTCTGCTGCATC	0	CACCGATGCAGCAGAAATAGCAGAGT	TAAAACTCTGCTATTTCTGCTGCATC	CLMN
ENSG00000165959	-1	219261613	ENSE00003576300	13	9	95670180	14	95670722	95670744	CCTGTTCAGAAGGAGTTTCTTTG	0	CACCGAAAGAAACTCCTTCTGAACGT	TAAAACGTTCAGAAGGAGTTTCTTTC	CLMN
ENSG00000182077	-1	163981066	ENSE00001290367	4	1	27700795	10	27703044	27703066	CCGGGGGTGGCTGCTTGCCTTCC	0	CACCGGAAGGCAAGCAGCCACCCCGT	TAAAACGGGGTGGCTGCTTGCCTTCC	PTCHD3
ENSG00000182077	-1	163981038	ENSE00001290367	4	1	27700795	10	27702969	27702991	CCTCTGGCAGGGGTGCATCCTGC	0	CACCGCAGGATGCACCCCTGCCAGGT	TAAAACCTGGCAGGGGTGCATCCTGC	PTCHD3
ENSG00000173401	1	196677163	ENSE00001194244	5	2	75737650	12	75737478	75737500	GGATAAAGGTTTAGCAAAGATGG	1	CACCGGATAAAGGTTTAGCAAAGAGT	TAAAACTCTTTGCTAAACCTTTATCC	GLIPR1L1
ENSG00000173401	1	196677166	ENSE00001194244	5	2	75737650	12	75737517	75737539	CCAGTGCAAATTTGAACATAATG	0	CACCGATTATGTTCAAATTTGCACGT	TAAAACGTGCAAATTTGAACATAATC	GLIPR1L1
ENSG00000056291	1	74327858	ENSE00003532862	4	3	73012746	4	73003762	73003784	CCATTTGGAAACACGATGTGCAA	0	CACCGTGCACATCGTGTTTCCAAAGT	TAAAACTTTGGAAACACGATGTGCAC	NPFFR2
ENSG00000056291	1	74327862	ENSE00003532862	4	3	73012746	4	73003783	73003805	AAGATCAGTGGATTGGTCCAGGG	1	CACCGAGATCAGTGGATTGGTCCAGT	TAAAACTGGACCAATCCACTGATCTC	NPFFR2
ENSG00000179468	-1	132181892	ENSE00001395028	1	1	142723752	7	142724069	142724091	CCACACAGACAATCACAATGATG	0	CACCGATCATTGTGATTGTCTGTGGT	TAAAACCACAGACAATCACAATGATC	OR9A2
ENSG00000179468	-1	132181890	ENSE00001395028	1	1	142723752	7	142724030	142724052	GGCTGAGGAAGAAATACATGGGG	1	CACCGGCTGAGGAAGAAATACATGGT	TAAAACCATGTATTTCTTCCTCAGCC	OR9A2
ENSG00000215568	-1	276172927	ENSE00001543684	10	1	17450906	22	17488874	17488896	CCGCTGTACAGCACGTGGCCACT	0	CACCGGTGGCCACGTGCTGTACAGGT	TAAAACCTGTACAGCACGTGGCCACC	GAB4
ENSG00000215568	-1	276171263	ENSE00003670539	10	2	17450906	22	17473043	17473065	GATAAACCAGCGTTTCCTCCAGG	1	CACCGATAAACCAGCGTTTCCTCCGT	TAAAACGGAGGAAACGCTGGTTTATC	GAB4
ENSG00000092108	1	212843843	ENSE00003481418	25	10	31139572	14	31122698	31122720	CCAGAGGCCCTTATTAGTCCTTG	0	CACCGAAGGACTAATAAGGGCCTCGT	TAAAACGAGGCCCTTATTAGTCCTTC	SCFD1
ENSG00000092108	1	212842758	ENSE00003557644	25	6	31139572	14	31108991	31109013	CCAATATCTCAATTTTATTACTT	0	CACCGAGTAATAAAATTGAGATATGT	TAAAACATATCTCAATTTTATTACTC	SCFD1
ENSG00000163728	1	65709950	ENSE00001077728	12	4	180324377	3	180322022	180322044	CCCTTAAGAGATGTGCCTTCTCA	0	CACCGGAGAAGGCACATCTCTTAAGT	TAAAACTTAAGAGATGTGCCTTCTCC	TTC14
ENSG00000163728	1	65710099	ENSE00001077730	12	8	180324377	3	180324051	180324073	GGAGTTGACTATTTTAAAGTTGG	1	CACCGGAGTTGACTATTTTAAAGTGT	TAAAACACTTTAAAATAGTCAACTCC	TTC14
ENSG00000225781	1	132184662	ENSE00001617963	1	1	142749909	7	142749544	142749566	CCTTCATGGGAAACACCATCATC	0	CACCGATGATGGTGTTTCCCATGAGT	TAAAACTCATGGGAAACACCATCATC	OR6V1
ENSG00000225781	1	132184665	ENSE00001617963	1	1	142749909	7	142749589	142749611	CCCACCTACATACACCCATGTAC	0	CACCGTACATGGGTGTATGTAGGTGT	TAAAACACCTACATACACCCATGTAC	OR6V1
ENSG00000159763	1	132193416	ENSE00001047639	4	2	142836188	7	142832318	142832340	CCCAAGTCAGTACGTCCAAATGA	0	CACCGCATTTGGACGTACTGACTTGT	TAAAACAAGTCAGTACGTCCAAATGC	PIP
ENSG00000159763	1	132193419	ENSE00001047639	4	2	142836188	7	142832368	142832390	AACAGAATTGAAAGAATGCATGG	1	CACCGACAGAATTGAAAGAATGCAGT	TAAAACTGCATTCTTTCAATTCTGTC	PIP
ENSG00000179387	1	80154136	ENSE00003564628	9	5	141461364	4	141458585	141458607	ATGTGCTTACTGCAGATAACTGG	1	CACCGTGTGCTTACTGCAGATAACGT	TAAAACGTTATCTGCAGTAAGCACAC	ELMOD2
ENSG00000179387	1	80154138	ENSE00003564628	9	5	141461364	4	141458622	141458644	ATTTGGATGTAGAAAGTGTGAGG	1	CACCGTTTGGATGTAGAAAGTGTGGT	TAAAACCACACTTTCTACATCCAAAC	ELMOD2
ENSG00000184361	-1	245008321	ENSE00003596316	5	4	43332970	17	43333398	43333420	CCACTTGGAGTTGGGGCTTCTGC	0	CACCGCAGAAGCCCCAACTCCAAGGT	TAAAACCTTGGAGTTGGGGCTTCTGC	SPATA32
ENSG00000184361	-1	245008309	ENSE00003596316	5	4	43332970	17	43333356	43333378	CCAGTTCTGGGTCTGGGTCTGGG	0	CACCGCCAGACCCAGACCCAGAACGT	TAAAACGTTCTGGGTCTGGGTCTGGC	SPATA32
ENSG00000166979	1	274198384	ENSE00003593323	8	3	33867366	21	33829912	33829934	TGGACGAATGCCAGAACCAGCGG	1	CACCGGGACGAATGCCAGAACCAGGT	TAAAACCTGGTTCTGGCATTCGTCCC	EVA1C
ENSG00000166979	1	274199679	ENSE00003610773	8	4	33867366	21	33840017	33840039	CAAAACCGTGTGTGAAGACCAGG	1	CACCGAAAACCGTGTGTGAAGACCGT	TAAAACGGTCTTCACACACGGTTTTC	EVA1C
ENSG00000164169	-1	80791103	ENSE00001334399	12	2	148579003	4	148601566	148601588	CCGACTGAGAGCATCAAGCTCTT	0	CACCGAGAGCTTGATGCTCTCAGTGT	TAAAACACTGAGAGCATCAAGCTCTC	PRMT10
ENSG00000164169	-1	80790433	ENSE00003475849	12	4	148579003	4	148594226	148594248	GGATAACTCACAGGCATACACGG	1	CACCGGATAACTCACAGGCATACAGT	TAAAACTGTATGCCTGTGAGTTATCC	PRMT10
ENSG00000169100	-1	281180616	ENSE00003590251	4	2	1508282	X	1508596	1508618	CGATCTGCTTGCTGGCGTGCTGG	1	CACCGGATCTGCTTGCTGGCGTGCGT	TAAAACGCACGCCAGCAAGCAGATCC	SLC25A6
ENSG00000169100	-1	281180609	ENSE00003590251	4	2	1508282	X	1508542	1508564	CCTTGGGGATGCGGACAATGCAG	0	CACCGTGCATTGTCCGCATCCCCAGT	TAAAACTGGGGATGCGGACAATGCAC	SLC25A6
ENSG00000102699	-1	203564125	ENSE00000679146	34	3	25029324	13	25075871	25075893	CCATATAAAATCTGGGTTTGCAA	0	CACCGTGCAAACCCAGATTTTATAGT	TAAAACTATAAAATCTGGGTTTGCAC	PARP4
ENSG00000102699	-1	203564014	ENSE00000679145	34	4	25029324	13	25074465	25074487	CACAGTGTCTTCCTCCTCTGTGG	1	CACCGACAGTGTCTTCCTCCTCTGGT	TAAAACCAGAGGAGGAAGACACTGTC	PARP4
ENSG00000164879	1	142299686	ENSE00001018987	7	3	86356304	8	86354304	86354326	CTGAGAGGGGGTCCTCTCCCTGG	1	CACCGTGAGAGGGGGTCCTCTCCCGT	TAAAACGGGAGAGGACCCCCTCTCAC	CA3
ENSG00000164879	1	142299693	ENSE00001018987	7	3	86356304	8	86354338	86354360	TTCGCCAGTTTCATCTTCACTGG	1	CACCGTCGCCAGTTTCATCTTCACGT	TAAAACGTGAAGATGAAACTGGCGAC	CA3
ENSG00000176463	1	228879071	ENSE00003473391	10	3	92663753	15	92638157	92638179	CCTGGGCTCTTTCTGTACCAAAA	0	CACCGTTTGGTACAGAAAGAGCCCGT	TAAAACGGGCTCTTTCTGTACCAAAC	SLCO3A1
ENSG00000176463	1	228882364	ENSE00003514793	10	5	92663753	15	92663710	92663732	CCAAGCACCTGCTCTCAAACCCT	0	CACCGGGGTTTGAGAGCAGGTGCTGT	TAAAACAGCACCTGCTCTCAAACCCC	SLCO3A1
ENSG00000114405	1	55178788	ENSE00003487810	6	4	62317017	3	62307683	62307705	CCAAACTGTTGAGACTGCTTTTA	0	CACCGAAAAGCAGTCTCAACAGTTGT	TAAAACAACTGTTGAGACTGCTTTTC	C3orf14
ENSG00000114405	1	55178789	ENSE00003487810	6	4	62317017	3	62307688	62307710	CTGTTGAGACTGCTTTTAAAAGG	1	CACCGTGTTGAGACTGCTTTTAAAGT	TAAAACTTTAAAAGCAGTCTCAACAC	C3orf14
ENSG00000145375	1	78716138	ENSE00001895453	16	1	123859288	4	123844406	123844428	TCAGACTTCGCGGCAACCTCCGG	1	CACCGCAGACTTCGCGGCAACCTCGT	TAAAACGAGGTTGCCGCGAAGTCTGC	SPATA5
ENSG00000145375	1	78716494	ENSE00003613059	16	2	123859288	4	123848803	123848825	CCTAAAACATTCCAGAATTCCCT	0	CACCGGGGAATTCTGGAATGTTTTGT	TAAAACAAAACATTCCAGAATTCCCC	SPATA5
ENSG00000068323	-1	285858028	ENSE00003709104	10	2	48895555	X	48898073	48898095	ATTCCGGAAGCAAAGAGTTCAGG	1	CACCGTTCCGGAAGCAAAGAGTTCGT	TAAAACGAACTCTTTGCTTCCGGAAC	TFE3
ENSG00000068323	-1	285857808	ENSE00003528623	10	3	48895555	X	48896913	48896935	TGGCCTGCAGTGATATTGGGAGG	1	CACCGGGCCTGCAGTGATATTGGGGT	TAAAACCCCAATATCACTGCAGGCCC	TFE3
ENSG00000130702	-1	272024046	ENSE00001632111	80	2	60899595	20	60937566	60937588	CCTTGTTGCTGTTGGCAGCCGTG	0	CACCGACGGCTGCCAACAGCAACAGT	TAAAACTGTTGCTGTTGGCAGCCGTC	LAMA5
ENSG00000130702	-1	272021470	ENSE00001685944	80	3	60899595	20	60928280	60928302	TGATGAGGACGTAGGCCACGTGG	1	CACCGGATGAGGACGTAGGCCACGGT	TAAAACCGTGGCCTACGTCCTCATCC	LAMA5
ENSG00000236398	1	132198134	ENSE00001762990	1	1	142881021	7	142880615	142880637	CCTTAATTTTAGCAGTTTTACTT	0	CACCGAGTAAAACTGCTAAAATTAGT	TAAAACTAATTTTAGCAGTTTTACTC	TAS2R39
ENSG00000236398	1	132198138	ENSE00001762990	1	1	142881021	7	142880658	142880680	CATTGCAAATGGTTTCATCATGG	1	CACCGATTGCAAATGGTTTCATCAGT	TAAAACTGATGAAACCATTTGCAATC	TAS2R39
ENSG00000249581	1	69790282	ENSE00002234066	3	1	17524584	4	17516995	17517017	GGGAAAATCCTTTGTCAGACTGG	1	CACCGGGAAAATCCTTTGTCAGACGT	TAAAACGTCTGACAAAGGATTTTCCC	CLRN2
ENSG00000249581	1	69791087	ENSE00002298073	3	2	17524584	4	17524491	17524513	CCCACACCTGGTGAAGGAGCTCA	0	CACCGGAGCTCCTTCACCAGGTGTGT	TAAAACACACCTGGTGAAGGAGCTCC	CLRN2
ENSG00000112304	1	104327986	ENSE00003657839	3	2	24698242	6	24698132	24698154	CCTGGGAAAGTGATTTGTGAAAT	0	CACCGTTTCACAAATCACTTTCCCGT	TAAAACGGGAAAGTGATTTGTGAAAC	ACOT13
ENSG00000112304	1	104327993	ENSE00003657839	3	2	24698242	6	24698218	24698240	AGTAGATAACATATCAACAATGG	1	CACCGGTAGATAACATATCAACAAGT	TAAAACTTGTTGATATGTTATCTACC	ACOT13
ENSG00000104093	-1	224170610	ENSE00001015448	43	10	51790863	15	51830622	51830644	GCAGTGCCAACCAAGACATTTGG	1	CACCGCAGTGCCAACCAAGACATTGT	TAAAACAATGTCTTGGTTGGCACTGC	DMXL2
ENSG00000104093	-1	224170430	ENSE00001685195	43	13	51790863	15	51827936	51827958	CCATCAGAAGCAACAAAGCAAGC	0	CACCGCTTGCTTTGTTGCTTCTGAGT	TAAAACTCAGAAGCAACAAAGCAAGC	DMXL2
ENSG00000159199	1	245479634	ENSE00003514144	5	4	46972607	17	46972518	46972540	CCTTCCTACAGCAACTTCCCACT	0	CACCGGTGGGAAGTTGCTGTAGGAGT	TAAAACTCCTACAGCAACTTCCCACC	ATP5G1
ENSG00000159199	1	245479647	ENSE00003514144	5	4	46972607	17	46972567	46972589	CCAGTGTTGTCTCCCGGGACATT	0	CACCGATGTCCCGGGAGACAACACGT	TAAAACGTGTTGTCTCCCGGGACATC	ATP5G1
ENSG00000172421	1	246975651	ENSE00001181235	12	5	60483934	17	60464731	60464753	CCAATTACAACACAAAGAAAAGA	0	CACCGCTTTTCTTTGTGTTGTAATGT	TAAAACATTACAACACAAAGAAAAGC	EFCAB3
ENSG00000172421	1	246976128	ENSE00001181228	12	6	60483934	17	60469187	60469209	CCAAGATGCCTACAACTTCTTCT	0	CACCGGAAGAAGTTGTAGGCATCTGT	TAAAACAGATGCCTACAACTTCTTCC	EFCAB3
ENSG00000128802	-1	165809508	ENSE00000883656	2	1	48414222	10	48416570	48416592	CCAGTGGGCTGTGGGCGTTTCCC	0	CACCGGGAAACGCCCACAGCCCACGT	TAAAACGTGGGCTGTGGGCGTTTCCC	GDF2
ENSG00000128802	-1	165809246	ENSE00000883657	2	2	48414222	10	48414467	48414489	AGCAAGATGTGCTTCTGGAAGGG	1	CACCGGCAAGATGTGCTTCTGGAAGT	TAAAACTTCCAGAAGCACATCTTGCC	GDF2
ENSG00000179674	1	64023969	ENSE00001222314	1	1	160395425	3	160395280	160395302	TGGAAATGATCGAGTTGGAAAGG	1	CACCGGGAAATGATCGAGTTGGAAGT	TAAAACTTCCAACTCGATCATTTCCC	ARL14
ENSG00000179674	1	64023974	ENSE00001222314	1	1	160395425	3	160395317	160395339	AGTCTGGGATGTTGGAGGACAGG	1	CACCGGTCTGGGATGTTGGAGGACGT	TAAAACGTCCTCCAACATCCCAGACC	ARL14
ENSG00000135519	1	194026735	ENSE00001161686	15	2	49943382	12	49934706	49934728	CCCAGGTGGCGGGGCTCTTCCCC	0	CACCGGGGAAGAGCCCCGCCACCTGT	TAAAACAGGTGGCGGGGCTCTTCCCC	KCNH3
ENSG00000135519	1	194026888	ENSE00003578020	15	3	49943382	12	49935414	49935436	GCTCCCGTTCTGGTGTCTCCTGG	1	CACCGCTCCCGTTCTGGTGTCTCCGT	TAAAACGGAGACACCAGAACGGGAGC	KCNH3
ENSG00000180304	-1	225507531	ENSE00003572808	6	4	64982640	15	64982724	64982746	CCTGGGTCACAGTGAGCTTCTCG	0	CACCGGAGAAGCTCACTGTGACCCGT	TAAAACGGGTCACAGTGAGCTTCTCC	OAZ2
ENSG00000180304	-1	225507524	ENSE00003572808	6	4	64982640	15	64982678	64982700	TACTGGAAGTGGACGATGTGAGG	1	CACCGACTGGAAGTGGACGATGTGGT	TAAAACCACATCGTCCACTTCCAGTC	OAZ2
ENSG00000104267	1	142302002	ENSE00003592444	7	2	86386594	8	86377579	86377601	CCAAGTATGACCCTTCCCTGAAG	0	CACCGTTCAGGGAAGGGTCATACTGT	TAAAACAGTATGACCCTTCCCTGAAC	CA2
ENSG00000104267	1	142302615	ENSE00003581445	7	3	86386594	8	86385958	86385980	TGATTCAGTTTCACTTTCACTGG	1	CACCGGATTCAGTTTCACTTTCACGT	TAAAACGTGAAAGTGAAACTGAATCC	CA2
ENSG00000107623	-1	165813019	ENSE00001092627	3	1	48429166	10	48438587	48438609	CGGACCAGGCGGGGGCCCTGTGG	1	CACCGGGACCAGGCGGGGGCCCTGGT	TAAAACCAGGGCCCCCGCCTGGTCCC	GDF10
ENSG00000107623	-1	165813005	ENSE00001092627	3	1	48429166	10	48438554	48438576	CCCCCTGCAGGCCGTCGGCGGCC	0	CACCGGCCGCCGACGGCCTGCAGGGT	TAAAACCCTGCAGGCCGTCGGCGGCC	GDF10
ENSG00000165097	1	103716477	ENSE00000928744	18	11	18200732	6	18200678	18200700	CCTGGAAGCCAAAGACAGAATTG	0	CACCGAATTCTGTCTTTGGCTTCCGT	TAAAACGGAAGCCAAAGACAGAATTC	KDM1B
ENSG00000165097	1	103712920	ENSE00001478502	18	6	18200732	6	18166498	18166520	CCATAAGGATGGATATGACAAAT	0	CACCGTTTGTCATATCCATCCTTAGT	TAAAACTAAGGATGGATATGACAAAC	KDM1B
ENSG00000099246	1	163992082	ENSE00003654355	7	4	27822716	10	27821466	27821488	TTAACTCCCAGCTATTATAGAGG	1	CACCGTAACTCCCAGCTATTATAGGT	TAAAACCTATAATAGCTGGGAGTTAC	RAB18
ENSG00000099246	1	163992086	ENSE00003654355	7	4	27822716	10	27821475	27821497	AGCTATTATAGAGGTGCACAGGG	1	CACCGGCTATTATAGAGGTGCACAGT	TAAAACTGTGCACCTCTATAATAGCC	RAB18
ENSG00000095564	1	170376010	ENSE00003629472	38	11	93749259	10	93719744	93719766	CCAGTTCGTGAAACTTGTGCTCA	0	CACCGGAGCACAAGTTTCACGAACGT	TAAAACGTTCGTGAAACTTGTGCTCC	BTAF1
ENSG00000095564	1	170376342	ENSE00003468456	38	13	93749259	10	93723837	93723859	CCCTTCATTATAAATACATTGTG	0	CACCGACAATGTATTTATAATGAAGT	TAAAACTTCATTATAAATACATTGTC	BTAF1
ENSG00000107036	1	148888759	ENSE00003673668	26	11	5763164	9	5745938	5745960	GTGCAGAAGGCTATCACCTATGG	1	CACCGTGCAGAAGGCTATCACCTAGT	TAAAACTAGGTGATAGCCTTCTGCAC	KIAA1432
ENSG00000107036	1	148889323	ENSE00000813170	26	13	5763164	9	5753204	5753226	CCAGCACCTATCTAGAGAGCAAT	0	CACCGTTGCTCTCTAGATAGGTGCGT	TAAAACGCACCTATCTAGAGAGCAAC	KIAA1432
ENSG00000188707	1	132901850	ENSE00001364206	1	1	150027850	7	150027597	150027619	AGGAGCAGAGTGTCGGGGAGAGG	1	CACCGGGAGCAGAGTGTCGGGGAGGT	TAAAACCTCCCCGACACTCTGCTCCC	ZBED6CL
ENSG00000188707	1	132901859	ENSE00001364206	1	1	150027850	7	150027631	150027653	CCAGCTGGCTGAGGGGTTGGCCC	0	CACCGGGCCAACCCCTCAGCCAGCGT	TAAAACGCTGGCTGAGGGGTTGGCCC	ZBED6CL
ENSG00000136697	1	35924501	ENSE00001386590	4	3	113832412	2	113832334	113832356	CCGCACCAAGGTCCCCATTTTCC	0	CACCGGAAAATGGGGACCTTGGTGGT	TAAAACCACCAAGGTCCCCATTTTCC	IL1F10
ENSG00000136697	1	35924516	ENSE00001386590	4	3	113832412	2	113832373	113832395	GAGCCGCTGCCTGGCATGTGTGG	1	CACCGAGCCGCTGCCTGGCATGTGGT	TAAAACCACATGCCAGGCAGCGGCTC	IL1F10
ENSG00000183770	-1	62021016	ENSE00001290668	1	1	138664998	3	138665440	138665462	CCGCCACCCCCACCGCCCTTGCC	0	CACCGGCAAGGGCGGTGGGGGTGGGT	TAAAACCCACCCCCACCGCCCTTGCC	FOXL2
ENSG00000183770	-1	62021008	ENSE00001290668	1	1	138664998	3	138665407	138665429	TGCGCCGGGTCCGGCTTCTCCGG	1	CACCGGCGCCGGGTCCGGCTTCTCGT	TAAAACGAGAAGCCGGACCCGGCGCC	FOXL2
ENSG00000198879	-1	161944086	ENSE00000915095	21	3	7247877	10	7412310	7412332	CCAGTTTCCTCCAAGCTTGAGCC	0	CACCGGCTCAAGCTTGGAGGAAACGT	TAAAACGTTTCCTCCAAGCTTGAGCC	SFMBT2
ENSG00000198879	-1	161943825	ENSE00000915094	21	4	7247877	10	7409817	7409839	CCTGGCTGGAAGTTGCTCTGAAT	0	CACCGTTCAGAGCAACTTCCAGCCGT	TAAAACGGCTGGAAGTTGCTCTGAAC	SFMBT2
ENSG00000002549	1	69797850	ENSE00003630157	13	2	17590518	4	17581516	17581538	AATTTTGATAAATTGTTAGCTGG	1	CACCGATTTTGATAAATTGTTAGCGT	TAAAACGCTAACAATTTATCAAAATC	LAP3
ENSG00000002549	1	69798101	ENSE00000706577	13	4	17590518	4	17583935	17583957	GGCCTCGGCAAAAAGGCAGCTGG	1	CACCGGCCTCGGCAAAAAGGCAGCGT	TAAAACGCTGCCTTTTTGCCGAGGCC	LAP3
ENSG00000184992	1	201867760	ENSE00001298943	3	1	125509599	12	125478438	125478460	GGCGCGGGGCCGCGGCGGCGCGG	1	CACCGGCGCGGGGCCGCGGCGGCGGT	TAAAACCGCCGCCGCGGCCCCGCGCC	BRI3BP
ENSG00000184992	1	201870424	ENSE00001326539	3	2	125509599	12	125497109	125497131	GCTGGGAGTGGATATGTTCGTGG	1	CACCGCTGGGAGTGGATATGTTCGGT	TAAAACCGAACATATCCACTCCCAGC	BRI3BP
ENSG00000106538	-1	132903694	ENSE00000729821	5	2	150037221	7	150037271	150037293	ACAAATATTCCAGCTGGGAAGGG	1	CACCGCAAATATTCCAGCTGGGAAGT	TAAAACTTCCCAGCTGGAATATTTGC	RARRES2
ENSG00000106538	-1	132903689	ENSE00000729821	5	2	150037221	7	150037263	150037285	CCAGCCTCACAAATATTCCAGCT	0	CACCGGCTGGAATATTTGTGAGGCGT	TAAAACGCCTCACAAATATTCCAGCC	RARRES2
ENSG00000169093	-1	281188435	ENSE00003500487	13	5	1544544	X	1553944	1553966	CCTGTGAACACGCTGTGTTCTCT	0	CACCGGAGAACACAGCGTGTTCACGT	TAAAACGTGAACACGCTGTGTTCTCC	ASMTL
ENSG00000169093	-1	281187948	ENSE00003486552	13	6	1544544	X	1551247	1551269	AGACCCTGGTGTCCAGCTGATGG	1	CACCGGACCCTGGTGTCCAGCTGAGT	TAAAACTCAGCTGGACACCAGGGTCC	ASMTL
ENSG00000177663	1	276182498	ENSE00001240049	13	1	17589411	22	17566083	17566105	ACTCCTGGACCACCGGGCGCTGG	1	CACCGCTCCTGGACCACCGGGCGCGT	TAAAACGCGCCCGGTGGTCCAGGAGC	IL17RA
ENSG00000177663	1	276184194	ENSE00003629316	13	3	17589411	22	17578687	17578709	GTACCTGCCTGGATGACAGCTGG	1	CACCGTACCTGCCTGGATGACAGCGT	TAAAACGCTGTCATCCAGGCAGGTAC	IL17RA
ENSG00000242220	-1	274214133	ENSE00003707956	5	3	33954545	21	33954703	33954725	CTGATGATCTGCTGCTGTAATGG	1	CACCGTGATGATCTGCTGCTGTAAGT	TAAAACTTACAGCAGCAGATCATCAC	TCP10L
ENSG00000242220	-1	274214126	ENSE00003707956	5	3	33954545	21	33954652	33954674	CCATGAACATCAGCCCACAGAGA	0	CACCGCTCTGTGGGCTGATGTTCAGT	TAAAACTGAACATCAGCCCACAGAGC	TCP10L
ENSG00000167100	-1	245658804	ENSE00003476015	11	4	48193080	17	48195033	48195055	CAGGGGGCTCCCGCAGCCATCGG	1	CACCGAGGGGGCTCCCGCAGCCATGT	TAAAACATGGCTGCGGGAGCCCCCTC	SAMD14
ENSG00000167100	-1	245658796	ENSE00003476015	11	4	48193080	17	48194999	48195021	CCGGGCCTGAGTGCAAAGGCGAG	0	CACCGTCGCCTTTGCACTCAGGCCGT	TAAAACGGCCTGAGTGCAAAGGCGAC	SAMD14
ENSG00000240764	1	97351697	ENSE00000766474	4	1	140870226	5	140868909	140868931	AGTGGTGGAGGAGTCTGAGCCGG	1	CACCGGTGGTGGAGGAGTCTGAGCGT	TAAAACGCTCAGACTCCTCCACCACC	PCDHGC5
ENSG00000240764	1	97351706	ENSE00000766474	4	1	140870226	5	140868942	140868964	GGGGAATGTTGCTCAGGATCTGG	1	CACCGGGGAATGTTGCTCAGGATCGT	TAAAACGATCCTGAGCAACATTCCCC	PCDHGC5
ENSG00000135919	-1	46283142	ENSE00000786368	9	4	224856625	2	224856678	224856700	CCATCAATAAGATCTGGGGACAG	0	CACCGTGTCCCCAGATCTTATTGAGT	TAAAACTCAATAAGATCTGGGGACAC	SERPINE2
ENSG00000135919	-1	46283133	ENSE00000786368	9	4	224856625	2	224856626	224856648	CCACAGACCCTTGAAATACACTG	0	CACCGAGTGTATTTCAAGGGTCTGGT	TAAAACCAGACCCTTGAAATACACTC	SERPINE2
ENSG00000152766	-1	170081002	ENSE00001097619	6	2	90588348	10	90591658	90591680	CCTGCAAGCACAGATCAGGGGCG	0	CACCGGCCCCTGATCTGTGCTTGCGT	TAAAACGCAAGCACAGATCAGGGGCC	ANKRD22
ENSG00000152766	-1	170080754	ENSE00001097618	6	3	90588348	10	90588391	90588413	CTTCACAGCATAATGCAAGCAGG	1	CACCGTTCACAGCATAATGCAAGCGT	TAAAACGCTTGCATTATGCTGTGAAC	ANKRD22
ENSG00000182923	1	61549155	ENSE00001296774	15	7	134266304	3	134264445	134264467	GAAACAGAAATTAGAGTCTGTGG	1	CACCGAAACAGAAATTAGAGTCTGGT	TAAAACCAGACTCTAATTTCTGTTTC	CEP63
ENSG00000182923	1	61549156	ENSE00001296774	15	7	134266304	3	134264478	134264500	CCAATCAGAAATTCAACACTTAA	0	CACCGTAAGTGTTGAATTTCTGATGT	TAAAACATCAGAAATTCAACACTTAC	CEP63
ENSG00000144026	-1	33960308	ENSE00003662449	5	4	95815627	2	95818491	95818513	CATATGGTTTGGATACTAGAAGG	1	CACCGATATGGTTTGGATACTAGAGT	TAAAACTCTAGTATCCAAACCATATC	ZNF514
ENSG00000144026	-1	33960298	ENSE00003662449	5	4	95815627	2	95818452	95818474	CCATGAAGGGCTCACCCCCTTCC	0	CACCGGAAGGGGGTGAGCCCTTCAGT	TAAAACTGAAGGGCTCACCCCCTTCC	ZNF514
ENSG00000156140	-1	74360134	ENSE00003516498	22	3	73178119	4	73414574	73414596	TACTCTCTATATCTCTTTATTGG	1	CACCGACTCTCTATATCTCTTTATGT	TAAAACATAAAGAGATATAGAGAGTC	ADAMTS3
ENSG00000156140	-1	74349814	ENSE00001024792	22	4	73178119	4	73280640	73280662	CCAAGGGTTCAATGAAATACTCT	0	CACCGGAGTATTTCATTGAACCCTGT	TAAAACAGGGTTCAATGAAATACTCC	ADAMTS3
ENSG00000171509	1	81781281	ENSE00003592228	18	10	159566083	4	159547975	159547997	CCTTGAAGGCAACCATATCCATA	0	CACCGATGGATATGGTTGCCTTCAGT	TAAAACTGAAGGCAACCATATCCATC	RXFP1
ENSG00000171509	1	81782202	ENSE00003571126	18	13	159566083	4	159559168	159559190	CCTATAATCCAATCCAGAAAATT	0	CACCGATTTTCTGGATTGGATTATGT	TAAAACATAATCCAATCCAGAAAATC	RXFP1
ENSG00000166831	-1	225516293	ENSE00003660506	8	5	65041301	15	65041312	65041334	CTCAGAGTCTGTGGATTTTCGGG	1	CACCGTCAGAGTCTGTGGATTTTCGT	TAAAACGAAAATCCACAGACTCTGAC	RBPMS2
ENSG00000166831	-1	225516290	ENSE00003660506	8	5	65041301	15	65041303	65041325	AACTCTAGCCTCAGAGTCTGTGG	1	CACCGACTCTAGCCTCAGAGTCTGGT	TAAAACCAGACTCTGAGGCTAGAGTC	RBPMS2
ENSG00000164209	1	94317619	ENSE00003562616	8	5	110092411	5	110083864	110083886	GGACCTAGAGCCCTGTGGAAAGG	1	CACCGGACCTAGAGCCCTGTGGAAGT	TAAAACTTCCACAGGGCTCTAGGTCC	SLC25A46
ENSG00000164209	1	94317627	ENSE00003562616	8	5	110092411	5	110083903	110083925	ATTGTCCAGGGAGTCACACTTGG	1	CACCGTTGTCCAGGGAGTCACACTGT	TAAAACAGTGTGACTCCCTGGACAAC	SLC25A46
ENSG00000136828	1	159251716	ENSE00003620578	19	4	129931047	9	129739976	129739998	CCAGATTACATTAATGGATATAC	0	CACCGTATATCCATTAATGTAATCGT	TAAAACGATTACATTAATGGATATAC	RALGPS1
ENSG00000136828	1	159260385	ENSE00003478854	19	7	129931047	9	129815146	129815168	CCTTCATTCTCTCATGTCTGTGG	0	CACCGCACAGACATGAGAGAATGAGT	TAAAACTCATTCTCTCATGTCTGTGC	RALGPS1
ENSG00000100985	1	269947350	ENSE00000662462	13	2	44640841	20	44638510	44638532	CCTGTACCGCTATGGTTACACTC	0	CACCGAGTGTAACCATAGCGGTACGT	TAAAACGTACCGCTATGGTTACACTC	MMP9
ENSG00000100985	1	269947474	ENSE00000845116	13	3	44640841	20	44639169	44639191	CCTTTGCCCGCGCCTTCGCACTG	0	CACCGAGTGCGAAGGCGCGGGCAAGT	TAAAACTTGCCCGCGCCTTCGCACTC	MMP9
ENSG00000180638	-1	242324156	ENSE00003671733	17	2	19610004	17	19618506	19618528	TAAAAGTCAGCACCTGGAACAGG	1	CACCGAAAAGTCAGCACCTGGAACGT	TAAAACGTTCCAGGTGCTGACTTTTC	SLC47A2
ENSG00000180638	-1	242323878	ENSE00003471864	17	4	19610004	17	19617256	19617278	CCACGTGCTTCTTGTTGGGGCTG	0	CACCGAGCCCCAACAAGAAGCACGGT	TAAAACCGTGCTTCTTGTTGGGGCTC	SLC47A2
ENSG00000204335	1	41328215	ENSE00001466560	2	2	171573317	2	171572826	171572848	GCCGCCACCTGTAGCCGCATCGG	1	CACCGCCGCCACCTGTAGCCGCATGT	TAAAACATGCGGCTACAGGTGGCGGC	SP5
ENSG00000204335	1	41328227	ENSE00001466560	2	2	171573317	2	171572864	171572886	GGCGCCCCCGGACTTCCTGCAGG	1	CACCGGCGCCCCCGGACTTCCTGCGT	TAAAACGCAGGAAGTCCGGGGGCGCC	SP5
ENSG00000109424	-1	80156531	ENSE00001009006	6	2	141484535	4	141489107	141489129	TGGACGTCGGGCATTCACCTTGG	1	CACCGGGACGTCGGGCATTCACCTGT	TAAAACAGGTGAATGCCCGACGTCCC	UCP1
ENSG00000109424	-1	80156112	ENSE00001081759	6	3	141484535	4	141484645	141484667	AAAATCTTGCTTCCTAAACTAGG	1	CACCGAAATCTTGCTTCCTAAACTGT	TAAAACAGTTTAGGAAGCAAGATTTC	UCP1
ENSG00000108819	-1	245665487	ENSE00001191247	12	1	48226648	17	48227747	48227769	TTGGGTGCCTCGTCGGGCCCGGG	1	CACCGTGGGTGCCTCGTCGGGCCCGT	TAAAACGGGCCCGACGAGGCACCCAC	PPP1R9B
ENSG00000108819	-1	245665473	ENSE00001191247	12	1	48226648	17	48227698	48227720	ACTTTTGATGCGGTGGACGTTGG	1	CACCGCTTTTGATGCGGTGGACGTGT	TAAAACACGTCCACCGCATCAAAAGC	PPP1R9B
ENSG00000265590	-1	274217735	ENSE00003618708	7	2	33976522	21	33982291	33982313	CCATGTTCGGCTAATTCTTCCAT	0	CACCGTGGAAGAATTAGCCGAACAGT	TAAAACTGTTCGGCTAATTCTTCCAC	AP000275.65
ENSG00000265590	-1	274217494	ENSE00003688974	7	3	33976522	21	33980002	33980024	ACTTGCTTCATCTTCTCATTTGG	1	CACCGCTTGCTTCATCTTCTCATTGT	TAAAACAATGAGAAGATGAAGCAAGC	AP000275.65
ENSG00000206262	1	62021557	ENSE00001507208	3	2	138669151	3	138668365	138668387	CCCCAGCCCTGGTGAAGAAGAGG	0	CACCGCTCTTCTTCACCAGGGCTGGT	TAAAACCAGCCCTGGTGAAGAAGAGC	C3orf72
ENSG00000206262	1	62021725	ENSE00001495181	3	3	138669151	3	138669107	138669129	GGCCGGGAATCCTGCAACAGCGG	1	CACCGGCCGGGAATCCTGCAACAGGT	TAAAACCTGTTGCAGGATTCCCGGCC	C3orf72
ENSG00000204334	1	41335293	ENSE00001466557	5	2	171649393	2	171641229	171641251	TAAATTGTCAGAATCAGCAGAGG	1	CACCGAAATTGTCAGAATCAGCAGGT	TAAAACCTGCTGATTCTGACAATTTC	ERICH2
ENSG00000204334	1	41335295	ENSE00001466557	5	2	171649393	2	171641270	171641292	CCAATGATGAAGATGATGATGAA	0	CACCGTCATCATCATCTTCATCATGT	TAAAACATGATGAAGATGATGATGAC	ERICH2
ENSG00000167700	1	148239919	ENSE00002181483	5	1	145735337	8	145734817	145734839	GCCTCTCGCTGACGCGCGTGGGG	1	CACCGCCTCTCGCTGACGCGCGTGGT	TAAAACCACGCGCGTCAGCGAGAGGC	MFSD3
ENSG00000167700	1	148239925	ENSE00002181483	5	1	145735337	8	145734857	145734879	CGCTCCGTGGCTGCTCAAGCTGG	1	CACCGGCTCCGTGGCTGCTCAAGCGT	TAAAACGCTTGAGCAGCCACGGAGCC	MFSD3
ENSG00000124562	1	105543936	ENSE00003462834	6	4	34735765	6	34735714	34735736	CCTACTCCATTCTCTGCTCCTCC	0	CACCGGAGGAGCAGAGAATGGAGTGT	TAAAACACTCCATTCTCTGCTCCTCC	SNRPC
ENSG00000124562	1	105543937	ENSE00003462834	6	4	34735765	6	34735720	34735742	CCATTCTCTGCTCCTCCTCCTGC	0	CACCGCAGGAGGAGGAGCAGAGAAGT	TAAAACTTCTCTGCTCCTCCTCCTGC	SNRPC
ENSG00000206260	-1	62028526	ENSE00001495173	1	1	138724709	3	138724988	138725010	CACGCGGGGTTCGGGGCCCGCGG	1	CACCGACGCGGGGTTCGGGGCCCGGT	TAAAACCGGGCCCCGAACCCCGCGTC	PRR23A
ENSG00000206260	-1	62028511	ENSE00001495173	1	1	138724709	3	138724954	138724976	CCGGGGTACCCGCCGGGTCTTCC	0	CACCGGAAGACCCGGCGGGTACCCGT	TAAAACGGGTACCCGCCGGGTCTTCC	PRR23A
ENSG00000197548	1	49654518	ENSE00003560324	19	5	11383685	3	11350458	11350480	ATATGGGAATCCATAAAATCAGG	1	CACCGTATGGGAATCCATAAAATCGT	TAAAACGATTTTATGGATTCCCATAC	ATG7
ENSG00000197548	1	49654520	ENSE00003560324	19	5	11383685	3	11350496	11350518	CCCTGTACTCCTCAACAAGTTCC	0	CACCGGAACTTGTTGAGGAGTACAGT	TAAAACTGTACTCCTCAACAAGTTCC	ATG7
ENSG00000118514	-1	114419186	ENSE00003499708	7	4	135254030	6	135260518	135260540	AGTAGAGTGGCAAATTCCAGGGG	1	CACCGGTAGAGTGGCAAATTCCAGGT	TAAAACCTGGAATTTGCCACTCTACC	ALDH8A1
ENSG00000118514	-1	114419179	ENSE00003499708	7	4	135254030	6	135260481	135260503	CCTGCAGCCATCGCTGGAGCTAT	0	CACCGTAGCTCCAGCGATGGCTGCGT	TAAAACGCAGCCATCGCTGGAGCTAC	ALDH8A1
ENSG00000174083	-1	240991224	ENSE00003674433	21	4	8732065	17	8741943	8741965	CCTTCTTGTGCAGGGACCACCTC	0	CACCGAGGTGGTCCCTGCACAAGAGT	TAAAACTCTTGTGCAGGGACCACCTC	PIK3R6
ENSG00000174083	-1	240991091	ENSE00003465577	21	5	8732065	17	8741158	8741180	TGATGACATGCCGGAGGTCCTGG	1	CACCGGATGACATGCCGGAGGTCCGT	TAAAACGGACCTCCGGCATGTCATCC	PIK3R6
ENSG00000154265	-1	247762885	ENSE00003483251	39	18	67273910	17	67280142	67280164	CCAAAGTCGTCATGGAAACACCA	0	CACCGGGTGTTTCCATGACGACTTGT	TAAAACAAGTCGTCATGGAAACACCC	ABCA5
ENSG00000154265	-1	247764622	ENSE00001186922	39	4	67273910	17	67305489	67305511	CCTACAAAGTTGCTCGGCTTAGA	0	CACCGCTAAGCCGAGCAACTTTGTGT	TAAAACACAAAGTTGCTCGGCTTAGC	ABCA5
ENSG00000112667	-1	106622531	ENSE00000751969	4	2	43194066	6	43194086	43194108	CCAGGTCCTGCTCATGGATGAGC	0	CACCGCTCATCCATGAGCAGGACCGT	TAAAACGGTCCTGCTCATGGATGAGC	DNPH1
ENSG00000112667	-1	106622526	ENSE00000751969	4	2	43194066	6	43194068	43194090	CCGCCTGCTGCAGCCACTCCAGG	0	CACCGCTGGAGTGGCTGCAGCAGGGT	TAAAACCCTGCTGCAGCCACTCCAGC	DNPH1
ENSG00000165309	1	163541771	ENSE00001092050	19	10	23287212	10	23270529	23270551	CCACAGTTAATTCAGTTGCTAAA	0	CACCGTTAGCAACTGAATTAACTGGT	TAAAACCAGTTAATTCAGTTGCTAAC	ARMC3
ENSG00000165309	1	163539843	ENSE00003655388	19	5	23287212	10	23247999	23248021	ATGATGTTAAAAAATTGTTAAGG	1	CACCGTGATGTTAAAAAATTGTTAGT	TAAAACTAACAATTTTTTAACATCAC	ARMC3
ENSG00000263020	1	105097575	ENSE00003463572	8	4	31636927	6	31636335	31636357	CCCCAACCAGAGTGACCTGATTG	0	CACCGAATCAGGTCACTCTGGTTGGT	TAAAACCAACCAGAGTGACCTGATTC	CSNK2B-LY6G5B-1181
ENSG00000263020	1	105097583	ENSE00003463572	8	4	31636927	6	31636389	31636411	CCACGCCCGCTACATCCTTACCA	0	CACCGGGTAAGGATGTAGCGGGCGGT	TAAAACCGCCCGCTACATCCTTACCC	CSNK2B-LY6G5B-1181
ENSG00000082153	1	43971015	ENSE00000784375	12	4	201682741	2	201680447	201680469	CCCAAGAAGATCTAGAGACCATG	0	CACCGATGGTCTCTAGATCTTCTTGT	TAAAACAAGAAGATCTAGAGACCATC	BZW1
ENSG00000082153	1	43971016	ENSE00000784375	12	4	201682741	2	201680448	201680470	CCAAGAAGATCTAGAGACCATGC	0	CACCGCATGGTCTCTAGATCTTCTGT	TAAAACAGAAGATCTAGAGACCATGC	BZW1
ENSG00000186074	-1	248392278	ENSE00002466831	7	2	72699182	17	72700861	72700883	CCAGCCTGATCTGTAAACACACT	0	CACCGGTGTGTTTACAGATCAGGCGT	TAAAACGCCTGATCTGTAAACACACC	CD300LF
ENSG00000186074	-1	248392272	ENSE00002466831	7	2	72699182	17	72700822	72700844	CCAAATAGCTCCTCGACACCACC	0	CACCGGTGGTGTCGAGGAGCTATTGT	TAAAACAATAGCTCCTCGACACCACC	CD300LF
ENSG00000159079	-1	274217072	ENSE00003634950	7	4	33976531	21	33976554	33976576	CCATCTCCATGGTAACACAGACA	0	CACCGGTCTGTGTTACCATGGAGAGT	TAAAACTCTCCATGGTAACACAGACC	C21orf59
ENSG00000159079	-1	274217070	ENSE00003634950	7	4	33976531	21	33976539	33976561	CCAAGGCATCTTTCACCATCTCC	0	CACCGGAGATGGTGAAAGATGCCTGT	TAAAACAGGCATCTTTCACCATCTCC	C21orf59
ENSG00000182256	1	221619676	ENSE00001409290	10	5	27725924	15	27573974	27573996	CCAGCTGCAGCTGCACAACTTCC	0	CACCGGAAGTTGTGCAGCTGCAGCGT	TAAAACGCTGCAGCTGCACAACTTCC	GABRG3
ENSG00000182256	1	221619681	ENSE00001409290	10	5	27725924	15	27574012	27574034	CCTGCCCGCTGATTTTCTCCAGC	0	CACCGCTGGAGAAAATCAGCGGGCGT	TAAAACGCCCGCTGATTTTCTCCAGC	GABRG3
ENSG00000138134	1	170087843	ENSE00000932785	11	4	90673094	10	90668495	90668517	CCAGCAATGTGCAGTACCTGAAA	0	CACCGTTCAGGTACTGCACATTGCGT	TAAAACGCAATGTGCAGTACCTGAAC	STAMBPL1
ENSG00000138134	1	170088233	ENSE00000932787	11	6	90673094	10	90672869	90672891	AGCTGAAATTCTCAAAAAATTGG	1	CACCGGCTGAAATTCTCAAAAAATGT	TAAAACATTTTTTGAGAATTTCAGCC	STAMBPL1
ENSG00000234769	-1	229936655	ENSE00003647804	10	3	66918	16	67678	67700	CCTGGGCGTCGGTGAAGATGGAG	0	CACCGTCCATCTTCACCGACGCCCGT	TAAAACGGGCGTCGGTGAAGATGGAC	WASH4P
ENSG00000234769	-1	229936652	ENSE00003647804	10	3	66918	16	67667	67689	CAGGCCAGGGTCCTGGGCGTCGG	1	CACCGAGGCCAGGGTCCTGGGCGTGT	TAAAACACGCCCAGGACCCTGGCCTC	WASH4P
ENSG00000240053	1	105098160	ENSE00003654205	3	3	31639757	6	31639686	31639708	CCTACCGCTGCCAAGAAAAACGC	0	CACCGCGTTTTTCTTGGCAGCGGTGT	TAAAACACCGCTGCCAAGAAAAACGC	LY6G5B
ENSG00000240053	1	105098165	ENSE00003654205	3	3	31639757	6	31639717	31639739	CTTTGCAGAGTACTGGTATCAGG	1	CACCGTTTGCAGAGTACTGGTATCGT	TAAAACGATACCAGTACTCTGCAAAC	LY6G5B
ENSG00000140451	-1	225528624	ENSE00003620845	13	2	65113573	15	65116402	65116424	GGCTCAGCTCCGCGGTGCGCAGG	1	CACCGGCTCAGCTCCGCGGTGCGCGT	TAAAACGCGCACCGCGGAGCTGAGCC	PIF1
ENSG00000140451	-1	225528619	ENSE00003620845	13	2	65113573	15	65116367	65116389	CCGCAGCATCAACTCGCGGCGCT	0	CACCGGCGCCGCGAGTTGATGCTGGT	TAAAACCAGCATCAACTCGCGGCGCC	PIF1
ENSG00000235478	1	276188915	ENSE00003477722	4	2	17605595	22	17605556	17605578	CCATGGAACTGAAACCATGAAAA	0	CACCGTTTCATGGTTTCAGTTCCAGT	TAAAACTGGAACTGAAACCATGAAAC	AC006946.15
ENSG00000235478	1	276188918	ENSE00003477722	4	2	17605595	22	17605573	17605595	TGAAAAGTGAAACTGCAAATGGG	1	CACCGGAAAAGTGAAACTGCAAATGT	TAAAACATTTGCAGTTTCACTTTTCC	AC006946.15
ENSG00000137462	1	81366030	ENSE00000927464	1	1	154625238	4	154624183	154624205	TCTTTAAACTCCATTCCCTCAGG	1	CACCGCTTTAAACTCCATTCCCTCGT	TAAAACGAGGGAATGGAGTTTAAAGC	TLR2
ENSG00000137462	1	81366035	ENSE00000927464	1	1	154625238	4	154624226	154624248	GCCTTGACCTGTCCAACAACAGG	1	CACCGCCTTGACCTGTCCAACAACGT	TAAAACGTTGTTGGACAGGTCAAGGC	TLR2
ENSG00000269018	-1	181911516	ENSE00003011839	8	3	65359057	11	65359811	65359833	CCGGCGTCCGCCGCCGCCCCGGG	1	CACCGCGGCGTCCGCCGCCGCCCCGT	TAAAACGGGGCGGCGGCGGACGCCGC	AP001362.1
ENSG00000269018	-1	181911508	ENSE00002984368	8	4	65359057	11	65359784	65359806	CCGGGTGGCCCATAACTTCTCGC	0	CACCGCGAGAAGTTATGGGCCACCGT	TAAAACGGTGGCCCATAACTTCTCGC	AP001362.1
ENSG00000180316	1	105738312	ENSE00001503728	8	3	36269663	6	36260861	36260883	CCCGGTGTACTGTGGCCTCATCC	0	CACCGGATGAGGCCACAGTACACCGT	TAAAACGGTGTACTGTGGCCTCATCC	PNPLA1
ENSG00000180316	1	105738746	ENSE00001250638	8	5	36269663	6	36263172	36263194	AGGATGCAGTTTTGTACTTGAGG	1	CACCGGGATGCAGTTTTGTACTTGGT	TAAAACCAAGTACAAAACTGCATCCC	PNPLA1
ENSG00000091128	-1	128899436	ENSE00003635584	34	4	107706848	7	107752333	107752355	GGTTGGTCATACGGATCATATGG	1	CACCGGTTGGTCATACGGATCATAGT	TAAAACTATGATCCGTATGACCAACC	LAMB4
ENSG00000091128	-1	128899031	ENSE00003571613	34	6	107706848	7	107748233	107748255	CGTTCAACTAACATTGCAGCAGG	1	CACCGGTTCAACTAACATTGCAGCGT	TAAAACGCTGCAATGTTAGTTGAACC	LAMB4
ENSG00000197322	-1	243568374	ENSE00001420800	2	1	32906047	17	32906177	32906199	GACTGCGGTGGCGTCTACCCTGG	1	CACCGACTGCGGTGGCGTCTACCCGT	TAAAACGGGTAGACGCCACCGCAGTC	C17orf102
ENSG00000197322	-1	243568368	ENSE00001420800	2	1	32906047	17	32906138	32906160	CCGGTGGGGAGCGTGCATCCTTT	0	CACCGAAGGATGCACGCTCCCCACGT	TAAAACGTGGGGAGCGTGCATCCTTC	C17orf102
ENSG00000152822	1	115440118	ENSE00000975751	9	3	146719969	6	146480485	146480507	GAATTATGGGGAGAGCGGAATGG	1	CACCGAATTATGGGGAGAGCGGAAGT	TAAAACTTCCGCTCTCCCCATAATTC	GRM1
ENSG00000152822	1	115451903	ENSE00001084911	9	4	146719969	6	146625760	146625782	GACAGAGATGAAGTCATTGAAGG	1	CACCGACAGAGATGAAGTCATTGAGT	TAAAACTCAATGACTTCATCTCTGTC	GRM1
ENSG00000106258	-1	127896645	ENSE00003476604	13	3	99261633	7	99272168	99272190	CCATACTTTTTATAGCACTCTGT	0	CACCGCAGAGTGCTATAAAAAGTAGT	TAAAACTACTTTTTATAGCACTCTGC	CYP3A5
ENSG00000106258	-1	127896642	ENSE00003476604	13	3	99261633	7	99272156	99272178	CCCCACATTTTTCCATACTTTTT	0	CACCGAAAAGTATGGAAAAATGTGGT	TAAAACCACATTTTTCCATACTTTTC	CYP3A5
ENSG00000071205	1	80815245	ENSE00003587709	23	12	148834244	4	148830887	148830909	CCCATAGTTTTAATACAGCCATC	0	CACCGATGGCTGTATTAAAACTATGT	TAAAACATAGTTTTAATACAGCCATC	ARHGAP10
ENSG00000071205	1	80806488	ENSE00003675143	23	3	148834244	4	148744053	148744075	CCTTACGTGAATTTTCAAATTTT	0	CACCGAAATTTGAAAATTCACGTAGT	TAAAACTACGTGAATTTTCAAATTTC	ARHGAP10
ENSG00000196954	-1	186017281	ENSE00003641514	9	4	104820483	11	104821716	104821738	CCTGTGATGTCAAAGTCAGCTCC	0	CACCGGAGCTGACTTTGACATCACGT	TAAAACGTGATGTCAAAGTCAGCTCC	CASP4
ENSG00000196954	-1	186017276	ENSE00003641514	9	4	104820483	11	104821690	104821712	CCAGACCCTCAAGTAGCTCCTTC	0	CACCGAAGGAGCTACTTGAGGGTCGT	TAAAACGACCCTCAAGTAGCTCCTTC	CASP4
ENSG00000108298	1	244152150	ENSE00000718546	6	3	37359303	17	37358579	37358601	TCCGGAAGCTCATCAAAGATGGG	1	CACCGCCGGAAGCTCATCAAAGATGT	TAAAACATCTTTGATGAGCTTCCGGC	RPL19
ENSG00000108298	1	244152151	ENSE00000718546	6	3	37359303	17	37358580	37358602	CCGGAAGCTCATCAAAGATGGGC	0	CACCGCCCATCTTTGATGAGCTTCGT	TAAAACGAAGCTCATCAAAGATGGGC	RPL19
ENSG00000181291	1	243576432	ENSE00001410955	10	2	32961878	17	32953180	32953202	GCCGGGGCCGCAGGCCAGCCCGG	1	CACCGCCGGGGCCGCAGGCCAGCCGT	TAAAACGGCTGGCCTGCGGCCCCGGC	TMEM132E
ENSG00000181291	1	243576439	ENSE00001410955	10	2	32961878	17	32953215	32953237	GCTACCGCCTGTCGCACACGCGG	1	CACCGCTACCGCCTGTCGCACACGGT	TAAAACCGTGTGCGACAGGCGGTAGC	TMEM132E
ENSG00000211450	1	180869320	ENSE00001504178	3	2	57509344	11	57509305	57509327	CAACGCCGCGGCCCTGAGCCAGG	1	CACCGAACGCCGCGGCCCTGAGCCGT	TAAAACGGCTCAGGGCCGCGGCGTTC	C11orf31
ENSG00000211450	1	180869321	ENSE00001504178	3	2	57509344	11	57509310	57509332	CCGCGGCCCTGAGCCAGGCGCTG	0	CACCGAGCGCCTGGCTCAGGGCCGGT	TAAAACCGGCCCTGAGCCAGGCGCTC	C11orf31
ENSG00000164485	-1	114625436	ENSE00001084681	7	3	137476153	6	137479540	137479562	CCATTGCAAAATGTTGTGAAAAT	0	CACCGTTTTCACAACATTTTGCAAGT	TAAAACTTGCAAAATGTTGTGAAAAC	IL22RA2
ENSG00000164485	-1	114625099	ENSE00001084686	7	5	137476153	6	137476217	137476239	CCAACAGTCTTCTTTATTTTTCC	0	CACCGGAAAAATAAAGAAGACTGTGT	TAAAACACAGTCTTCTTTATTTTTCC	IL22RA2
ENSG00000182162	-1	281193731	ENSE00001488116	2	2	1584911	X	1585316	1585338	ACAGAGAGAAGAGGTTGCCCGGG	1	CACCGCAGAGAGAAGAGGTTGCCCGT	TAAAACGGGCAACCTCTTCTCTCTGC	P2RY8
ENSG00000182162	-1	281193722	ENSE00001488116	2	2	1584911	X	1585283	1585305	GGGATCTGGGCCCCATGCGCCGG	1	CACCGGGATCTGGGCCCCATGCGCGT	TAAAACGCGCATGGGGCCCAGATCCC	P2RY8
ENSG00000145428	-1	81368568	ENSE00003584091	9	4	154644517	4	154649490	154649512	CCACATCTGCAACAAGGTCACCA	0	CACCGGGTGACCTTGTTGCAGATGGT	TAAAACCATCTGCAACAAGGTCACCC	RNF175
ENSG00000145428	-1	81367916	ENSE00003631595	9	5	154644517	4	154644560	154644582	CCAAATGCATAGCTGAGTTTGTA	0	CACCGACAAACTCAGCTATGCATTGT	TAAAACAATGCATAGCTGAGTTTGTC	RNF175
ENSG00000075673	1	203584561	ENSE00001161894	23	2	25272835	13	25255804	25255826	CCTGGAACTCAAAAAGAAAAATC	0	CACCGATTTTTCTTTTTGAGTTCCGT	TAAAACGGAACTCAAAAAGAAAAATC	ATP12A
ENSG00000075673	1	203585051	ENSE00000938438	23	3	25272835	13	25259453	25259475	ATGACCACAAACTCAGCAATAGG	1	CACCGTGACCACAAACTCAGCAATGT	TAAAACATTGCTGAGTTTGTGGTCAC	ATP12A
ENSG00000075651	-1	64936271	ENSE00003682124	27	12	171405300	3	171417587	171417609	GGGCGTTTCAGGAAGATTTCTGG	1	CACCGGGCGTTTCAGGAAGATTTCGT	TAAAACGAAATCTTCCTGAAACGCCC	PLD1
ENSG00000075651	-1	64935278	ENSE00000780378	27	15	171405300	3	171405327	171405349	ATTTTTATCTTTGAGTCTTAAGG	1	CACCGTTTTTATCTTTGAGTCTTAGT	TAAAACTAAGACTCAAAGATAAAAAC	PLD1
ENSG00000163064	-1	36467490	ENSE00001071267	2	1	119604153	2	119604619	119604641	CCGCTGCCGCTGCTGCCGCTGGC	0	CACCGCCAGCGGCAGCAGCGGCAGGT	TAAAACCTGCCGCTGCTGCCGCTGGC	EN1
ENSG00000163064	-1	36467486	ENSE00001071267	2	1	119604153	2	119604577	119604599	GGCGCAGGCTGCGGGGACACCGG	1	CACCGGCGCAGGCTGCGGGGACACGT	TAAAACGTGTCCCCGCAGCCTGCGCC	EN1
ENSG00000130520	-1	260068286	ENSE00003709520	5	3	18420605	19	18423419	18423441	ACGTGCAGATGACTTCTCGCAGG	1	CACCGCGTGCAGATGACTTCTCGCGT	TAAAACGCGAGAAGTCATCTGCACGC	LSM4
ENSG00000130520	-1	260068285	ENSE00003709520	5	3	18420605	19	18423414	18423436	CCTGGACGTGCAGATGACTTCTC	0	CACCGAGAAGTCATCTGCACGTCCGT	TAAAACGGACGTGCAGATGACTTCTC	LSM4
ENSG00000181409	-1	249421768	ENSE00003558802	14	10	79095672	17	79097121	79097143	CCCAGATGGTCACGCCCAGGGAC	0	CACCGTCCCTGGGCGTGACCATCTGT	TAAAACAGATGGTCACGCCCAGGGAC	AATK
ENSG00000181409	-1	249423188	ENSE00003692800	14	4	79095672	17	79102299	79102321	TCAGGTACAGGAGGCTGTGCCGG	1	CACCGCAGGTACAGGAGGCTGTGCGT	TAAAACGCACAGCCTCCTGTACCTGC	AATK
ENSG00000105202	-1	262451889	ENSE00003549570	9	4	40329740	19	40330944	40330966	CCTTTCCTCGACAAATGAAGACA	0	CACCGGTCTTCATTTGTCGAGGAAGT	TAAAACTTCCTCGACAAATGAAGACC	FBL
ENSG00000105202	-1	262451886	ENSE00003549570	9	4	40329740	19	40330910	40330932	CCAGGGACCAGGTTCTTGGTGAC	0	CACCGTCACCAAGAACCTGGTCCCGT	TAAAACGGGACCAGGTTCTTGGTGAC	FBL
ENSG00000181649	-1	175757916	ENSE00001213828	2	1	2950364	11	2950471	2950493	TGGCGGGGAACAGGCTCAGGCGG	1	CACCGGGCGGGGAACAGGCTCAGGGT	TAAAACCCTGAGCCTGTTCCCCGCCC	PHLDA2
ENSG00000181649	-1	175757904	ENSE00001213828	2	1	2950364	11	2950435	2950457	AGTGGAAGCGCAGCTCCTTGGGG	1	CACCGGTGGAAGCGCAGCTCCTTGGT	TAAAACCAAGGAGCTGCGCTTCCACC	PHLDA2
ENSG00000196600	-1	181534238	ENSE00002481946	9	2	62984793	11	62995990	62996012	AATTTAGCTACTGAATTCAGTGG	1	CACCGATTTAGCTACTGAATTCAGGT	TAAAACCTGAATTCAGTAGCTAAATC	SLC22A25
ENSG00000196600	-1	181533234	ENSE00003575894	9	3	62984793	11	62985098	62985120	CCAAGAAGCGCAGGGAGCAGTAT	0	CACCGTACTGCTCCCTGCGCTTCTGT	TAAAACAGAAGCGCAGGGAGCAGTAC	SLC22A25
ENSG00000120265	1	115786884	ENSE00003683592	8	3	150111155	6	150094278	150094300	CCAAGCAACAATCAGTGCTCCAC	0	CACCGTGGAGCACTGATTGTTGCTGT	TAAAACAGCAACAATCAGTGCTCCAC	PCMT1
ENSG00000120265	1	115788924	ENSE00003521363	8	4	150111155	6	150111111	150111133	CTATTTGATCAGTTGCATGAAGG	1	CACCGTATTTGATCAGTTGCATGAGT	TAAAACTCATGCAACTGATCAAATAC	PCMT1
ENSG00000236624	-1	6400043	ENSE00002196859	4	2	45962984	1	45965068	45965090	GCACAGGCCAATGAGCTCTGTGG	1	CACCGCACAGGCCAATGAGCTCTGGT	TAAAACCAGAGCTCATTGGCCTGTGC	CCDC163P
ENSG00000236624	-1	6399691	ENSE00003689042	4	3	45962984	1	45963023	45963045	CCACAGCACTGCAGGAGTGACAG	0	CACCGTGTCACTCCTGCAGTGCTGGT	TAAAACCAGCACTGCAGGAGTGACAC	CCDC163P
ENSG00000132424	-1	111286167	ENSE00003518977	12	4	99850533	6	99860581	99860603	CCAAGCTTGGGCCAATGCAGCCC	0	CACCGGGCTGCATTGGCCCAAGCTGT	TAAAACAGCTTGGGCCAATGCAGCCC	PNISR
ENSG00000132424	-1	111286004	ENSE00002157662	12	5	99850533	6	99858774	99858796	CCTGGTGTTGGTGGCATCCATGG	1	CACCGCTGGTGTTGGTGGCATCCAGT	TAAAACTGGATGCCACCAACACCAGC	PNISR
ENSG00000089250	-1	200837322	ENSE00000835092	29	2	117701711	12	117749359	117749381	CCGAGGGGCAGAGGTTTGTGTGA	0	CACCGCACACAAACCTCTGCCCCTGT	TAAAACAGGGGCAGAGGTTTGTGTGC	NOS1
ENSG00000089250	-1	200834153	ENSE00003672846	29	4	117701711	12	117725994	117726016	CCATGCAGATGTACTCAGTGCAT	0	CACCGTGCACTGAGTACATCTGCAGT	TAAAACTGCAGATGTACTCAGTGCAC	NOS1
ENSG00000109436	-1	80176571	ENSE00002040929	21	1	141580761	4	141677073	141677095	CCAGTCCGCCGCCGCCGCCTCCA	0	CACCGGGAGGCGGCGGCGGCGGACGT	TAAAACGTCCGCCGCCGCCGCCTCCC	TBC1D9
ENSG00000109436	-1	80170993	ENSE00002515804	21	2	141580761	4	141622745	141622767	CATCAAGGGTACCCACCAGCAGG	1	CACCGATCAAGGGTACCCACCAGCGT	TAAAACGCTGGTGGGTACCCTTGATC	TBC1D9
ENSG00000197976	1	281212432	ENSE00002180175	5	2	1718218	X	1712460	1712482	ACTCCCGCAGCTGAAGCAGCCGG	1	CACCGCTCCCGCAGCTGAAGCAGCGT	TAAAACGCTGCTTCAGCTGCGGGAGC	AKAP17A
ENSG00000197976	1	281212443	ENSE00002180175	5	2	1718218	X	1712495	1712517	CCAACTGGGAGGTGATGGAGAGG	0	CACCGCTCTCCATCACCTCCCAGTGT	TAAAACACTGGGAGGTGATGGAGAGC	AKAP17A
ENSG00000161980	-1	229942079	ENSE00001061797	3	2	101592	16	101609	101631	CCACTTCTTTCAGTTTTGGGTAC	0	CACCGTACCCAAAACTGAAAGAAGGT	TAAAACCTTCTTTCAGTTTTGGGTAC	POLR3K
ENSG00000161980	-1	229942076	ENSE00001061797	3	2	101592	16	101596	101618	CCAAGCACATCATCCACTTCTTT	0	CACCGAAGAAGTGGATGATGTGCTGT	TAAAACAGCACATCATCCACTTCTTC	POLR3K
ENSG00000140557	1	228920020	ENSE00003500567	6	4	92987882	15	92981583	92981605	GAAGCAGATTTTAAAGTTCTTGG	1	CACCGAAGCAGATTTTAAAGTTCTGT	TAAAACAGAACTTTAAAATCTGCTTC	ST8SIA2
ENSG00000140557	1	228920024	ENSE00003500567	6	4	92987882	15	92981628	92981650	CCTAAAGGGAACCCTGAAGCCTG	0	CACCGAGGCTTCAGGGTTCCCTTTGT	TAAAACAAAGGGAACCCTGAAGCCTC	ST8SIA2
ENSG00000159214	1	6206793	ENSE00001187563	9	3	44459602	1	44457892	44457914	GTTACGGGCACTGCTCCAAGAGG	1	CACCGTTACGGGCACTGCTCCAAGGT	TAAAACCTTGGAGCAGTGCCCGTAAC	CCDC24
ENSG00000159214	1	6207073	ENSE00003468545	9	5	44459602	1	44459568	44459590	CAGAGATCTCAGCATCATCAAGG	1	CACCGAGAGATCTCAGCATCATCAGT	TAAAACTGATGATGCTGAGATCTCTC	CCDC24
ENSG00000155324	1	95706902	ENSE00003548430	14	4	125816193	5	125807937	125807959	CCAATATGCACTTTCACAAGTTG	0	CACCGAACTTGTGAAAGTGCATATGT	TAAAACATATGCACTTTCACAAGTTC	GRAMD3
ENSG00000155324	1	95707015	ENSE00003661636	14	5	125816193	5	125808991	125809013	CCAAGGAAAGCTCTTTGTATCAG	0	CACCGTGATACAAAGAGCTTTCCTGT	TAAAACAGGAAAGCTCTTTGTATCAC	GRAMD3
ENSG00000099219	-1	148895784	ENSE00003495105	15	3	5810200	9	5825194	5825216	GCAGCTAACTGCATCATCACTGG	1	CACCGCAGCTAACTGCATCATCACGT	TAAAACGTGATGATGCAGTTAGCTGC	ERMP1
ENSG00000099219	-1	148894697	ENSE00003664270	15	5	5810200	9	5813011	5813033	TGAACCAACCAAGGATTTTCAGG	1	CACCGGAACCAACCAAGGATTTTCGT	TAAAACGAAAATCCTTGGTTGGTTCC	ERMP1
ENSG00000221937	1	132201899	ENSE00001569176	1	1	142919658	7	142919280	142919302	GGCTTCATCACGGCCATCTATGG	1	CACCGGCTTCATCACGGCCATCTAGT	TAAAACTAGATGGCCGTGATGAAGCC	TAS2R40
ENSG00000221937	1	132201908	ENSE00001569176	1	1	142919658	7	142919314	142919336	CCAGGGGCAAAACACTCCCCACT	0	CACCGGTGGGGAGTGTTTTGCCCCGT	TAAAACGGGGCAAAACACTCCCCACC	TAS2R40
ENSG00000108424	1	245312220	ENSE00000924983	22	8	45747136	17	45741539	45741561	AATGAAAAGTGACATTGATGAGG	1	CACCGATGAAAAGTGACATTGATGGT	TAAAACCATCAATGTCACTTTTCATC	KPNB1
ENSG00000108424	1	245312225	ENSE00000924983	22	8	45747136	17	45741584	45741606	CTGGTCCAATGTCTGTGATGAGG	1	CACCGTGGTCCAATGTCTGTGATGGT	TAAAACCATCACAGACATTGGACCAC	KPNB1
ENSG00000104983	1	263351646	ENSE00003531910	14	4	46518611	19	46509833	46509855	CCCTGGACCTGCTGACCTACACA	0	CACCGGTGTAGGTCAGCAGGTCCAGT	TAAAACTGGACCTGCTGACCTACACC	CCDC61
ENSG00000104983	1	263352960	ENSE00003674844	14	6	46518611	19	46518312	46518334	CGCGCCTGGCGTCCGAGAAGCGG	1	CACCGGCGCCTGGCGTCCGAGAAGGT	TAAAACCTTCTCGGACGCCAGGCGCC	CCDC61
ENSG00000112308	-1	104329753	ENSE00003472602	5	2	24714629	6	24716519	24716541	CCTCAGACACTTCAAAAAGTGCT	0	CACCGGCACTTTTTGAAGTGTCTGGT	TAAAACCAGACACTTCAAAAAGTGCC	C6orf62
ENSG00000112308	-1	104329565	ENSE00000693550	5	3	24714629	6	24714641	24714663	CCATCTCCTGAGTACAGCCAATT	0	CACCGATTGGCTGTACTCAGGAGAGT	TAAAACTCTCCTGAGTACAGCCAATC	C6orf62
ENSG00000173327	-1	181914610	ENSE00001191667	10	4	65374957	11	65375259	65375281	CCTGCGGTGGGGGTCCTGCGCCC	0	CACCGGGCGCAGGACCCCCACCGCGT	TAAAACGCGGTGGGGGTCCTGCGCCC	MAP3K11
ENSG00000173327	-1	181914601	ENSE00001191667	10	4	65374957	11	65375226	65375248	CTCCAACTGCTGCAGGATGGAGG	1	CACCGTCCAACTGCTGCAGGATGGGT	TAAAACCCATCCTGCAGCAGTTGGAC	MAP3K11
ENSG00000215182	1	175426270	ENSE00002316814	15	2	1157869	11	1154255	1154277	CCAGCTACAAGCACCACCCTGCC	0	CACCGGCAGGGTGGTGCTTGTAGCGT	TAAAACGCTACAAGCACCACCCTGCC	MUC5AC
ENSG00000215182	1	175426502	ENSE00002306710	15	3	1157869	11	1155162	1155184	CGACTGTCTTCCCATCTCTGAGG	1	CACCGGACTGTCTTCCCATCTCTGGT	TAAAACCAGAGATGGGAAGACAGTCC	MUC5AC
ENSG00000143847	1	19630539	ENSE00000962272	17	3	203028968	1	203024566	203024588	TCAGGAAGAGAAGGAGTCCACGG	1	CACCGCAGGAAGAGAAGGAGTCCAGT	TAAAACTGGACTCCTTCTCTTCCTGC	PPFIA4
ENSG00000143847	1	19630675	ENSE00000962273	17	4	203028968	1	203025248	203025270	CCCAGTGACTTAAGAAAGCATAG	0	CACCGTATGCTTTCTTAAGTCACTGT	TAAAACAGTGACTTAAGAAAGCATAC	PPFIA4
ENSG00000131236	1	5706365	ENSE00001192141	13	6	40533296	1	40530149	40530171	CCCAAGCCTGGCCCTTATGTGAA	0	CACCGTCACATAAGGGCCAGGCTTGT	TAAAACAAGCCTGGCCCTTATGTGAC	CAP1
ENSG00000131236	1	5706370	ENSE00001192141	13	6	40533296	1	40530186	40530208	CCGCCATGTTTTATACAAACCGA	0	CACCGCGGTTTGTATAAAACATGGGT	TAAAACCCATGTTTTATACAAACCGC	CAP1
ENSG00000104044	-1	221700628	ENSE00001223762	24	2	28230314	15	28326838	28326860	CCAAGAGCTCTGCCCGGCAGCCC	0	CACCGGGCTGCCGGGCAGAGCTCTGT	TAAAACAGAGCTCTGCCCGGCAGCCC	OCA2
ENSG00000104044	-1	221694886	ENSE00001223735	24	3	28230314	15	28277273	28277295	CCTGGAGCTGGACATCTGGGGCA	0	CACCGGCCCCAGATGTCCAGCTCCGT	TAAAACGGAGCTGGACATCTGGGGCC	OCA2
ENSG00000169282	1	63625044	ENSE00003658830	14	2	156192582	3	156139420	156139442	AGGACTCAGAGTTTCTTGCTTGG	1	CACCGGGACTCAGAGTTTCTTGCTGT	TAAAACAGCAAGAAACTCTGAGTCCC	KCNAB1
ENSG00000169282	1	63628712	ENSE00003591385	14	4	156192582	3	156175257	156175279	ATGACCATCGCCTATGAAAGTGG	1	CACCGTGACCATCGCCTATGAAAGGT	TAAAACCTTTCATAGGCGATGGTCAC	KCNAB1
ENSG00000128683	1	41341310	ENSE00003632226	17	5	171702242	2	171687488	171687510	GCAAACCGTGCAATTCCTCCTGG	1	CACCGCAAACCGTGCAATTCCTCCGT	TAAAACGGAGGAATTGCACGGTTTGC	GAD1
ENSG00000128683	1	41341316	ENSE00003632226	17	5	171702242	2	171687527	171687549	CCTCAACTATGTCCGCAAGACAT	0	CACCGTGTCTTGCGGACATAGTTGGT	TAAAACCAACTATGTCCGCAAGACAC	GAD1
ENSG00000137757	-1	186021599	ENSE00003532730	10	5	104872838	11	104872889	104872911	CCAGGCGTCTGCGGTCCTCTCTC	0	CACCGAGAGAGGACCGCAGACGCCGT	TAAAACGGCGTCTGCGGTCCTCTCTC	CASP5
ENSG00000137757	-1	186021596	ENSE00003532730	10	5	104872838	11	104872845	104872867	CCTTGCAGGCAGGTGATCAAACT	0	CACCGGTTTGATCACCTGCCTGCAGT	TAAAACTGCAGGCAGGTGATCAAACC	CASP5
ENSG00000147614	1	142363516	ENSE00000980877	8	3	87153725	8	87151740	87151762	AAAATCTGTGAAAGAAATTCTGG	1	CACCGAAATCTGTGAAAGAAATTCGT	TAAAACGAATTTCTTTCACAGATTTC	ATP6V0D2
ENSG00000147614	1	142363527	ENSE00000980877	8	3	87153725	8	87151822	87151844	CCTTCAGATCTCTTTAATGCCAT	0	CACCGTGGCATTAAAGAGATCTGAGT	TAAAACTCAGATCTCTTTAATGCCAC	ATP6V0D2
ENSG00000196433	1	281217625	ENSE00001328959	9	3	1748832	X	1743184	1743206	GTCCAGCGACTACCTGACCACGG	1	CACCGTCCAGCGACTACCTGACCAGT	TAAAACTGGTCAGGTAGTCGCTGGAC	ASMT
ENSG00000196433	1	281218617	ENSE00001203622	9	5	1748832	X	1748716	1748738	CCGAGGGCGAGCGGCTACAGTTC	0	CACCGAACTGTAGCCGCTCGCCCTGT	TAAAACAGGGCGAGCGGCTACAGTTC	ASMT
ENSG00000164627	-1	106137909	ENSE00002452998	23	11	39513422	6	39513436	39513458	CCAAAAAGGATGTTATTAGTTTT	0	CACCGAAACTAATAACATCCTTTTGT	TAAAACAAAAGGATGTTATTAGTTTC	KIF6
ENSG00000164627	-1	106142588	ENSE00002459240	23	7	39513422	6	39563948	39563970	TGTCGTACAGTTGCAGATCCTGG	1	CACCGGTCGTACAGTTGCAGATCCGT	TAAAACGGATCTGCAACTGTACGACC	KIF6
ENSG00000182771	-1	169802544	ENSE00001326681	16	3	87487629	10	87966383	87966405	CCCCTGGGTCATGAGGTCACAGG	1	CACCGCCCTGGGTCATGAGGTCACGT	TAAAACGTGACCTCATGACCCAGGGC	GRID1
ENSG00000182771	-1	169802535	ENSE00001326681	16	3	87487629	10	87966341	87966363	ATTGGCAGATGCACAGCCAGTGG	1	CACCGTTGGCAGATGCACAGCCAGGT	TAAAACCTGGCTGTGCATCTGCCAAC	GRID1
ENSG00000069998	-1	276192570	ENSE00003684102	8	2	17622058	22	17630611	17630633	ACAGGAACCCAAAGGTGGGTGGG	1	CACCGCAGGAACCCAAAGGTGGGTGT	TAAAACACCCACCTTTGGGTTCCTGC	CECR5
ENSG00000069998	-1	276191807	ENSE00000650240	8	4	17622058	22	17625943	17625965	CCATGTCAAGCAGAGGAAAGGCC	0	CACCGGCCTTTCCTCTGCTTGACAGT	TAAAACTGTCAAGCAGAGGAAAGGCC	CECR5
ENSG00000132763	1	6401167	ENSE00000905999	4	2	45974033	1	45973076	45973098	CCAGGACCTACCCTGGCCTTCCT	0	CACCGGGAAGGCCAGGGTAGGTCCGT	TAAAACGGACCTACCCTGGCCTTCCC	MMACHC
ENSG00000132763	1	6401298	ENSE00001141158	4	3	45974033	1	45973886	45973908	CCTCCCAGAGCTGCAGATAGAAA	0	CACCGTTCTATCTGCAGCTCTGGGGT	TAAAACCCCAGAGCTGCAGATAGAAC	MMACHC
ENSG00000141644	-1	254217677	ENSE00000950206	16	5	47800717	18	47803076	47803098	CCATCCCCTGAGAAGCTGATTCC	0	CACCGGAATCAGCTTCTCAGGGGAGT	TAAAACTCCCCTGAGAAGCTGATTCC	MBD1
ENSG00000141644	-1	254217502	ENSE00003564002	16	8	47800717	18	47802075	47802097	CCGGCATACTCCACACCCTCGGC	0	CACCGCCGAGGGTGTGGAGTATGCGT	TAAAACGCATACTCCACACCCTCGGC	MBD1
ENSG00000187808	1	292125230	ENSE00001388439	1	1	118893105	X	118892731	118892753	CGGACACTGGTAGCCTGGGCAGG	1	CACCGGGACACTGGTAGCCTGGGCGT	TAAAACGCCCAGGCTACCAGTGTCCC	SOWAHD
ENSG00000187808	1	292125235	ENSE00001388439	1	1	118893105	X	118892764	118892786	AAGCCGCAGCCGCCGCCTCCCGG	1	CACCGAGCCGCAGCCGCCGCCTCCGT	TAAAACGGAGGCGGCGGCTGCGGCTC	SOWAHD
ENSG00000124140	1	269952079	ENSE00000845130	26	3	44674589	20	44664045	44664067	GGAGATGGACACCAGCCCTATGG	1	CACCGGAGATGGACACCAGCCCTAGT	TAAAACTAGGGCTGGTGTCCATCTCC	SLC12A5
ENSG00000124140	1	269952165	ENSE00001739067	26	4	44674589	20	44664417	44664439	CCCCACGCATGGGCACCTTCATG	0	CACCGATGAAGGTGCCCATGCGTGGT	TAAAACCACGCATGGGCACCTTCATC	SLC12A5
ENSG00000151923	-1	173411856	ENSE00003689522	12	6	121338254	10	121339497	121339519	CCATGTCTTTAACTACCCGGGCA	0	CACCGGCCCGGGTAGTTAAAGACAGT	TAAAACTGTCTTTAACTACCCGGGCC	TIAL1
ENSG00000151923	-1	173411850	ENSE00003689522	12	6	121338254	10	121339462	121339484	AGATACAAAACCATAGCCTTTGG	1	CACCGGATACAAAACCATAGCCTTGT	TAAAACAAGGCTATGGTTTTGTATCC	TIAL1
ENSG00000145423	-1	81374883	ENSE00000970467	3	1	154709543	4	154709865	154709887	CTTGCAATTGCTGCGCTTGTAGG	1	CACCGTTGCAATTGCTGCGCTTGTGT	TAAAACACAAGCGCAGCAATTGCAAC	SFRP2
ENSG00000145423	-1	81374876	ENSE00000970467	3	1	154709543	4	154709828	154709850	CGATGCCGTGGCACAGCTGCAGG	1	CACCGGATGCCGTGGCACAGCTGCGT	TAAAACGCAGCTGTGCCACGGCATCC	SFRP2
ENSG00000104112	1	224183955	ENSE00003657453	12	4	51984370	15	51975424	51975446	CCAGGTCAGAGCAACTATTCTTT	0	CACCGAAGAATAGTTGCTCTGACCGT	TAAAACGGTCAGAGCAACTATTCTTC	SCG3
ENSG00000104112	1	224183957	ENSE00003657453	12	4	51984370	15	51975462	51975484	CCTGCTAAAGGCAATAACAGAAA	0	CACCGTTCTGTTATTGCCTTTAGCGT	TAAAACGCTAAAGGCAATAACAGAAC	SCG3
ENSG00000164161	1	80513675	ENSE00003503461	13	2	145628308	4	145573766	145573788	GTTACCAACAACACAGAATGTGG	1	CACCGTTACCAACAACACAGAATGGT	TAAAACCATTCTGTGTTGTTGGTAAC	HHIP
ENSG00000164161	1	80514128	ENSE00003539734	13	3	145628308	4	145579974	145579996	TTTTACTATGCAAGAAAAGATGG	1	CACCGTTTACTATGCAAGAAAAGAGT	TAAAACTCTTTTCTTGCATAGTAAAC	HHIP
ENSG00000163806	1	27730938	ENSE00003474611	8	4	29052105	2	29041920	29041942	ATTTAATTCAAGATTTCTTGTGG	1	CACCGTTTAATTCAAGATTTCTTGGT	TAAAACCAAGAAATCTTGAATTAAAC	SPDYA
ENSG00000163806	1	27730939	ENSE00003474611	8	4	29052105	2	29041924	29041946	AATTCAAGATTTCTTGTGGATGG	1	CACCGATTCAAGATTTCTTGTGGAGT	TAAAACTCCACAAGAAATCTTGAATC	SPDYA
ENSG00000007384	-1	229944630	ENSE00001671010	18	3	111618	16	114805	114827	AGGAAAGCCTGTCGCCTCAGGGG	1	CACCGGGAAAGCCTGTCGCCTCAGGT	TAAAACCTGAGGCGACAGGCTTTCCC	RHBDF1
ENSG00000007384	-1	229944190	ENSE00003578704	18	6	111618	16	112826	112848	CCAGAAAGCTAGCTGGAGTGAAG	0	CACCGTTCACTCCAGCTAGCTTTCGT	TAAAACGAAAGCTAGCTGGAGTGAAC	RHBDF1
ENSG00000189325	-1	105743799	ENSE00001369582	12	2	36294342	6	36298321	36298343	GTGAAGCGCCTTCCTGGAGGGGG	1	CACCGTGAAGCGCCTTCCTGGAGGGT	TAAAACCCTCCAGGAAGGCGCTTCAC	C6orf222
ENSG00000189325	-1	105743790	ENSE00001369582	12	2	36294342	6	36298279	36298301	AGCTGGGCTGTCTGAATGTCTGG	1	CACCGGCTGGGCTGTCTGAATGTCGT	TAAAACGACATTCAGACAGCCCAGCC	C6orf222
ENSG00000131504	-1	97362722	ENSE00003463207	28	11	140953506	5	140957849	140957871	CCTTGTTCATCAAACACATTTAG	0	CACCGTAAATGTGTTTGATGAACAGT	TAAAACTGTTCATCAAACACATTTAC	DIAPH1
ENSG00000131504	-1	97362545	ENSE00002524976	28	14	140953506	5	140955805	140955827	CCAGCTCTGCAGCTTTGGCTTCA	0	CACCGGAAGCCAAAGCTGCAGAGCGT	TAAAACGCTCTGCAGCTTTGGCTTCC	DIAPH1
ENSG00000147613	-1	142356837	ENSE00000980872	3	1	87076466	8	87081728	87081750	CCTGGGCCGCCGCCTCGGGCCCA	0	CACCGGGGCCCGAGGCGGCGGCCCGT	TAAAACGGGCCGCCGCCTCGGGCCCC	PSKH2
ENSG00000147613	-1	142356310	ENSE00000980873	3	2	87076466	8	87076831	87076853	CCTGTCCCAATAAGAGCTTTGAT	0	CACCGTCAAAGCTCTTATTGGGACGT	TAAAACGTCCCAATAAGAGCTTTGAC	PSKH2
ENSG00000149742	1	181547778	ENSE00002484922	10	2	63143118	11	63138624	63138646	CTCTCAATCACTGACTTCAGTGG	1	CACCGTCTCAATCACTGACTTCAGGT	TAAAACCTGAAGTCAGTGATTGAGAC	SLC22A9
ENSG00000149742	1	181548011	ENSE00003485844	10	4	63143118	11	63141373	63141395	GTGGGCAACACACAGATTCCAGG	1	CACCGTGGGCAACACACAGATTCCGT	TAAAACGGAATCTGTGTGTTGCCCAC	SLC22A9
ENSG00000071054	1	34738944	ENSE00003656406	30	10	102477443	2	102456288	102456310	AAGTTTTTTAGTTTTATAGAAGG	1	CACCGAGTTTTTTAGTTTTATAGAGT	TAAAACTCTATAAAACTAAAAAACTC	MAP4K4
ENSG00000071054	1	34740428	ENSE00003582366	30	13	102477443	2	102472470	102472492	AGCAGGAACGTGAACAGCGAAGG	1	CACCGGCAGGAACGTGAACAGCGAGT	TAAAACTCGCTGTTCACGTTCCTGCC	MAP4K4
ENSG00000008438	-1	263354692	ENSE00000858279	3	1	46522896	19	46526136	46526158	CTGGGCGCACTCTGATGCCAGGG	1	CACCGTGGGCGCACTCTGATGCCAGT	TAAAACTGGCATCAGAGTGCGCCCAC	PGLYRP1
ENSG00000008438	-1	263354684	ENSE00000858279	3	1	46522896	19	46526101	46526123	GATACCACCACATAGCGTAAGGG	1	CACCGATACCACCACATAGCGTAAGT	TAAAACTTACGCTATGTGGTGGTATC	PGLYRP1
ENSG00000117450	-1	6402324	ENSE00003630916	6	3	45980627	1	45981423	45981445	CCGTGGGGCACACAAAGGTGAAG	0	CACCGTTCACCTTTGTGTGCCCCAGT	TAAAACTGGGGCACACAAAGGTGAAC	PRDX1
ENSG00000117450	-1	6402323	ENSE00003630916	6	3	45980627	1	45981418	45981440	GATCTCCGTGGGGCACACAAAGG	1	CACCGATCTCCGTGGGGCACACAAGT	TAAAACTTGTGTGCCCCACGGAGATC	PRDX1
ENSG00000180872	-1	107315638	ENSE00001243376	2	2	50011458	6	50011480	50011502	CCTACTAAAGGTGATATGGTGCC	0	CACCGGCACCATATCACCTTTAGTGT	TAAAACACTAAAGGTGATATGGTGCC	DEFB112
ENSG00000180872	-1	107315635	ENSE00001243376	2	2	50011458	6	50011468	50011490	ACATGACTTCCACCTACTAAAGG	1	CACCGCATGACTTCCACCTACTAAGT	TAAAACTTAGTAGGTGGAAGTCATGC	DEFB112
ENSG00000160957	-1	148241755	ENSE00003706299	22	4	145739636	8	145742552	145742574	CCCCAGCAGCGGGGCTCTGGCGC	0	CACCGCGCCAGAGCCCCGCTGCTGGT	TAAAACCAGCAGCGGGGCTCTGGCGC	RECQL4
ENSG00000160957	-1	148241299	ENSE00003710143	22	8	145739636	8	145740588	145740610	CCAGCTGCTCCAGGGCCTGGAAC	0	CACCGTTCCAGGCCCTGGAGCAGCGT	TAAAACGCTGCTCCAGGGCCTGGAAC	RECQL4
ENSG00000174775	-1	175301662	ENSE00001728710	5	3	533770	11	533918	533940	AATGACCACCTGCTTCCGGTAGG	1	CACCGATGACCACCTGCTTCCGGTGT	TAAAACACCGGAAGCAGGTGGTCATC	HRAS
ENSG00000174775	-1	175301655	ENSE00001728710	5	3	533770	11	533881	533903	CGGTATCCAGGATGTCCAACAGG	1	CACCGGGTATCCAGGATGTCCAACGT	TAAAACGTTGGACATCCTGGATACCC	HRAS
ENSG00000145740	1	90681523	ENSE00001716130	16	3	68412298	5	68398911	68398933	TTTCAAAAGCCATTTTCTTCTGG	1	CACCGTTCAAAAGCCATTTTCTTCGT	TAAAACGAAGAAAATGGCTTTTGAAC	SLC30A5
ENSG00000145740	1	90682619	ENSE00003463607	16	8	68412298	5	68411066	68411088	TGGAGTATTATTGCTAGTACTGG	1	CACCGGGAGTATTATTGCTAGTACGT	TAAAACGTACTAGCAATAATACTCCC	SLC30A5
ENSG00000178026	-1	277272656	ENSE00001753854	4	1	24982327	22	24988880	24988902	GGAGCGTGGACTGGATCTCGCGG	1	CACCGGAGCGTGGACTGGATCTCGGT	TAAAACCGAGATCCAGTCCACGCTCC	FAM211B
ENSG00000178026	-1	277271998	ENSE00003649609	4	2	24982327	22	24985893	24985915	GGAGGGTCCTCTCAAGGCCCAGG	1	CACCGGAGGGTCCTCTCAAGGCCCGT	TAAAACGGGCCTTGAGAGGACCCTCC	FAM211B
ENSG00000027697	-1	114630365	ENSE00000764523	7	2	137522143	6	137528162	137528184	TACGATAGGGTTCATGTTATAGG	1	CACCGACGATAGGGTTCATGTTATGT	TAAAACATAACATGAACCCTATCGTC	IFNGR1
ENSG00000027697	-1	114630101	ENSE00003469167	7	5	137522143	6	137524798	137524820	TCTGCGTGAGTATTTTATACTGG	1	CACCGCTGCGTGAGTATTTTATACGT	TAAAACGTATAAAATACTCACGCAGC	IFNGR1
ENSG00000205531	-1	175764256	ENSE00001485417	16	5	2985951	11	2993424	2993446	CCTGAAGTTGTTTCAATGCATTA	0	CACCGAATGCATTGAAACAACTTCGT	TAAAACGAAGTTGTTTCAATGCATTC	NAP1L4
ENSG00000205531	-1	175764254	ENSE00001485417	16	5	2985951	11	2993380	2993402	ATGTACCTCTTCATAGAACTTGG	1	CACCGTGTACCTCTTCATAGAACTGT	TAAAACAGTTCTATGAAGAGGTACAC	NAP1L4
ENSG00000147144	1	285861892	ENSE00003677273	11	4	48924749	X	48920057	48920079	TGACCGGCAGCGGACCCTGCAGG	1	CACCGGACCGGCAGCGGACCCTGCGT	TAAAACGCAGGGTCCGCTGCCGGTCC	CCDC120
ENSG00000147144	1	285862126	ENSE00003683956	11	5	48924749	X	48921403	48921425	CCAGCTGCCCCCTGAGTGCCCAC	0	CACCGTGGGCACTCAGGGGGCAGCGT	TAAAACGCTGCCCCCTGAGTGCCCAC	CCDC120
ENSG00000008197	1	107368850	ENSE00000850455	8	2	50696651	6	50682914	50682936	CCTCCTCTCCTTTAACTTACTCC	0	CACCGGAGTAAGTTAAAGGAGAGGGT	TAAAACCCTCTCCTTTAACTTACTCC	TFAP2D
ENSG00000008197	1	107368857	ENSE00000850455	8	2	50696651	6	50682947	50682969	CCGAGTTTGCGTCCCCCTACTTC	0	CACCGAAGTAGGGGGACGCAAACTGT	TAAAACAGTTTGCGTCCCCCTACTTC	TFAP2D
ENSG00000197136	1	181916514	ENSE00001534700	35	1	65392900	11	65383905	65383927	CCTGCTCATCTTTCCCTTCTTAC	0	CACCGTAAGAAGGGAAAGATGAGCGT	TAAAACGCTCATCTTTCCCTTCTTAC	PCNXL3
ENSG00000197136	1	181916581	ENSE00001534698	35	2	65392900	11	65384301	65384323	CCTCCCAGCTTGATGGTGGCCGG	0	CACCGCGGCCACCATCAAGCTGGGGT	TAAAACCCCAGCTTGATGGTGGCCGC	PCNXL3
ENSG00000166226	1	196201154	ENSE00003646646	16	4	69986810	12	69981285	69981307	GACAAAATTCTTCTAAGCAGTGG	1	CACCGACAAAATTCTTCTAAGCAGGT	TAAAACCTGCTTAGAAGAATTTTGTC	CCT2
ENSG00000166226	1	196201185	ENSE00003552114	16	5	69986810	12	69981752	69981774	CCTCTGTTACCGTTTTAGCAGCA	0	CACCGGCTGCTAAAACGGTAACAGGT	TAAAACCTGTTACCGTTTTAGCAGCC	CCT2
ENSG00000169084	-1	281286695	ENSE00003638780	7	3	2184879	X	2326811	2326833	TATTTTGCTTACAACTTGTTTGG	1	CACCGATTTTGCTTACAACTTGTTGT	TAAAACAACAAGTTGTAAGCAAAATC	DHRSX
ENSG00000169084	-1	281271632	ENSE00003532451	7	4	2184879	X	2209621	2209643	CCAAGTCACAGTATAAAAATTCC	0	CACCGGAATTTTTATACTGTGACTGT	TAAAACAGTCACAGTATAAAAATTCC	DHRSX
ENSG00000174788	-1	258436721	ENSE00001202217	4	2	7697363	19	7697638	7697660	AACAGCGCTGTCCCTCCATCCGG	1	CACCGACAGCGCTGTCCCTCCATCGT	TAAAACGATGGAGGGACAGCGCTGTC	PCP2
ENSG00000174788	-1	258436653	ENSE00001202233	4	3	7697363	19	7697380	7697402	CCATCTCGGGGGTGGGGTCGCTC	0	CACCGAGCGACCCCACCCCCGAGAGT	TAAAACTCTCGGGGGTGGGGTCGCTC	PCP2
ENSG00000136689	1	35931205	ENSE00000925698	6	4	113888680	2	113887167	113887189	ACCAGAAGACCTTCTATCTGAGG	1	CACCGCCAGAAGACCTTCTATCTGGT	TAAAACCAGATAGAAGGTCTTCTGGC	IL1RN
ENSG00000136689	1	35931442	ENSE00001071190	6	5	113888680	2	113888639	113888661	CCCATTGAGCCTCATGCTCTGTT	0	CACCGACAGAGCATGAGGCTCAATGT	TAAAACATTGAGCCTCATGCTCTGTC	IL1RN
ENSG00000102977	-1	236830331	ENSE00003527690	12	4	67692915	16	67693494	67693516	ACCTGGAGATAGAACTCTGCGGG	1	CACCGCCTGGAGATAGAACTCTGCGT	TAAAACGCAGAGTTCTATCTCCAGGC	ACD
ENSG00000102977	-1	236830254	ENSE00003562308	12	6	67692915	16	67693138	67693160	TGGACGAGGTGGACTCTGAAAGG	1	CACCGGGACGAGGTGGACTCTGAAGT	TAAAACTTCAGAGTCCACCTCGTCCC	ACD
ENSG00000188624	-1	263366181	ENSE00001381919	4	3	46627303	19	46627367	46627389	CCTGGGTGTCGGCTGGCACAGCC	0	CACCGGCTGTGCCAGCCGACACCCGT	TAAAACGGGTGTCGGCTGGCACAGCC	IGFL3
ENSG00000188624	-1	263366174	ENSE00001381919	4	3	46627303	19	46627324	46627346	CATAACAGCACTGCTCTGAAGGG	1	CACCGATAACAGCACTGCTCTGAAGT	TAAAACTTCAGAGCAGTGCTGTTATC	IGFL3
ENSG00000143971	1	31535223	ENSE00001006421	6	1	67631206	2	67624683	67624705	AGGCGGCTGAGATCGGCCCGCGG	1	CACCGGGCGGCTGAGATCGGCCCGGT	TAAAACCGGGCCGATCTCAGCCGCCC	ETAA1
ENSG00000143971	1	31535439	ENSE00001247030	6	2	67631206	2	67626314	67626336	ACCAAAGAGAGCGCTGAAAATGG	1	CACCGCCAAAGAGAGCGCTGAAAAGT	TAAAACTTTTCAGCGCTCTCTTTGGC	ETAA1
ENSG00000159314	-1	245029850	ENSE00003628853	17	10	43474385	17	43475383	43475405	TCAGGTACTCAGAGCCATCTCGG	1	CACCGCAGGTACTCAGAGCCATCTGT	TAAAACAGATGGCTCTGAGTACCTGC	ARHGAP27
ENSG00000159314	-1	245030860	ENSE00003459204	17	6	43474385	17	43481676	43481698	CAACCTCATCCAGCTCTGCTGGG	1	CACCGAACCTCATCCAGCTCTGCTGT	TAAAACAGCAGAGCTGGATGAGGTTC	ARHGAP27
ENSG00000149451	-1	265653331	ENSE00003138563	22	2	3653457	20	3660189	3660211	GCGGGGTGACTGGCTGCCCAGGG	1	CACCGCGGGGTGACTGGCTGCCCAGT	TAAAACTGGGCAGCCAGTCACCCCGC	ADAM33
ENSG00000149451	-1	265652772	ENSE00003165724	22	3	3653457	20	3657759	3657781	AGGGCCACCAGCCCCATGTCTGG	1	CACCGGGGCCACCAGCCCCATGTCGT	TAAAACGACATGGGGCTGGTGGCCCC	ADAM33
ENSG00000197410	-1	81426506	ENSE00001370106	25	12	155219724	4	155249314	155249336	CCAACATATTTACTGGTTGACCT	0	CACCGGGTCAACCAGTAAATATGTGT	TAAAACACATATTTACTGGTTGACCC	DCHS2
ENSG00000197410	-1	81424818	ENSE00001417101	25	16	155219724	4	155226329	155226351	AATAATTCAAATGAAGCACCTGG	1	CACCGATAATTCAAATGAAGCACCGT	TAAAACGGTGCTTCATTTGAATTATC	DCHS2
ENSG00000054654	1	215894070	ENSE00003542358	116	13	64532300	14	64444658	64444680	TCTCCTTACCTTTGAAAATAAGG	1	CACCGCTCCTTACCTTTGAAAATAGT	TAAAACTATTTTCAAAGGTAAGGAGC	SYNE2
ENSG00000054654	1	215895784	ENSE00003656744	116	26	64532300	14	64464963	64464985	CCTGGCATCAGTGTTAAGGCCTC	0	CACCGAGGCCTTAACACTGATGCCGT	TAAAACGGCATCAGTGTTAAGGCCTC	SYNE2
ENSG00000071246	1	217363821	ENSE00003650755	7	2	77242254	14	77236308	77236330	CCCCATACCGAGTGTGCCTACGT	0	CACCGCGTAGGCACACTCGGTATGGT	TAAAACCATACCGAGTGTGCCTACGC	VASH1
ENSG00000071246	1	217363831	ENSE00003650755	7	2	77242254	14	77236351	77236373	CCTGAGCGCCTGGAAGCTGTGCA	0	CACCGGCACAGCTTCCAGGCGCTCGT	TAAAACGAGCGCCTGGAAGCTGTGCC	VASH1
ENSG00000019169	1	36482000	ENSE00001406468	17	4	119739001	2	119729080	119729102	TTCAGAATCAAAGGTGAACAAGG	1	CACCGTCAGAATCAAAGGTGAACAGT	TAAAACTGTTCACCTTTGATTCTGAC	MARCO
ENSG00000019169	1	36482456	ENSE00000774693	17	6	119739001	2	119732108	119732130	CCCCAAGGCCCACCGGGAGTCAA	0	CACCGTGACTCCCGGTGGGCCTTGGT	TAAAACCAAGGCCCACCGGGAGTCAC	MARCO
ENSG00000159082	-1	274224712	ENSE00001611870	32	11	34037223	21	34053930	34053952	CCAAGAGCTTCCAACTGTTTAGC	0	CACCGCTAAACAGTTGGAAGCTCTGT	TAAAACAGAGCTTCCAACTGTTTAGC	SYNJ1
ENSG00000159082	-1	274223625	ENSE00002276949	32	17	34037223	21	34038416	34038438	CCAGTCTTCACAGTATCAACTGC	0	CACCGCAGTTGATACTGTGAAGACGT	TAAAACGTCTTCACAGTATCAACTGC	SYNJ1
ENSG00000233436	-1	180869977	ENSE00001788571	3	3	57512674	11	57513587	57513609	GACAGGATGCAGCAGTGAGCTGG	1	CACCGACAGGATGCAGCAGTGAGCGT	TAAAACGCTCACTGCTGCATCCTGTC	BTBD18
ENSG00000233436	-1	180869973	ENSE00001788571	3	3	57512674	11	57513554	57513576	TCCAGGCGCTCTGTGAAGAAGGG	1	CACCGCCAGGCGCTCTGTGAAGAAGT	TAAAACTTCTTCACAGAGCGCCTGGC	BTBD18
ENSG00000164308	1	93196966	ENSE00003465035	19	7	96232507	5	96230952	96230974	GTTTGGCAACCTGGTCACAATGG	1	CACCGTTTGGCAACCTGGTCACAAGT	TAAAACTTGTGACCAGGTTGCCAAAC	ERAP2
ENSG00000164308	1	93196970	ENSE00003465035	19	7	96232507	5	96230972	96230994	TGGAATGGTGGAATGATATTTGG	1	CACCGGGAATGGTGGAATGATATTGT	TAAAACAATATCATTCCACCATTCCC	ERAP2
ENSG00000118508	1	115473003	ENSE00001444771	3	1	146870689	6	146865123	146865145	CCAGCATCATCAAGCGCTACGTC	0	CACCGACGTAGCGCTTGATGATGCGT	TAAAACGCATCATCAAGCGCTACGTC	RAB32
ENSG00000118508	1	115473491	ENSE00000799046	3	2	146870689	6	146870619	146870641	CATGACCCGAGTATACTACAAGG	1	CACCGATGACCCGAGTATACTACAGT	TAAAACTGTAGTATACTCGGGTCATC	RAB32
ENSG00000163626	-1	74407098	ENSE00001218554	6	2	73931063	4	73933809	73933831	CTGGCAATAGTTTTTATTTCTGG	1	CACCGTGGCAATAGTTTTTATTTCGT	TAAAACGAAATAAAAACTATTGCCAC	COX18
ENSG00000163626	-1	74406855	ENSE00003504249	6	3	73931063	4	73931106	73931128	CCTCATATTCTTTAGATAAGTGA	0	CACCGCACTTATCTAAAGAATATGGT	TAAAACCATATTCTTTAGATAAGTGC	COX18
ENSG00000270466	-1	233932675	ENSE00003503983	11	3	30392460	16	30393468	30393490	TGATGAGGGTGGATTTCCCTAGG	1	CACCGGATGAGGGTGGATTTCCCTGT	TAAAACAGGGAAATCCACCCTCATCC	2001-09-01
ENSG00000270466	-1	233932612	ENSE00003469265	11	4	30392460	16	30393170	30393192	CCGGCGCTCAATGGCCAGGGTCT	0	CACCGGACCCTGGCCATTGAGCGCGT	TAAAACGCGCTCAATGGCCAGGGTCC	2001-09-01
ENSG00000184571	-1	277295563	ENSE00003623271	21	4	25145379	22	25153983	25154005	CCTCAGGTCCAGGTTCCTTCACC	0	CACCGGTGAAGGAACCTGGACCTGGT	TAAAACCAGGTCCAGGTTCCTTCACC	PIWIL3
ENSG00000184571	-1	277295394	ENSE00003584845	21	5	25145379	22	25152620	25152642	AGATATCACTCGGAAGTGGTTGG	1	CACCGGATATCACTCGGAAGTGGTGT	TAAAACACCACTTCCGAGTGATATCC	PIWIL3
ENSG00000272781	-1	214318605	ENSE00002245362	17	1	47504493	14	48143876	48143898	CTCGCGCCCGGGCCAAGCCGAGG	1	CACCGTCGCGCCCGGGCCAAGCCGGT	TAAAACCGGCTTGGCCCGGGCGCGAC	MDGA2
ENSG00000272781	-1	214289458	ENSE00003703265	17	2	47504493	14	47770718	47770740	CCAAGCCTGAGTGCACAATACGA	0	CACCGCGTATTGTGCACTCAGGCTGT	TAAAACAGCCTGAGTGCACAATACGC	MDGA2
ENSG00000068831	-1	181767746	ENSE00003612091	17	7	64504404	11	64507250	64507272	CCATGAGTCACGAAACTGTGATA	0	CACCGATCACAGTTTCGTGACTCAGT	TAAAACTGAGTCACGAAACTGTGATC	RASGRP2
ENSG00000068831	-1	181767742	ENSE00003612091	17	7	64504404	11	64507212	64507234	AGATGAACCGCTCCAGGACGGGG	1	CACCGGATGAACCGCTCCAGGACGGT	TAAAACCGTCCTGGAGCGGTTCATCC	RASGRP2
ENSG00000258664	-1	17532085	ENSE00002487523	1	1	179834113	1	179834182	179834204	TAATACGGTCTAAGAATACCTGG	1	CACCGAATACGGTCTAAGAATACCGT	TAAAACGGTATTCTTAGACCGTATTC	IFRG15
ENSG00000258664	-1	17532083	ENSE00002487523	1	1	179834113	1	179834142	179834164	GGATTATCAGGATAACACTCAGG	1	CACCGGATTATCAGGATAACACTCGT	TAAAACGAGTGTTATCCTGATAATCC	IFRG15
ENSG00000196517	-1	6209979	ENSE00003485500	14	5	44468199	1	44474272	44474294	CCACCATCATACCATAGCCCACT	0	CACCGGTGGGCTATGGTATGATGGGT	TAAAACCCATCATACCATAGCCCACC	SLC6A9
ENSG00000196517	-1	6209975	ENSE00003485500	14	5	44468199	1	44474239	44474261	CCACATTGTAGTAGATGCCGATG	0	CACCGATCGGCATCTACTACAATGGT	TAAAACCATTGTAGTAGATGCCGATC	SLC6A9
ENSG00000273452	1	241445453	ENSE00003709476	8	2	12655922	17	12639496	12639518	CCAAATCCACGGATGCTTTTGCC	0	CACCGGCAAAAGCATCCGTGGATTGT	TAAAACAATCCACGGATGCTTTTGCC	AC005358.1
ENSG00000273452	1	241445787	ENSE00003705608	8	3	12655922	17	12642560	12642582	CCTCACAGCCCAGCCACCAGTCA	0	CACCGGACTGGTGGCTGGGCTGTGGT	TAAAACCACAGCCCAGCCACCAGTCC	AC005358.1
ENSG00000164010	1	6046275	ENSE00003645818	12	5	43308190	1	43300709	43300731	CCCCATCTGTGGGGAGTCTCTCC	0	CACCGGAGAGACTCCCCACAGATGGT	TAAAACCATCTGTGGGGAGTCTCTCC	ERMAP
ENSG00000164010	1	6046284	ENSE00003645818	12	5	43308190	1	43300749	43300771	GGCTGTGATCCTGCCTGTCCTGG	1	CACCGGCTGTGATCCTGCCTGTCCGT	TAAAACGGACAGGCAGGATCACAGCC	ERMAP
ENSG00000222036	1	211718204	ENSE00001675519	11	1	19559119	14	19553623	19553645	CCCCTGGTGCAGGGGGAGCAGCA	0	CACCGGCTGCTCCCCCTGCACCAGGT	TAAAACCTGGTGCAGGGGGAGCAGCC	POTEG
ENSG00000222036	1	211718226	ENSE00001675519	11	1	19559119	14	19553754	19553776	GCAAGAGCAAAGTGGGCCCTTGG	1	CACCGCAAGAGCAAAGTGGGCCCTGT	TAAAACAGGGCCCACTTTGCTCTTGC	POTEG
ENSG00000076944	1	258438509	ENSE00003480613	19	7	7707412	19	7706598	7706620	CCCTCGATGCTCCCCACAGCACC	0	CACCGGTGCTGTGGGGAGCATCGAGT	TAAAACTCGATGCTCCCCACAGCACC	STXBP2
ENSG00000076944	1	258438526	ENSE00003480613	19	7	7707412	19	7706679	7706701	CCCAGCAGATTGCCACGCTGTGC	0	CACCGCACAGCGTGGCAATCTGCTGT	TAAAACAGCAGATTGCCACGCTGTGC	STXBP2
ENSG00000175356	-1	176440037	ENSE00001187382	22	6	9074368	11	9088336	9088358	CCACCGTTCCCATGGTTACAGGT	0	CACCGCCTGTAACCATGGGAACGGGT	TAAAACCCGTTCCCATGGTTACAGGC	SCUBE2
ENSG00000175356	-1	176439128	ENSE00001187373	22	9	9074368	11	9080913	9080935	CCACGATGTTTTTGCAGAAATGA	0	CACCGCATTTCTGCAAAAACATCGGT	TAAAACCGATGTTTTTGCAGAAATGC	SCUBE2
ENSG00000108823	1	245668670	ENSE00003584701	10	5	48245932	17	48245736	48245758	CCCCCTGCTGCCATACCAAGCCG	0	CACCGGGCTTGGTATGGCAGCAGGGT	TAAAACCCTGCTGCCATACCAAGCCC	SGCA
ENSG00000108823	1	245668682	ENSE00003584701	10	5	48245932	17	48245775	48245797	CCACGATGCGGAGGAGGTGCTGC	0	CACCGCAGCACCTCCTCCGCATCGGT	TAAAACCGATGCGGAGGAGGTGCTGC	SGCA
ENSG00000141750	-1	244155157	ENSE00001328665	11	2	37371451	17	37374385	37374407	GAGGATGGTCTTGAGGGAGAGGG	1	CACCGAGGATGGTCTTGAGGGAGAGT	TAAAACTCTCCCTCAAGACCATCCTC	STAC2
ENSG00000141750	-1	244155149	ENSE00001328665	11	2	37371451	17	37374348	37374370	CCGAGCGAAGGAAGAAGTTCTCC	0	CACCGGAGAACTTCTTCCTTCGCTGT	TAAAACAGCGAAGGAAGAAGTTCTCC	STAC2
ENSG00000101782	1	251650314	ENSE00003485274	13	4	21047456	18	21044173	21044195	CCATTTCCTTTGAAAATTATCGA	0	CACCGCGATAATTTTCAAAGGAAAGT	TAAAACTTTCCTTTGAAAATTATCGC	RIOK3
ENSG00000101782	1	251650464	ENSE00003581713	13	6	21047456	18	21046097	21046119	TTTGCACCTGAGTTTCAGGTAGG	1	CACCGTTGCACCTGAGTTTCAGGTGT	TAAAACACCTGAAACTCAGGTGCAAC	RIOK3
ENSG00000187778	-1	194031006	ENSE00003664882	14	6	49956913	12	49957302	49957324	CAGCTGCCTCATGGCCTGACAGG	1	CACCGAGCTGCCTCATGGCCTGACGT	TAAAACGTCAGGCCATGAGGCAGCTC	MCRS1
ENSG00000187778	-1	194031001	ENSE00003664882	14	6	49956913	12	49957268	49957290	CCTTGCTCTGGATGGCTGCAATA	0	CACCGATTGCAGCCATCCAGAGCAGT	TAAAACTGCTCTGGATGGCTGCAATC	MCRS1
ENSG00000243279	-1	285863985	ENSE00003548440	3	2	48930219	X	48930277	48930299	GCGCTCAGGAGCGTATGAAGTGG	1	CACCGCGCTCAGGAGCGTATGAAGGT	TAAAACCTTCATACGCTCCTGAGCGC	PRAF2
ENSG00000243279	-1	285863977	ENSE00003548440	3	2	48930219	X	48930240	48930262	CCACACCAGCACGCCGAGGGCCA	0	CACCGGGCCCTCGGCGTGCTGGTGGT	TAAAACCACCAGCACGCCGAGGGCCC	PRAF2
ENSG00000096384	1	106779850	ENSE00002445221	12	3	44218916	6	44217140	44217162	CCTGACAGACCCTTCGAAGTTGG	0	CACCGCAACTTCGAAGGGTCTGTCGT	TAAAACGACAGACCCTTCGAAGTTGC	HSP90AB1
ENSG00000096384	1	106779885	ENSE00002206271	12	4	44218916	6	44217450	44217472	TGGCTTTTATTCTGCCTACTTGG	1	CACCGGGCTTTTATTCTGCCTACTGT	TAAAACAGTAGGCAGAATAAAAGCCC	HSP90AB1
ENSG00000168004	-1	181559191	ENSE00003581323	6	3	63235892	11	63256394	63256416	ACTCCAGTCTGCTTTCTGGCTGG	1	CACCGCTCCAGTCTGCTTTCTGGCGT	TAAAACGCCAGAAAGCAGACTGGAGC	HRASLS5
ENSG00000168004	-1	181559187	ENSE00003581323	6	3	63235892	11	63256359	63256381	ATTAACTTGCCTTCATTCTCAGG	1	CACCGTTAACTTGCCTTCATTCTCGT	TAAAACGAGAATGAAGGCAAGTTAAC	HRASLS5
ENSG00000122180	-1	19635769	ENSE00001323364	3	1	203054751	1	203054954	203054976	CCTCGGGGCTCAGGGTGAGCTCC	0	CACCGGAGCTCACCCTGAGCCCCGGT	TAAAACCGGGGCTCAGGGTGAGCTCC	MYOG
ENSG00000122180	-1	19635748	ENSE00001323364	3	1	203054751	1	203054902	203054924	CCTGGACAGTGCTCGGGGGTCCC	0	CACCGGGACCCCCGAGCACTGTCCGT	TAAAACGGACAGTGCTCGGGGGTCCC	MYOG
ENSG00000132972	1	203598101	ENSE00003657384	36	10	25406071	13	25367219	25367241	AAAGAAATATAATAACAAAAAGG	1	CACCGAAGAAATATAATAACAAAAGT	TAAAACTTTTGTTATTATATTTCTTC	RNF17
ENSG00000132972	1	203598618	ENSE00001767298	36	13	25406071	13	25374515	25374537	CCCATGTGAGACCAGAACACTCT	0	CACCGGAGTGTTCTGGTCTCACATGT	TAAAACATGTGAGACCAGAACACTCC	RNF17
ENSG00000117448	1	6409132	ENSE00003708315	10	4	46033787	1	46032279	46032301	CCGCCACATTGATTGTGCTGCTA	0	CACCGAGCAGCACAATCAATGTGGGT	TAAAACCCACATTGATTGTGCTGCTC	AKR1A1
ENSG00000117448	1	6409139	ENSE00003708315	10	4	46033787	1	46032316	46032338	CCTGAGATTGGGGAGGCCCTGAA	0	CACCGTCAGGGCCTCCCCAATCTCGT	TAAAACGAGATTGGGGAGGCCCTGAC	AKR1A1
ENSG00000138100	1	27550706	ENSE00001078299	10	2	27522487	2	27521436	27521458	CCTCGAATCCTCTATGGCAGTCC	0	CACCGGACTGCCATAGAGGATTCGGT	TAAAACCGAATCCTCTATGGCAGTCC	TRIM54
ENSG00000138100	1	27550831	ENSE00001078303	10	3	27522487	2	27522114	27522136	CCGCTGCACTCCAAGGCTGAGCA	0	CACCGGCTCAGCCTTGGAGTGCAGGT	TAAAACCTGCACTCCAAGGCTGAGCC	TRIM54
ENSG00000266202	-1	242748587	ENSE00003578881	5	3	26131346	17	26207341	26207363	TAATCTGCTGGATTCTCTCAGGG	1	CACCGAATCTGCTGGATTCTCTCAGT	TAAAACTGAGAGAATCCAGCAGATTC	RP1-66C13.4
ENSG00000266202	-1	242748583	ENSE00003578881	5	3	26131346	17	26207309	26207331	GATCCAGTCAGCATCTTCAATGG	1	CACCGATCCAGTCAGCATCTTCAAGT	TAAAACTTGAAGATGCTGACTGGATC	RP1-66C13.4
ENSG00000136895	1	159297226	ENSE00003613554	28	10	130111293	9	130097515	130097537	CCACAGGGATACATTCAGTTTAT	0	CACCGTAAACTGAATGTATCCCTGGT	TAAAACCAGGGATACATTCAGTTTAC	GARNL3
ENSG00000136895	1	159298328	ENSE00001608293	28	15	130111293	9	130106559	130106581	CCCAAGTCAGCGCGGAAGAAAGA	0	CACCGCTTTCTTCCGCGCTGACTTGT	TAAAACAAGTCAGCGCGGAAGAAAGC	GARNL3
ENSG00000183354	-1	148911697	ENSE00001540843	8	2	5922839	9	5988478	5988500	CCTTCTCATCCTCCAATCCATAA	0	CACCGTATGGATTGGAGGATGAGAGT	TAAAACTCTCATCCTCCAATCCATAC	KIAA2026
ENSG00000183354	-1	148907275	ENSE00003484761	8	6	5922839	9	5929079	5929101	CCATGGCAGCAATTCATTTAAAA	0	CACCGTTTAAATGAATTGCTGCCAGT	TAAAACTGGCAGCAATTCATTTAAAC	KIAA2026
ENSG00000204228	1	105302754	ENSE00001793157	9	2	33173230	6	33172758	33172780	CCGGGCAGCGGCACAGGAGACGG	0	CACCGCGTCTCCTGTGCCGCTGCCGT	TAAAACGGCAGCGGCACAGGAGACGC	HSD17B8
ENSG00000204228	1	105302813	ENSE00003506988	9	3	33173230	6	33172999	33173021	CCTGCTTTTCTCGCCCACCATCT	0	CACCGGATGGTGGGCGAGAAAAGCGT	TAAAACGCTTTTCTCGCCCACCATCC	HSD17B8
ENSG00000103152	1	229948852	ENSE00000663759	5	4	133185	16	133098	133120	CGTGGAGACCGAGGCATACCTGG	1	CACCGGTGGAGACCGAGGCATACCGT	TAAAACGGTATGCCTCGGTCTCCACC	MPG
ENSG00000103152	1	229948862	ENSE00000663759	5	4	133185	16	133132	133154	GAAGCCGCCCACTCAAGGGGTGG	1	CACCGAAGCCGCCCACTCAAGGGGGT	TAAAACCCCCTTGAGTGGGCGGCTTC	MPG
ENSG00000146216	1	106626576	ENSE00003524145	15	3	43231086	6	43220477	43220499	CTGAAAAAGATCGGGGGCGGGGG	1	CACCGTGAAAAAGATCGGGGGCGGGT	TAAAACCCGCCCCCGATCTTTTTCAC	TTBK1
ENSG00000146216	1	106626765	ENSE00000974509	15	5	43231086	6	43221349	43221371	CCTTCACGCTGAGCACCACATTG	0	CACCGAATGTGGTGCTCAGCGTGAGT	TAAAACTCACGCTGAGCACCACATTC	TTBK1
ENSG00000161328	1	175303372	ENSE00001317308	14	4	551670	11	540788	540810	GCAAGGGCCCTGGCAGTCAGAGG	1	CACCGCAAGGGCCCTGGCAGTCAGGT	TAAAACCTGACTGCCAGGGCCCTTGC	LRRC56
ENSG00000161328	1	175303574	ENSE00001293891	14	5	551670	11	541572	541594	GAGGACGCTGGAGATGTGTGTGG	1	CACCGAGGACGCTGGAGATGTGTGGT	TAAAACCACACATCTCCAGCGTCCTC	LRRC56
ENSG00000186766	1	174374254	ENSE00001713911	2	1	129536017	10	129535641	129535663	TGGGCGGGGGCCCCCTCCTGTGG	1	CACCGGGGCGGGGGCCCCCTCCTGGT	TAAAACCAGGAGGGGGCCCCCGCCCC	FOXI2
ENSG00000186766	1	174374262	ENSE00001713911	2	1	129536017	10	129535681	129535703	CAGCCCCAAGTCCTACGCTTCGG	1	CACCGAGCCCCAAGTCCTACGCTTGT	TAAAACAAGCGTAGGACTTGGGGCTC	FOXI2
ENSG00000163485	1	19641711	ENSE00001346470	3	2	203134539	1	203098097	203098119	CCACCTTCTGCTTCATCGTGTCG	0	CACCGGACACGATGAAGCAGAAGGGT	TAAAACCCTTCTGCTTCATCGTGTCC	ADORA1
ENSG00000163485	1	19641719	ENSE00001346470	3	2	203134539	1	203098131	203098153	TGATGTGGCCGTGGGTGCCCTGG	1	CACCGGATGTGGCCGTGGGTGCCCGT	TAAAACGGGCACCCACGGCCACATCC	ADORA1
ENSG00000118492	1	115484319	ENSE00003518555	36	10	147049860	6	147006877	147006899	TGCAATACAGACCTCTCATATGG	1	CACCGGCAATACAGACCTCTCATAGT	TAAAACTATGAGAGGTCTGTATTGCC	ADGB
ENSG00000118492	1	115487426	ENSE00002245065	36	19	147049860	6	147047235	147047257	TTCAACGCATACTCCCCAGTAGG	1	CACCGTCAACGCATACTCCCCAGTGT	TAAAACACTGGGGAGTATGCGTTGAC	ADGB
ENSG00000181852	-1	194896452	ENSE00001274782	7	5	56601967	12	56602060	56602082	GCTCATCTTTGGGCATCTCCAGG	1	CACCGCTCATCTTTGGGCATCTCCGT	TAAAACGGAGATGCCCAAAGATGAGC	RNF41
ENSG00000181852	-1	194896445	ENSE00001274782	7	5	56601967	12	56602012	56602034	GCTGCTGTACCACTGAGCGCAGG	1	CACCGCTGCTGTACCACTGAGCGCGT	TAAAACGCGCTCAGTGGTACAGCAGC	RNF41
ENSG00000180745	-1	174393227	ENSE00001447724	3	1	129682027	10	129690923	129690945	GTCTCTAACAGCAATTGTACTGG	1	CACCGTCTCTAACAGCAATTGTACGT	TAAAACGTACAATTGCTGTTAGAGAC	CLRN3
ENSG00000180745	-1	174392009	ENSE00001279185	3	2	129682027	10	129682065	129682087	TCAAACTCAGGACCAGGAACAGG	1	CACCGCAAACTCAGGACCAGGAACGT	TAAAACGTTCCTGGTCCTGAGTTTGC	CLRN3
ENSG00000128872	1	224192929	ENSE00003558803	10	3	52073276	15	52060485	52060507	ACAGAAAGACCAGACACAGAAGG	1	CACCGCAGAAAGACCAGACACAGAGT	TAAAACTCTGTGTCTGGTCTTTCTGC	TMOD2
ENSG00000128872	1	224193646	ENSE00001664598	10	4	52073276	15	52065961	52065983	AGTGACCCTTGACCCAGAACTGG	1	CACCGGTGACCCTTGACCCAGAACGT	TAAAACGTTCTGGGTCAAGGGTCACC	TMOD2
ENSG00000213445	1	181922611	ENSE00001191319	16	5	65414071	11	65412426	65412448	CTGAGCTTCCAACGCAAGGTGGG	1	CACCGTGAGCTTCCAACGCAAGGTGT	TAAAACACCTTGCGTTGGAAGCTCAC	SIPA1
ENSG00000213445	1	181922625	ENSE00001191319	16	5	65414071	11	65412482	65412504	GGAGGAGATGTACAACAACCAGG	1	CACCGGAGGAGATGTACAACAACCGT	TAAAACGGTTGTTGTACATCTCCTCC	SIPA1
ENSG00000132141	-1	243623013	ENSE00000903602	14	3	33269590	17	33285679	33285701	TTTGCTATCAAGGAAGCTGTTGG	1	CACCGTTGCTATCAAGGAAGCTGTGT	TAAAACACAGCTTCCTTGATAGCAAC	CCT6B
ENSG00000132141	-1	243622402	ENSE00000903600	14	5	33269590	17	33279035	33279057	CCTGGTCTTCTAACAGCCAAAAC	0	CACCGTTTTGGCTGTTAGAAGACCGT	TAAAACGGTCTTCTAACAGCCAAAAC	CCT6B
ENSG00000164880	-1	118312387	ENSE00003483143	48	4	1523780	7	1539975	1539997	ATCTCATCCAGCAGCACCGTGGG	1	CACCGTCTCATCCAGCAGCACCGTGT	TAAAACACGGTGCTGCTGGATGAGAC	INTS1
ENSG00000164880	-1	118312210	ENSE00001673516	48	6	1523780	7	1539239	1539261	CCGCTCCCCCAGGGAGTCCTCGA	0	CACCGCGAGGACTCCCTGGGGGAGGT	TAAAACCTCCCCCAGGGAGTCCTCGC	INTS1
ENSG00000163618	-1	55205317	ENSE00001343748	30	8	62522191	3	62570969	62570991	TGGGGCTGTTCGGGGTGGGATGG	1	CACCGGGGGCTGTTCGGGGTGGGAGT	TAAAACTCCCACCCCGAACAGCCCCC	CADPS
ENSG00000163618	-1	55205307	ENSE00001343748	30	8	62522191	3	62570916	62570938	ATCTTGGTCGGGGCAGTTTTTGG	1	CACCGTCTTGGTCGGGGCAGTTTTGT	TAAAACAAAACTGCCCCGACCAAGAC	CADPS
ENSG00000197408	1	262626919	ENSE00003658654	9	3	41515217	19	41510244	41510266	GATTCTCTGTGACCACTATGAGG	1	CACCGATTCTCTGTGACCACTATGGT	TAAAACCATAGTGGTCACAGAGAATC	CYP2B6
ENSG00000197408	1	262626925	ENSE00003658654	9	3	41515217	19	41510258	41510280	ACTATGAGGGACTTCGGGATGGG	1	CACCGCTATGAGGGACTTCGGGATGT	TAAAACATCCCGAAGTCCCTCATAGC	CYP2B6
ENSG00000203818	-1	14225900	ENSE00001513688	1	1	149400336	1	149400365	149400387	CCGTAGACTTCTGATAGCGCCGG	1	CACCGCGTAGACTTCTGATAGCGCGT	TAAAACGCGCTATCAGAAGTCTACGC	HIST2H3PS2
ENSG00000203818	-1	14225899	ENSE00001513688	1	1	149400336	1	149400365	149400387	CCGTAGACTTCTGATAGCGCCGG	0	CACCGCGGCGCTATCAGAAGTCTAGT	TAAAACTAGACTTCTGATAGCGCCGC	HIST2H3PS2
ENSG00000089234	-1	200135682	ENSE00002318940	12	3	112103448	12	112119611	112119633	CCTTTCTTCCACTGTAGTTTTTA	0	CACCGAAAAACTACAGTGGAAGAAGT	TAAAACTTCTTCCACTGTAGTTTTTC	BRAP
ENSG00000089234	-1	200135391	ENSE00000755201	12	4	112103448	12	112117114	112117136	CCGCACATCTTCTTTTAAGGAGG	1	CACCGCGCACATCTTCTTTTAAGGGT	TAAAACCCTTAAAAGAAGATGTGCGC	BRAP
ENSG00000167037	1	277307496	ENSE00001691958	26	3	25280084	22	25240905	25240927	CCACGAAGACAGCAGCCACATCA	0	CACCGGATGTGGCTGCTGTCTTCGGT	TAAAACCGAAGACAGCAGCCACATCC	SGSM1
ENSG00000167037	1	277307829	ENSE00003517128	26	4	25280084	22	25243627	25243649	GGGCTTCGGCGGCGGGCGGCTGG	1	CACCGGGCTTCGGCGGCGGGCGGCGT	TAAAACGCCGCCCGCCGCCGAAGCCC	SGSM1
ENSG00000087995	1	246979868	ENSE00003610911	9	3	60505160	17	60503780	60503802	ATCAAAATCATTTGAAGGACTGG	1	CACCGTCAAAATCATTTGAAGGACGT	TAAAACGTCCTTCAAATGATTTTGAC	METTL2A
ENSG00000087995	1	246979870	ENSE00003610911	9	3	60505160	17	60503826	60503848	ACCTGAATGTAGAAACAATGAGG	1	CACCGCCTGAATGTAGAAACAATGGT	TAAAACCATTGTTTCTACATTCAGGC	METTL2A
ENSG00000133055	-1	19649555	ENSE00001045158	11	1	203140586	1	203144739	203144761	CCTGCGGCTTGGGCACCTGCTCT	0	CACCGGAGCAGGTGCCCAAGCCGCGT	TAAAACGCGGCTTGGGCACCTGCTCC	MYBPH
ENSG00000133055	-1	19649506	ENSE00001045143	11	2	203140586	1	203144563	203144585	TCAGCAGCAGTGGGGCACTGGGG	1	CACCGCAGCAGCAGTGGGGCACTGGT	TAAAACCAGTGCCCCACTGCTGCTGC	MYBPH
ENSG00000145075	-1	65714387	ENSE00001056631	20	4	180364980	3	180378486	180378508	CCAATTTTTGAGTGGCTTTAAAT	0	CACCGTTTAAAGCCACTCAAAAATGT	TAAAACATTTTTGAGTGGCTTTAAAC	CCDC39
ENSG00000145075	-1	65713750	ENSE00001077710	20	8	180364980	3	180370016	180370038	ACTGGAAGTTCTATTCACAGTGG	1	CACCGCTGGAAGTTCTATTCACAGGT	TAAAACCTGTGAATAGAACTTCCAGC	CCDC39
ENSG00000125351	-1	292136955	ENSE00001138295	11	1	118975119	X	118986769	118986791	ATCCTGCTTATCTTCCCCCTTGG	1	CACCGTCCTGCTTATCTTCCCCCTGT	TAAAACAGGGGGAAGATAAGCAGGAC	UPF3B
ENSG00000125351	-1	292136815	ENSE00000854498	11	2	118975119	X	118985800	118985822	CCTTGGTCAAAGTGGGAGGTAAT	0	CACCGTTACCTCCCACTTTGACCAGT	TAAAACTGGTCAAAGTGGGAGGTAAC	UPF3B
ENSG00000198924	-1	172784627	ENSE00000986810	9	2	115609301	10	115610376	115610398	GAGGTACACAGAAGACCATCAGG	1	CACCGAGGTACACAGAAGACCATCGT	TAAAACGATGGTCTTCTGTGTACCTC	DCLRE1A
ENSG00000198924	-1	172784623	ENSE00000986810	9	2	115609301	10	115610321	115610343	CCTGCTTTGAGCTAGCAGGAAGT	0	CACCGCTTCCTGCTAGCTCAAAGCGT	TAAAACGCTTTGAGCTAGCAGGAAGC	DCLRE1A
ENSG00000130511	1	260089223	ENSE00003705156	18	7	18542824	19	18542469	18542491	CCGCGCTTCCCAGGGGGCCCCCG	0	CACCGGGGGGCCCCCTGGGAAGCGGT	TAAAACCGCTTCCCAGGGGGCCCCCC	SSBP4
ENSG00000130511	1	260089233	ENSE00003705156	18	7	18542824	19	18542494	18542516	CCACCCTGCGGATGCCGAGTCAG	0	CACCGTGACTCGGCATCCGCAGGGGT	TAAAACCCCTGCGGATGCCGAGTCAC	SSBP4
ENSG00000204428	-1	105099259	ENSE00003606654	3	2	31646939	6	31647023	31647045	CCAATTGACAGGAACAAACTTAC	0	CACCGTAAGTTTGTTCCTGTCAATGT	TAAAACATTGACAGGAACAAACTTAC	LY6G5C
ENSG00000204428	-1	105099245	ENSE00003606654	3	2	31646939	6	31646956	31646978	CCTTGGTCTCCAAGAGGCATCGG	1	CACCGCTTGGTCTCCAAGAGGCATGT	TAAAACATGCCTCTTGGAGACCAAGC	LY6G5C
ENSG00000079462	-1	262829817	ENSE00003566592	6	3	42804181	19	42806136	42806158	CCGATGAAGACGACTTCGGGTTC	0	CACCGAACCCGAAGTCGTCTTCATGT	TAAAACATGAAGACGACTTCGGGTTC	PAFAH1B3
ENSG00000079462	-1	262829528	ENSE00000709342	6	5	42804181	19	42804186	42804208	CCAGTCACCTGCTCTGCTGTGTG	0	CACCGACACAGCAGAGCAGGTGACGT	TAAAACGTCACCTGCTCTGCTGTGTC	PAFAH1B3
ENSG00000203815	1	14249452	ENSE00001738798	1	1	149676325	1	149676249	149676271	AGGCCCCCGAGCAAGTAGAGAGG	1	CACCGGGCCCCCGAGCAAGTAGAGGT	TAAAACCTCTACTTGCTCGGGGGCCC	AL358813.2
ENSG00000203815	1	14249458	ENSE00001738798	1	1	149676325	1	149676255	149676277	CCGAGCAAGTAGAGAGGAGGGCA	0	CACCGGCCCTCCTCTCTACTTGCTGT	TAAAACAGCAAGTAGAGAGGAGGGCC	AL358813.2
ENSG00000113569	-1	88132645	ENSE00001006258	35	10	37326005	5	37342724	37342746	TTTAAAAACAGAACGATCGATGG	1	CACCGTTAAAAACAGAACGATCGAGT	TAAAACTCGATCGTTCTGTTTTTAAC	NUP155
ENSG00000113569	-1	88134994	ENSE00003585092	35	3	37326005	5	37364063	37364085	CCATCATGCAATTACACTGCATA	0	CACCGATGCAGTGTAATTGCATGAGT	TAAAACTCATGCAATTACACTGCATC	NUP155
ENSG00000090920	-1	262467696	ENSE00000706321	36	3	40392394	19	40430608	40430630	TTCGCAGGAGGGCTCCACTGGGG	1	CACCGTCGCAGGAGGGCTCCACTGGT	TAAAACCAGTGGAGCCCTCCTGCGAC	FCGBP
ENSG00000090920	-1	262467687	ENSE00000706321	36	3	40392394	19	40430574	40430596	CCTGGCAGCGCTGCCCGGCTGCG	0	CACCGGCAGCCGGGCAGCGCTGCCGT	TAAAACGGCAGCGCTGCCCGGCTGCC	FCGBP
ENSG00000170011	1	52551970	ENSE00003559920	17	4	40231580	3	40192539	40192561	GCTTCTGAGGGCCCAATCTCTGG	1	CACCGCTTCTGAGGGCCCAATCTCGT	TAAAACGAGATTGGGCCCTCAGAAGC	MYRIP
ENSG00000170011	1	52553689	ENSE00003606608	17	6	40231580	3	40208374	40208396	GGTGGCTGAAGAGGCCATTGAGG	1	CACCGGTGGCTGAAGAGGCCATTGGT	TAAAACCAATGGCCTCTTCAGCCACC	MYRIP
ENSG00000249240	1	225532527	ENSE00003688330	7	2	65152155	15	65140893	65140915	CCGATATCTGCTCCTCTGCCAGG	1	CACCGCGATATCTGCTCCTCTGCCGT	TAAAACGGCAGAGGAGCAGATATCGC	AC069368.3
ENSG00000249240	1	225533521	ENSE00003555437	7	3	65152155	15	65147125	65147147	TCAGAAGTGTGTGGAGACTGTGG	1	CACCGCAGAAGTGTGTGGAGACTGGT	TAAAACCAGTCTCCACACACTTCTGC	AC069368.3
ENSG00000149679	-1	272031515	ENSE00001671627	10	2	60968656	20	60971617	60971639	CCAGGGAGCAGCGCTGGGACGTG	0	CACCGACGTCCCAGCGCTGCTCCCGT	TAAAACGGGAGCAGCGCTGGGACGTC	CABLES2
ENSG00000149679	-1	272031147	ENSE00003594892	10	4	60968656	20	60970046	60970068	CCGCTTGGCACAGATGAGCACGA	0	CACCGCGTGCTCATCTGTGCCAAGGT	TAAAACCTTGGCACAGATGAGCACGC	CABLES2
ENSG00000119965	-1	173799987	ENSE00001795186	6	1	124697654	10	124713560	124713582	CCAGTCGAAGTCACCGGGGCCGA	0	CACCGCGGCCCCGGTGACTTCGACGT	TAAAACGTCGAAGTCACCGGGGCCGC	C10orf88
ENSG00000119965	-1	173799792	ENSE00000933515	6	2	124697654	10	124712499	124712521	GGTTTTCATCTTTGTTGTTGTGG	1	CACCGGTTTTCATCTTTGTTGTTGGT	TAAAACCAACAACAAAGATGAAAACC	C10orf88
ENSG00000171566	-1	81446534	ENSE00003484099	15	3	155462000	4	155468964	155468986	CCATACTCATTACGAAGCTTGAT	0	CACCGTCAAGCTTCGTAATGAGTAGT	TAAAACTACTCATTACGAAGCTTGAC	PLRG1
ENSG00000171566	-1	81446423	ENSE00001127402	15	5	155462000	4	155467315	155467337	CTGATTCACTTGGCATTCTCTGG	1	CACCGTGATTCACTTGGCATTCTCGT	TAAAACGAGAATGCCAAGTGAATCAC	PLRG1
ENSG00000103148	-1	229954943	ENSE00003538360	14	3	148212	16	169223	169245	CCAAAATTGTTGCCAGAATAACA	0	CACCGGTTATTCTGGCAACAATTTGT	TAAAACAAATTGTTGCCAGAATAACC	NPRL3
ENSG00000103148	-1	229953976	ENSE00003466209	14	5	148212	16	162751	162773	TATCACTGACGGGTCTGCGTTGG	1	CACCGATCACTGACGGGTCTGCGTGT	TAAAACACGCAGACCCGTCAGTGATC	NPRL3
ENSG00000151458	-1	78866163	ENSE00003611455	5	3	125592286	4	125600038	125600060	CCAGAAGAGGGAGTAGAACACAC	0	CACCGTGTGTTCTACTCCCTCTTCGT	TAAAACGAAGAGGGAGTAGAACACAC	ANKRD50
ENSG00000151458	-1	78865852	ENSE00000999699	5	4	125592286	4	125593658	125593680	CCGAAGGTCATCTAAACTTATTT	0	CACCGAATAAGTTTAGATGACCTTGT	TAAAACAAGGTCATCTAAACTTATTC	ANKRD50
ENSG00000065060	1	105550321	ENSE00000849555	21	2	34826296	6	34789487	34789509	TCAGCTGACCAACCTGGAGCTGG	1	CACCGCAGCTGACCAACCTGGAGCGT	TAAAACGCTCCAGGTTGGTCAGCTGC	UHRF1BP1
ENSG00000065060	1	105550354	ENSE00001032558	21	3	34826296	6	34789696	34789718	CCAGTGGACAAAGTTGAAGACAC	0	CACCGTGTCTTCAACTTTGTCCACGT	TAAAACGTGGACAAAGTTGAAGACAC	UHRF1BP1
ENSG00000062650	-1	169843451	ENSE00001723650	19	4	88232474	10	88257046	88257068	CCAGGCAAGTCCTCTGTAAAATC	0	CACCGATTTTACAGAGGACTTGCCGT	TAAAACGGCAAGTCCTCTGTAAAATC	WAPAL
ENSG00000062650	-1	169843445	ENSE00001723650	19	4	88232474	10	88256993	88257015	CCTTTGATTTATCTCCTTGTTTA	0	CACCGAAACAAGGAGATAAATCAAGT	TAAAACTTGATTTATCTCCTTGTTTC	WAPAL
ENSG00000241839	1	225532527	ENSE00003644329	6	2	65157352	15	65140893	65140915	CCGATATCTGCTCCTCTGCCAGG	1	CACCGCGATATCTGCTCCTCTGCCGT	TAAAACGGCAGAGGAGCAGATATCGC	PLEKHO2
ENSG00000241839	1	225533521	ENSE00003676807	6	3	65157352	15	65147125	65147147	TCAGAAGTGTGTGGAGACTGTGG	1	CACCGCAGAAGTGTGTGGAGACTGGT	TAAAACCAGTCTCCACACACTTCTGC	PLEKHO2
ENSG00000133048	-1	19651252	ENSE00002317562	10	4	203151869	1	203153735	203153757	ACAAGAGAGTCTTCAGGTTGGGG	1	CACCGCAAGAGAGTCTTCAGGTTGGT	TAAAACCAACCTGAAGACTCTCTTGC	CHI3L1
ENSG00000133048	-1	19650920	ENSE00002314519	10	6	203151869	1	203151956	203151978	CCTTTATAAATTCGGCCTTCATT	0	CACCGATGAAGGCCGAATTTATAAGT	TAAAACTTATAAATTCGGCCTTCATC	CHI3L1
ENSG00000073792	-1	66253374	ENSE00003644347	16	3	185393613	3	185416090	185416112	CCACTGCAGGTGAGGAGGGATGT	0	CACCGCATCCCTCCTCACCTGCAGGT	TAAAACCTGCAGGTGAGGAGGGATGC	IGF2BP2
ENSG00000073792	-1	66252504	ENSE00001029224	16	6	185393613	3	185407391	185407413	ATGCCCGCTTAGCTTCTCCATGG	1	CACCGTGCCCGCTTAGCTTCTCCAGT	TAAAACTGGAGAAGCTAAGCGGGCAC	IGF2BP2
ENSG00000186862	-1	171405566	ENSE00003539385	10	3	102781644	10	102783784	102783806	CCACCCGGACTGAATGGATGATG	0	CACCGATCATCCATTCAGTCCGGGGT	TAAAACCCCGGACTGAATGGATGATC	PDZD7
ENSG00000186862	-1	171405137	ENSE00001785651	10	6	102781644	10	102781677	102781699	CCTCGGCCAGCCCACCATGGTCC	0	CACCGGACCATGGTGGGCTGGCCGGT	TAAAACCGGCCAGCCCACCATGGTCC	PDZD7
ENSG00000204227	1	105303799	ENSE00001634262	7	3	33179091	6	33177437	33177459	CCCCTCGGTCACTGCATTCAGAA	0	CACCGTCTGAATGCAGTGACCGAGGT	TAAAACCTCGGTCACTGCATTCAGAC	RING1
ENSG00000204227	1	105303845	ENSE00003533249	7	4	33179091	6	33177724	33177746	TGGTGTCCAAGCGATCCCTACGG	1	CACCGGGTGTCCAAGCGATCCCTAGT	TAAAACTAGGGATCGCTTGGACACCC	RING1
ENSG00000117394	-1	6057832	ENSE00003571441	10	3	43395390	1	43396848	43396870	CCATGTCTGGTTGTAGAACTCCT	0	CACCGGGAGTTCTACAACCAGACAGT	TAAAACTGTCTGGTTGTAGAACTCCC	SLC2A1
ENSG00000117394	-1	6057824	ENSE00003571441	10	3	43395390	1	43396802	43396824	GCGTGGTGAGCGTGGTGGGCAGG	1	CACCGCGTGGTGAGCGTGGTGGGCGT	TAAAACGCCCACCACGCTCACCACGC	SLC2A1
ENSG00000132334	1	174416575	ENSE00003583220	21	10	129868001	10	129861349	129861371	CCCAAACAGGAAACGGTTAACGA	0	CACCGCGTTAACCGTTTCCTGTTTGT	TAAAACAAACAGGAAACGGTTAACGC	PTPRE
ENSG00000132334	1	174414234	ENSE00003684247	21	5	129868001	10	129846031	129846053	CAGGAAGCAGAGGAAAGCTGTGG	1	CACCGAGGAAGCAGAGGAAAGCTGGT	TAAAACCAGCTTTCCTCTGCTTCCTC	PTPRE
ENSG00000125450	1	248479062	ENSE00003555337	19	10	73221924	17	73221810	73221832	AGCTGCCTTGTTAGAGCAGAAGG	1	CACCGGCTGCCTTGTTAGAGCAGAGT	TAAAACTCTGCTCTAACAAGGCAGCC	NUP85
ENSG00000125450	1	248479065	ENSE00003555337	19	10	73221924	17	73221848	73221870	GGTATCATTTCCTAGTGACTCGG	1	CACCGGTATCATTTCCTAGTGACTGT	TAAAACAGTCACTAGGAAATGATACC	NUP85
ENSG00000138594	1	224205081	ENSE00003676764	10	4	52186046	15	52179799	52179821	CCCCAAACAGAAACCTGTACAGA	0	CACCGCTGTACAGGTTTCTGTTTGGT	TAAAACCAAACAGAAACCTGTACAGC	TMOD3
ENSG00000138594	1	224205645	ENSE00001102821	10	6	52186046	15	52186019	52186041	CAAAGGTGAAAAGATTCTTCCGG	1	CACCGAAAGGTGAAAAGATTCTTCGT	TAAAACGAAGAATCTTTTCACCTTTC	TMOD3
ENSG00000144395	1	43585240	ENSE00003546629	28	10	197565863	2	197539038	197539060	CCAGAATCATTGCTGACCATCAG	0	CACCGTGATGGTCAGCAATGATTCGT	TAAAACGAATCATTGCTGACCATCAC	CCDC150
ENSG00000144395	1	43585445	ENSE00003539109	28	13	197565863	2	197542040	197542062	AGTGCAAGAAAGATGCAATTTGG	1	CACCGGTGCAAGAAAGATGCAATTGT	TAAAACAATTGCATCTTTCTTGCACC	CCDC150
ENSG00000204866	1	263369934	ENSE00003552499	5	4	46663962	19	46663892	46663914	GGCTGTGCCAGCCGGCACCCAGG	1	CACCGGCTGTGCCAGCCGGCACCCGT	TAAAACGGGTGCCGGCTGGCACAGCC	IGFL2
ENSG00000204866	1	263369941	ENSE00003552499	5	4	46663962	19	46663935	46663957	CCCCTTGGAGCAGTGCTGTTACA	0	CACCGGTAACAGCACTGCTCCAAGGT	TAAAACCTTGGAGCAGTGCTGTTACC	IGFL2
ENSG00000117983	1	175435580	ENSE00003517862	49	3	1266756	11	1247476	1247498	CCACCCGTCACTGTCTTCCCCAG	0	CACCGTGGGGAAGACAGTGACGGGGT	TAAAACCCCGTCACTGTCTTCCCCAC	MUC5B
ENSG00000117983	1	175435803	ENSE00003617605	49	5	1266756	11	1248265	1248287	GAGCTGCCTTACAGCCGCACTGG	1	CACCGAGCTGCCTTACAGCCGCACGT	TAAAACGTGCGGCTGTAAGGCAGCTC	MUC5B
ENSG00000120256	-1	115795775	ENSE00003685329	7	2	150174157	6	150174255	150174277	CCACATCCTGCCCAGCCTTGCTA	0	CACCGAGCAAGGCTGGGCAGGATGGT	TAAAACCATCCTGCCCAGCCTTGCTC	LRP11
ENSG00000120256	-1	115795770	ENSE00003685329	7	2	150174157	6	150174221	150174243	TCTAGAACCACCCCGTCTGTGGG	1	CACCGCTAGAACCACCCCGTCTGTGT	TAAAACACAGACGGGGTGGTTCTAGC	LRP11
ENSG00000137040	-1	148914122	ENSE00000813183	1	1	6013948	9	6015434	6015456	TCTGACGGCATCTAAGAGGAAGG	1	CACCGCTGACGGCATCTAAGAGGAGT	TAAAACTCCTCTTAGATGCCGTCAGC	RANBP6
ENSG00000137040	-1	148914117	ENSE00000813183	1	1	6013948	9	6015400	6015422	CCATTTGTCTCACCTCATAACCT	0	CACCGGGTTATGAGGTGAGACAAAGT	TAAAACTTTGTCTCACCTCATAACCC	RANBP6
ENSG00000184814	-1	62030025	ENSE00001312038	1	1	138739104	3	138739381	138739403	CGCGCGGGGTTCGGGGCCCGCGG	1	CACCGGCGCGGGGTTCGGGGCCCGGT	TAAAACCGGGCCCCGAACCCCGCGCC	PRR23B
ENSG00000184814	-1	62030008	ENSE00001312038	1	1	138739104	3	138739347	138739369	CCGGGTCCCCCGCCGGGTCTTCC	0	CACCGGAAGACCCGGCGGGGGACCGT	TAAAACGGTCCCCCGCCGGGTCTTCC	PRR23B
ENSG00000163794	-1	27552210	ENSE00001078305	2	2	27530575	2	27530615	27530637	CCGCCACCCTGGTTCCGTGCCCC	0	CACCGGGGCACGGAACCAGGGTGGGT	TAAAACCCACCCTGGTTCCGTGCCCC	UCN
ENSG00000163794	-1	27552202	ENSE00001078305	2	2	27530575	2	27530580	27530602	AGCGCTCCGCCAGCAGCAAGAGG	1	CACCGGCGCTCCGCCAGCAGCAAGGT	TAAAACCTTGCTGCTGGCGGAGCGCC	UCN
ENSG00000177468	-1	114658015	ENSE00001445513	1	1	137814897	6	137815181	137815203	TGGACGAGACCGAGTTGAGACGG	1	CACCGGGACGAGACCGAGTTGAGAGT	TAAAACTCTCAACTCGGTCTCGTCCC	OLIG3
ENSG00000177468	-1	114657997	ENSE00001445513	1	1	137814897	6	137815076	137815098	CCGACAGCTGCTTCTTGATTTTG	0	CACCGAAAATCAAGAAGCAGCTGTGT	TAAAACACAGCTGCTTCTTGATTTTC	OLIG3
ENSG00000124343	1	281335423	ENSE00000846420	11	4	2712617	X	2700114	2700136	CCCAAAGCCAAAACCACCTTACT	0	CACCGGTAAGGTGGTTTTGGCTTTGT	TAAAACAAAGCCAAAACCACCTTACC	XG
ENSG00000124343	1	281337115	ENSE00003609895	11	6	2712617	X	2712584	2712606	AATGATGTGGACCGTGATGACGG	1	CACCGATGATGTGGACCGTGATGAGT	TAAAACTCATCACGGTCCACATCATC	XG
ENSG00000196159	1	78921289	ENSE00001382816	17	2	126369645	4	126319968	126319990	CAATCCACCAGTATTTCCAACGG	1	CACCGAATCCACCAGTATTTCCAAGT	TAAAACTTGGAAATACTGGTGGATTC	FAT4
ENSG00000196159	1	78921825	ENSE00001240306	17	3	126369645	4	126328050	126328072	GTCACATACACTATCATTAGTGG	1	CACCGTCACATACACTATCATTAGGT	TAAAACCTAATGATAGTGTATGTGAC	FAT4
ENSG00000109445	1	80220598	ENSE00003493311	10	5	142151384	4	142147950	142147972	GACTGTGTCATAAAGCATGCTGG	1	CACCGACTGTGTCATAAAGCATGCGT	TAAAACGCATGCTTTATGACACAGTC	ZNF330
ENSG00000109445	1	80220847	ENSE00003479438	10	7	142151384	4	142151348	142151370	CCATAACTTTCTCTGTGAAGATG	0	CACCGATCTTCACAGAGAAAGTTAGT	TAAAACTAACTTTCTCTGTGAAGATC	ZNF330
ENSG00000167619	1	262832072	ENSE00003592173	15	3	42820828	19	42818604	42818626	CCAAGTGCTGTCAGAACATCCTC	0	CACCGAGGATGTTCTGACAGCACTGT	TAAAACAGTGCTGTCAGAACATCCTC	TMEM145
ENSG00000167619	1	262832158	ENSE00001115013	15	5	42820828	19	42818963	42818985	CCCGCTACCTGAGCTGCTCCAGT	0	CACCGCTGGAGCAGCTCAGGTAGCGT	TAAAACGCTACCTGAGCTGCTCCAGC	TMEM145
ENSG00000171408	1	114526441	ENSE00001124680	13	4	136476863	6	136468491	136468513	ACAACATACTCAGGGGAGATTGG	1	CACCGCAACATACTCAGGGGAGATGT	TAAAACATCTCCCCTGAGTATGTTGC	PDE7B
ENSG00000171408	1	114526761	ENSE00001124667	13	6	136476863	6	136472305	136472327	CCTGGTAACACTGTTGTGCCACC	0	CACCGGTGGCACAACAGTGTTACCGT	TAAAACGGTAACACTGTTGTGCCACC	PDE7B
ENSG00000188293	1	263379779	ENSE00001384719	4	3	46733619	19	46733561	46733583	GCCAGCCACACAAGAGATGTGGG	1	CACCGCCAGCCACACAAGAGATGTGT	TAAAACACATCTCTTGTGTGGCTGGC	IGFL1
ENSG00000188293	1	263379782	ENSE00001384719	4	3	46733619	19	46733566	46733588	CCACACAAGAGATGTGGGGACAA	0	CACCGTGTCCCCACATCTCTTGTGGT	TAAAACCACAAGAGATGTGGGGACAC	IGFL1
ENSG00000137033	1	148937629	ENSE00000927864	7	3	6252930	9	6251141	6251163	TAGAAAGCACAAAAGACATCTGG	1	CACCGAGAAAGCACAAAAGACATCGT	TAAAACGATGTCTTTTGTGCTTTCTC	IL33
ENSG00000137033	1	148937633	ENSE00000927864	7	3	6252930	9	6251199	6251221	TGCTTTGCCTTTGGTATATCAGG	1	CACCGGCTTTGCCTTTGGTATATCGT	TAAAACGATATACCAAAGGCAAAGCC	IL33
ENSG00000118503	1	114696525	ENSE00002435853	9	5	138199770	6	138197163	138197185	CCAATTTCGCCCCTTTGAAAGTG	0	CACCGACTTTCAAAGGGGCGAAATGT	TAAAACATTTCGCCCCTTTGAAAGTC	TNFAIP3
ENSG00000118503	1	114696533	ENSE00002435853	9	5	138199770	6	138197200	138197222	GCCTCTCCACTGGCCTGCCCAGG	1	CACCGCCTCTCCACTGGCCTGCCCGT	TAAAACGGGCAGGCCAGTGGAGAGGC	TNFAIP3
ENSG00000128731	-1	221723728	ENSE00003601325	93	6	28447719	15	28520123	28520145	CCTCCACACCTTTGCCCGCAGGC	0	CACCGCCTGCGGGCAAAGGTGTGGGT	TAAAACCCACACCTTTGCCCGCAGGC	HERC2
ENSG00000128731	-1	221723520	ENSE00003645688	93	8	28447719	15	28518121	28518143	CCTTTGGTGGCTGGCGTTCCGTG	0	CACCGACGGAACGCCAGCCACCAAGT	TAAAACTTGGTGGCTGGCGTTCCGTC	HERC2
ENSG00000130701	-1	272036330	ENSE00001175464	14	4	60989408	20	60992347	60992369	AGAAGAGCTCCTCGATCCTCTGG	1	CACCGGAAGAGCTCCTCGATCCTCGT	TAAAACGAGGATCGAGGAGCTCTTCC	RBBP8NL
ENSG00000130701	-1	272036229	ENSE00001175453	14	5	60989408	20	60991898	60991920	CATGCAGCGGTCGCACAGGCCGG	1	CACCGATGCAGCGGTCGCACAGGCGT	TAAAACGCCTGTGCGACCGCTGCATC	RBBP8NL
ENSG00000173575	1	228981603	ENSE00001255168	39	13	93522382	15	93492183	93492205	CCCTGAAGCAGAGACCACGATTT	0	CACCGAATCGTGGTCTCTGCTTCAGT	TAAAACTGAAGCAGAGACCACGATTC	CHD2
ENSG00000173575	1	228983540	ENSE00003659253	39	19	93522382	15	93515496	93515518	CCCTCATAAGGAGCAGTGGGAAG	0	CACCGTTCCCACTGCTCCTTATGAGT	TAAAACTCATAAGGAGCAGTGGGAAC	CHD2
ENSG00000166839	1	225545151	ENSE00003566575	15	6	65226353	15	65219101	65219123	TGGGGAGGACGGCGTTTCACAGG	1	CACCGGGGGAGGACGGCGTTTCACGT	TAAAACGTGAAACGCCGTCCTCCCCC	ANKDD1A
ENSG00000166839	1	225545152	ENSE00003566575	15	6	65226353	15	65219102	65219124	GGGGAGGACGGCGTTTCACAGGG	1	CACCGGGGAGGACGGCGTTTCACAGT	TAAAACTGTGAAACGCCGTCCTCCCC	ANKDD1A
ENSG00000143970	-1	27342057	ENSE00001332882	13	10	25967051	2	25978955	25978977	TTTAACTTCATTAAACCATCTGG	1	CACCGTTAACTTCATTAAACCATCGT	TAAAACGATGGTTTAATGAAGTTAAC	ASXL2
ENSG00000143970	-1	27341860	ENSE00000962989	13	11	25967051	2	25976485	25976507	CCTGCATCTCAGGTGTAAACTCA	0	CACCGGAGTTTACACCTGAGATGCGT	TAAAACGCATCTCAGGTGTAAACTCC	ASXL2
ENSG00000087095	1	242775248	ENSE00000706090	11	2	26490610	17	26449630	26449652	TCAGTAACAGATCCAAGAGATGG	1	CACCGCAGTAACAGATCCAAGAGAGT	TAAAACTCTCTTGGATCTGTTACTGC	NLK
ENSG00000087095	1	242778423	ENSE00000706000	11	4	26490610	17	26488238	26488260	CCTCAACCACTCAGCTCAGATCA	0	CACCGGATCTGAGCTGAGTGGTTGGT	TAAAACCAACCACTCAGCTCAGATCC	NLK
ENSG00000243667	-1	31608007	ENSE00003632961	8	4	68365969	2	68368902	68368924	CCTTGGGTCCCACACCTTCACAG	0	CACCGTGTGAAGGTGTGGGACCCAGT	TAAAACTGGGTCCCACACCTTCACAC	WDR92
ENSG00000243667	-1	31608003	ENSE00003632961	8	4	68365969	2	68368867	68368889	ACAGGTTCCATATTAGCAACAGG	1	CACCGCAGGTTCCATATTAGCAACGT	TAAAACGTTGCTAATATGGAACCTGC	WDR92
ENSG00000010030	-1	105749959	ENSE00003478807	8	4	36339257	6	36341271	36341293	CTGAAGATCCCTCCAAAAAAGGG	1	CACCGTGAAGATCCCTCCAAAAAAGT	TAAAACTTTTTTGGAGGGATCTTCAC	ETV7
ENSG00000010030	-1	105749957	ENSE00003478807	8	4	36339257	6	36341270	36341292	CCTGAAGATCCCTCCAAAAAAGG	0	CACCGCTTTTTTGGAGGGATCTTCGT	TAAAACGAAGATCCCTCCAAAAAAGC	ETV7
ENSG00000143878	1	26762248	ENSE00001402526	1	1	20647523	2	20647346	20647368	GAACTATGTGGCCGACATTGAGG	1	CACCGAACTATGTGGCCGACATTGGT	TAAAACCAATGTCGGCCACATAGTTC	RHOB
ENSG00000143878	1	26762256	ENSE00001402526	1	1	20647523	2	20647379	20647401	GCAGGTGGAGCTGGCGCTGTGGG	1	CACCGCAGGTGGAGCTGGCGCTGTGT	TAAAACACAGCGCCAGCTCCACCTGC	RHOB
ENSG00000173039	-1	181925286	ENSE00003649055	11	8	65425806	11	65425947	65425969	CCGTGAAATACACCTCAATGTCC	0	CACCGGACATTGAGGTGTATTTCAGT	TAAAACTGAAATACACCTCAATGTCC	RELA
ENSG00000173039	-1	181925278	ENSE00003649055	11	8	65425806	11	65425909	65425931	AGCTTGCGAAAAGGAGCCTCGGG	1	CACCGGCTTGCGAAAAGGAGCCTCGT	TAAAACGAGGCTCCTTTTCGCAAGCC	RELA
ENSG00000184432	-1	62070611	ENSE00003631384	22	6	139088142	3	139094417	139094439	CCAAAGTGAAGTTTGGTGACGAA	0	CACCGTCGTCACCAAACTTCACTTGT	TAAAACAAGTGAAGTTTGGTGACGAC	COPB2
ENSG00000184432	-1	62070607	ENSE00003631384	22	6	139088142	3	139094374	139094396	CCACTGTAGTAATCAATGCAATT	0	CACCGATTGCATTGATTACTACAGGT	TAAAACCTGTAGTAATCAATGCAATC	COPB2
ENSG00000165732	1	167802985	ENSE00001372127	15	2	70728818	10	70719580	70719602	CCAAAATCTGATAAGACTGAAGA	0	CACCGCTTCAGTCTTATCAGATTTGT	TAAAACAAATCTGATAAGACTGAAGC	DDX21
ENSG00000165732	1	167803175	ENSE00001026814	15	3	70728818	10	70721841	70721863	ATACCTGTGGAACAAAAAGAAGG	1	CACCGTACCTGTGGAACAAAAAGAGT	TAAAACTCTTTTTGTTCCACAGGTAC	DDX21
ENSG00000036257	-1	46338415	ENSE00003606176	16	5	225370724	2	225378314	225378336	CCTAAAATCATTAACATCTGGCA	0	CACCGGCCAGATGTTAATGATTTTGT	TAAAACAAAATCATTAACATCTGGCC	CUL3
ENSG00000036257	-1	46337843	ENSE00000965147	16	8	225370724	2	225370826	225370848	CCTACTCTTCAGATCCAATAAGC	0	CACCGCTTATTGGATCTGAAGAGTGT	TAAAACACTCTTCAGATCCAATAAGC	CUL3
ENSG00000102981	1	236830880	ENSE00001172709	3	3	67696031	16	67695797	67695819	AGAAGCTGACTCCAGCGGCCTGG	1	CACCGGAAGCTGACTCCAGCGGCCGT	TAAAACGGCCGCTGGAGTCAGCTTCC	PARD6A
ENSG00000102981	1	236830886	ENSE00001172709	3	3	67696031	16	67695834	67695856	TCTCTGCAGCGGCGCAAGAAAGG	1	CACCGCTCTGCAGCGGCGCAAGAAGT	TAAAACTTCTTGCGCCGCTGCAGAGC	PARD6A
ENSG00000102030	-1	295443956	ENSE00003574243	8	4	153197555	X	153198008	153198030	CCATGGGGCACATCATCTGGGTC	0	CACCGACCCAGATGATGTGCCCCAGT	TAAAACTGGGGCACATCATCTGGGTC	NAA10
ENSG00000102030	-1	295443915	ENSE00003505156	8	5	153197555	X	153197856	153197878	CCGAGGCGCCGGTGGGAACGCTT	0	CACCGAGCGTTCCCACCGGCGCCTGT	TAAAACAGGCGCCGGTGGGAACGCTC	NAA10
ENSG00000123124	1	142389842	ENSE00003518473	25	11	87442979	8	87439893	87439915	TCGTAGAAGAGTTTATTATGTGG	1	CACCGCGTAGAAGAGTTTATTATGGT	TAAAACCATAATAAACTCTTCTACGC	WWP1
ENSG00000123124	1	142389846	ENSE00003518473	25	11	87442979	8	87439935	87439957	AACGTGGCAGCGGCCTACCATGG	1	CACCGACGTGGCAGCGGCCTACCAGT	TAAAACTGGTAGGCCGCTGCCACGTC	WWP1
ENSG00000166477	-1	224213461	ENSE00001103317	12	2	52252848	15	52258635	52258657	CCAGAGGCATTACTGCCAGAGGC	0	CACCGCCTCTGGCAGTAATGCCTCGT	TAAAACGAGGCATTACTGCCAGAGGC	LEO1
ENSG00000166477	-1	224213456	ENSE00001103317	12	2	52252848	15	52258599	52258621	CCTGAATCACCTCTTTCATCCTG	0	CACCGAGGATGAAAGAGGTGATTCGT	TAAAACGAATCACCTCTTTCATCCTC	LEO1
ENSG00000185522	-1	175307469	ENSE00001295620	14	3	556857	11	558730	558752	CCGCAGTGTGCGAGGGTCCAGGG	1	CACCGCGCAGTGTGCGAGGGTCCAGT	TAAAACTGGACCCTCGCACACTGCGC	C11orf35
ENSG00000185522	-1	175307334	ENSE00001316541	14	4	556857	11	558202	558224	GCTTCTGGACCTGGTTCTGCAGG	1	CACCGCTTCTGGACCTGGTTCTGCGT	TAAAACGCAGAACCAGGTCCAGAAGC	C11orf35
ENSG00000196865	1	172785130	ENSE00001449446	11	1	115657921	10	115614753	115614775	ATCTGCAGAAGGTGGACGGCTGG	1	CACCGTCTGCAGAAGGTGGACGGCGT	TAAAACGCCGTCCACCTTCTGCAGAC	NHLRC2
ENSG00000196865	1	172785487	ENSE00001169558	11	2	115657921	10	115618309	115618331	AGAACCTATTTCTGTCTACAAGG	1	CACCGGAACCTATTTCTGTCTACAGT	TAAAACTGTAGACAGAAATAGGTTCC	NHLRC2
ENSG00000196296	1	233709197	ENSE00003625287	22	13	28909405	16	28909329	28909351	CCAGCTAATGAAGAAGGAATTCA	0	CACCGGAATTCCTTCTTCATTAGCGT	TAAAACGCTAATGAAGAAGGAATTCC	ATP2A1
ENSG00000196296	1	233706426	ENSE00003508882	22	4	28909405	16	28892236	28892258	GTGCTGGCCTGGTTTGAGGAAGG	1	CACCGTGCTGGCCTGGTTTGAGGAGT	TAAAACTCCTCAAACCAGGCCAGCAC	ATP2A1
ENSG00000111331	1	200285850	ENSE00000755377	16	4	113388756	12	113384550	113384572	GTGCCTACAGGGGTTGTGGAAGG	1	CACCGTGCCTACAGGGGTTGTGGAGT	TAAAACTCCACAACCCCTGTAGGCAC	OAS3
ENSG00000111331	1	200285856	ENSE00000755377	16	4	113388756	12	113384583	113384605	CCCGGTCTATGCCCTGGAATTGC	0	CACCGCAATTCCAGGGCATAGACCGT	TAAAACGGTCTATGCCCTGGAATTGC	OAS3
ENSG00000159086	-1	274232814	ENSE00003586691	18	2	34131396	21	34142185	34142207	CCTTCTTGAGCAATTTTACTATC	0	CACCGATAGTAAAATTGCTCAAGAGT	TAAAACTCTTGAGCAATTTTACTATC	PAXBP1
ENSG00000159086	-1	274232297	ENSE00003689070	18	3	34131396	21	34136811	34136833	CCTGTTTTGTCCAAAGGTTGTTC	0	CACCGAACAACCTTTGGACAAAACGT	TAAAACGTTTTGTCCAAAGGTTGTTC	PAXBP1
ENSG00000183624	1	60987267	ENSE00001386444	7	2	129017277	3	128998677	128998699	CCCTGATAAGTACTGCCCCTCTT	0	CACCGAGAGGGGCAGTACTTATCAGT	TAAAACTGATAAGTACTGCCCCTCTC	HMCES
ENSG00000183624	1	60989319	ENSE00001506773	7	5	129017277	3	129017213	129017235	CTGCAGATAGTCCTGAGAACTGG	1	CACCGTGCAGATAGTCCTGAGAACGT	TAAAACGTTCTCAGGACTATCTGCAC	HMCES
ENSG00000124440	1	263390755	ENSE00003555639	15	4	46815891	19	46811510	46811532	CATCCACCCCTGTGACCAAGAGG	1	CACCGATCCACCCCTGTGACCAAGGT	TAAAACCTTGGTCACAGGGGTGGATC	HIF3A
ENSG00000124440	1	263391011	ENSE00003653498	15	6	46815891	19	46812412	46812434	TGAACTGCTCTGGACATATGAGG	1	CACCGGAACTGCTCTGGACATATGGT	TAAAACCATATGTCCAGAGCAGTTCC	HIF3A
ENSG00000130700	-1	272049167	ENSE00000897947	7	2	61048560	20	61050453	61050475	ATCGAGGGGACGCGCGCCGGCGG	1	CACCGTCGAGGGGACGCGCGCCGGGT	TAAAACCCGGCGCGCGTCCCCTCGAC	GATA5
ENSG00000130700	-1	272049158	ENSE00000897947	7	2	61048560	20	61050416	61050438	CTGCGGGCTCGGCTCACACCCGG	1	CACCGTGCGGGCTCGGCTCACACCGT	TAAAACGGTGTGAGCCGAGCCCGCAC	GATA5
ENSG00000133063	-1	19657164	ENSE00003468954	11	3	203191357	1	203194909	203194931	TGGGGTCCAAGTCCTTGGGCAGG	1	CACCGGGGGTCCAAGTCCTTGGGCGT	TAAAACGCCCAAGGACTTGGACCCCC	CHIT1
ENSG00000133063	-1	19656822	ENSE00003612171	11	5	203191357	1	203192766	203192788	CCGTGGCTACCATATCTGTGAAC	0	CACCGTTCACAGATATGGTAGCCAGT	TAAAACTGGCTACCATATCTGTGAAC	CHIT1
ENSG00000174197	1	223158671	ENSE00001507302	24	12	42034758	15	42026723	42026745	CCTGATTCTGAACAGCAGCCCTT	0	CACCGAGGGCTGCTGTTCAGAATCGT	TAAAACGATTCTGAACAGCAGCCCTC	MGA
ENSG00000174197	1	223155317	ENSE00000884069	24	4	42034758	15	41991096	41991118	AGAAGAATCTTCTAGTCTCCAGG	1	CACCGGAAGAATCTTCTAGTCTCCGT	TAAAACGGAGACTAGAAGATTCTTCC	MGA
ENSG00000163328	-1	41715060	ENSE00002725526	16	2	175330589	2	175346543	175346565	CCAGTAAGGCTGGAAAAAGCCTT	0	CACCGAGGCTTTTTCCAGCCTTACGT	TAAAACGTAAGGCTGGAAAAAGCCTC	GPR155
ENSG00000163328	-1	41714358	ENSE00002485287	16	3	175330589	2	175338045	175338067	AAATGTACTGGAGATATTCTGGG	1	CACCGAATGTACTGGAGATATTCTGT	TAAAACAGAATATCTCCAGTACATTC	GPR155
ENSG00000114670	1	61199629	ENSE00003515668	18	10	130881259	3	130873882	130873904	CCTAATGTGTAGATATTCAGAAA	0	CACCGTTCTGAATATCTACACATTGT	TAAAACAATGTGTAGATATTCAGAAC	NEK11
ENSG00000114670	1	61195709	ENSE00003584694	18	5	130881259	3	130828649	130828671	CCGAGATCTGGACGATAAAATTC	0	CACCGAATTTTATCGTCCAGATCTGT	TAAAACAGATCTGGACGATAAAATTC	NEK11
ENSG00000204427	-1	105102871	ENSE00003650007	20	4	31659359	6	31668782	31668804	CCACTTTGGACAAACTCAAGTAA	0	CACCGTACTTGAGTTTGTCCAAAGGT	TAAAACCTTTGGACAAACTCAAGTAC	ABHD16A
ENSG00000204427	-1	105101814	ENSE00003691397	20	7	31659359	6	31660896	31660918	CCGGCGGGAAGGGCCCCCTCGAG	0	CACCGTCGAGGGGGCCCTTCCCGCGT	TAAAACGCGGGAAGGGCCCCCTCGAC	ABHD16A
ENSG00000147854	1	148955811	ENSE00003686544	16	3	6481688	9	6433929	6433951	GATGCCAGAGATGTCGGCCTTGG	1	CACCGATGCCAGAGATGTCGGCCTGT	TAAAACAGGCCGACATCTCTGGCATC	UHRF2
ENSG00000147854	1	148959664	ENSE00003694501	16	5	6481688	9	6475440	6475462	ATCTTCAAGATTGAGAGACCTGG	1	CACCGTCTTCAAGATTGAGAGACCGT	TAAAACGGTCTCTCAATCTTGAAGAC	UHRF2
ENSG00000105429	1	262836018	ENSE00002298851	41	4	42860136	19	42839196	42839218	CCATGCCGCTGTGAGCCTGGCTT	0	CACCGAGCCAGGCTCACAGCGGCAGT	TAAAACTGCCGCTGTGAGCCTGGCTC	MEGF8
ENSG00000105429	1	262836421	ENSE00001416971	41	8	42860136	19	42841240	42841262	CAATGTGCACACCCATTACCAGG	1	CACCGAATGTGCACACCCATTACCGT	TAAAACGGTAATGGGTGTGCACATTC	MEGF8
ENSG00000187537	-1	211768657	ENSE00002481294	11	1	20014544	14	20020055	20020077	TCTTCATAGCAGAATCATCGTGG	1	CACCGCTTCATAGCAGAATCATCGGT	TAAAACCGATGATTCTGCTATGAAGC	POTEM
ENSG00000187537	-1	211768622	ENSE00002481294	11	1	20014544	14	20019861	20019883	CCAGGGGCCCACTTTGCTCTTGC	0	CACCGCAAGAGCAAAGTGGGCCCCGT	TAAAACGGGGCCCACTTTGCTCTTGC	POTEM
ENSG00000090686	-1	3203638	ENSE00001276944	27	6	22050484	1	22078056	22078078	CCAGCTCATAAAATTTTGACAAA	0	CACCGTTGTCAAAATTTTATGAGCGT	TAAAACGCTCATAAAATTTTGACAAC	USP48
ENSG00000090686	-1	3203636	ENSE00001276944	27	6	22050484	1	22078023	22078045	CTGTTAACTGTTTGTGGCCTTGG	1	CACCGTGTTAACTGTTTGTGGCCTGT	TAAAACAGGCCACAAACAGTTAACAC	USP48
ENSG00000056998	1	281343930	ENSE00003556697	12	5	2777930	X	2772072	2772094	TAGTGCCGACTACATCCACCTGG	1	CACCGAGTGCCGACTACATCCACCGT	TAAAACGGTGGATGTAGTCGGCACTC	GYG2
ENSG00000056998	1	281344452	ENSE00003569036	12	8	2777930	X	2777892	2777914	CCAGTGCAAAGGTCGTCCACTTT	0	CACCGAAGTGGACGACCTTTGCACGT	TAAAACGTGCAAAGGTCGTCCACTTC	GYG2
ENSG00000108306	-1	244166849	ENSE00000857738	15	3	37437681	17	37459846	37459868	CCTGAGCACAGCGGCACAGGGTA	0	CACCGACCCTGTGCCGCTGTGCTCGT	TAAAACGAGCACAGCGGCACAGGGTC	FBXL20
ENSG00000108306	-1	244166329	ENSE00000857739	15	5	37437681	17	37455313	37455335	TTGAAATATTCTCCACTACTCGG	1	CACCGTGAAATATTCTCCACTACTGT	TAAAACAGTAGTGGAGAATATTTCAC	FBXL20
ENSG00000154217	1	247574870	ENSE00003502682	9	3	65665662	17	65548380	65548402	CCTAGTTGGGCTAGAGCTGTTGT	0	CACCGCAACAGCTCTAGCCCAACTGT	TAAAACAGTTGGGCTAGAGCTGTTGC	PITPNC1
ENSG00000154217	1	247589569	ENSE00003515044	9	7	65665662	17	65665627	65665649	CCTAAGCACTTCAAGTCAGAGAA	0	CACCGTCTCTGACTTGAAGTGCTTGT	TAAAACAAGCACTTCAAGTCAGAGAC	PITPNC1
ENSG00000013275	1	262474030	ENSE00003579173	11	2	40480692	19	40478124	40478146	CCTGGAGGACCTGTACAGCCGCT	0	CACCGGCGGCTGTACAGGTCCTCCGT	TAAAACGGAGGACCTGTACAGCCGCC	PSMC4
ENSG00000013275	1	262474328	ENSE00003493897	11	4	40480692	19	40480204	40480226	CCAACTATTATGTGCGCATCCTG	0	CACCGAGGATGCGCACATAATAGTGT	TAAAACACTATTATGTGCGCATCCTC	PSMC4
ENSG00000178826	1	132208576	ENSE00001249174	3	2	142983598	7	142983157	142983179	CCCCCGTTGCTTATTTCTTTCTC	0	CACCGAGAAAGAAATAAGCAACGGGT	TAAAACCCGTTGCTTATTTCTTTCTC	TMEM139
ENSG00000178826	1	132208583	ENSE00001249174	3	2	142983598	7	142983194	142983216	CTTCTTGTTTGCCTATCTCCTGG	1	CACCGTTCTTGTTTGCCTATCTCCGT	TAAAACGGAGATAGGCAAACAAGAAC	TMEM139
ENSG00000011426	1	121851007	ENSE00003473539	24	6	36458908	7	36450127	36450149	AACAGGAATTAAGCCTTTCCTGG	1	CACCGACAGGAATTAAGCCTTTCCGT	TAAAACGGAAAGGCTTAATTCCTGTC	ANLN
ENSG00000011426	1	121851011	ENSE00003473539	24	6	36458908	7	36450191	36450213	CCAGCTCGTAGCACACCCCACAG	0	CACCGTGTGGGGTGTGCTACGAGCGT	TAAAACGCTCGTAGCACACCCCACAC	ANLN
ENSG00000164520	-1	115800025	ENSE00003548489	4	3	150210709	6	150210735	150210757	ATCTCGACTTGCAGAGTGGAAGG	1	CACCGTCTCGACTTGCAGAGTGGAGT	TAAAACTCCACTCTGCAAGTCGAGAC	RAET1E
ENSG00000164520	-1	115800024	ENSE00003548489	4	3	150210709	6	150210731	150210753	AAACATCTCGACTTGCAGAGTGG	1	CACCGAACATCTCGACTTGCAGAGGT	TAAAACCTCTGCAAGTCGAGATGTTC	RAET1E
ENSG00000149948	1	195838243	ENSE00001208078	5	2	66221835	12	66221784	66221806	CCAACCGGTGAGCCCTCTCCTAA	0	CACCGTAGGAGAGGGCTCACCGGTGT	TAAAACACCGGTGAGCCCTCTCCTAC	HMGA2
ENSG00000149948	1	195838253	ENSE00001208078	5	2	66221835	12	66221812	66221834	CCAGGGGAAGACCCAAAGGCAGC	0	CACCGCTGCCTTTGGGTCTTCCCCGT	TAAAACGGGGAAGACCCAAAGGCAGC	HMGA2
ENSG00000069956	1	224222907	ENSE00000942191	6	2	52356115	15	52338825	52338847	CCAGAGTGTCAAACATGCTCTAC	0	CACCGTAGAGCATGTTTGACACTCGT	TAAAACGAGTGTCAAACATGCTCTAC	MAPK6
ENSG00000069956	1	224222909	ENSE00000942191	6	2	52356115	15	52338889	52338911	GTGAAAGTGTTTGAGATTCTTGG	1	CACCGTGAAAGTGTTTGAGATTCTGT	TAAAACAGAATCTCAAACACTTTCAC	MAPK6
ENSG00000171872	1	6226578	ENSE00001236004	4	2	44595529	1	44595074	44595096	GCTCTGGAGTGCACACCTCTTGG	1	CACCGCTCTGGAGTGCACACCTCTGT	TAAAACAGAGGTGTGCACTCCAGAGC	KLF17
ENSG00000171872	1	6226588	ENSE00001236004	4	2	44595529	1	44595138	44595160	AGAGATGCTGGGGTCCCCTTTGG	1	CACCGGAGATGCTGGGGTCCCCTTGT	TAAAACAAGGGGACCCCAGCATCTCC	KLF17
ENSG00000108821	-1	245675039	ENSE00003684820	51	2	48268780	17	48277285	48277307	TCTGTACGCAGGTGATTGGTGGG	1	CACCGCTGTACGCAGGTGATTGGTGT	TAAAACACCAATCACCTGCGTACAGC	COL1A1
ENSG00000108821	-1	245674954	ENSE00002511393	51	3	48268780	17	48276924	48276946	CCGGTGGTTTCTTGGTCGGTGGG	0	CACCGCCACCGACCAAGAAACCACGT	TAAAACGTGGTTTCTTGGTCGGTGGC	COL1A1
ENSG00000206177	1	229962647	ENSE00003624064	3	2	216388	16	216282	216304	CCCCAGCACCAAGGTCTACTTCC	0	CACCGGAAGTAGACCTTGGTGCTGGT	TAAAACCAGCACCAAGGTCTACTTCC	HBM
ENSG00000206177	1	229962655	ENSE00003624064	3	2	216388	16	216317	216339	CCTGCCAGGACGCGACGCAGCTG	0	CACCGAGCTGCGTCGCGTCCTGGCGT	TAAAACGCCAGGACGCGACGCAGCTC	HBM
ENSG00000151849	-1	203609117	ENSE00001607524	17	3	25480166	13	25486156	25486178	CCAACTGTTGCCTCTTCAATTGT	0	CACCGCAATTGAAGAGGCAACAGTGT	TAAAACACTGTTGCCTCTTCAATTGC	CENPJ
ENSG00000151849	-1	203608726	ENSE00001687299	17	5	25480166	13	25482220	25482242	CCTGAATCTGTTCTGTCACTTTC	0	CACCGAAAGTGACAGAACAGATTCGT	TAAAACGAATCTGTTCTGTCACTTTC	CENPJ
ENSG00000153208	1	35799090	ENSE00003552200	19	4	112754950	2	112704976	112704998	CCTCACTTTACTAAGCAGCCTGA	0	CACCGCAGGCTGCTTAGTAAAGTGGT	TAAAACCACTTTACTAAGCAGCCTGC	MERTK
ENSG00000153208	1	35801408	ENSE00003526276	19	6	112754950	2	112725719	112725741	CCCTCCCCACCAACTGAAGTCAG	0	CACCGTGACTTCAGTTGGTGGGGAGT	TAAAACTCCCCACCAACTGAAGTCAC	MERTK
ENSG00000100053	1	277359116	ENSE00000651768	6	3	25599854	22	25598667	25598689	CCAAGGCAAACGCTGCGAGCTCT	0	CACCGGAGCTCGCAGCGTTTGCCTGT	TAAAACAGGCAAACGCTGCGAGCTCC	CRYBB3
ENSG00000100053	1	277359284	ENSE00000651769	6	4	25599854	22	25599780	25599802	AGAAGGGGGATTATCCTCGCTGG	1	CACCGGAAGGGGGATTATCCTCGCGT	TAAAACGCGAGGATAATCCCCCTTCC	CRYBB3
ENSG00000144119	-1	36506236	ENSE00000963674	2	1	119915413	2	119915722	119915744	CGCCGGGCGCGGCAGTGTAAGGG	1	CACCGGCCGGGCGCGGCAGTGTAAGT	TAAAACTTACACTGCCGCGCCCGGCC	C1QL2
ENSG00000144119	-1	36506220	ENSE00000963674	2	1	119915413	2	119915673	119915695	GCGGCGGTGCTGGGTCCGGGTGG	1	CACCGCGGCGGTGCTGGGTCCGGGGT	TAAAACCCCGGACCCAGCACCGCCGC	C1QL2
ENSG00000159210	-1	245485965	ENSE00003628912	8	3	47013564	17	47018388	47018410	CCAGGTTGGTCTTGAACATGTCC	0	CACCGGACATGTTCAAGACCAACCGT	TAAAACGGTTGGTCTTGAACATGTCC	SNF8
ENSG00000159210	-1	245485445	ENSE00003511434	8	4	47013564	17	47014457	47014479	CCAGCATCTCAGACCAAAATCCT	0	CACCGGGATTTTGGTCTGAGATGCGT	TAAAACGCATCTCAGACCAAAATCCC	SNF8
ENSG00000206530	-1	59280401	ENSE00003538626	35	10	113082142	3	113120498	113120520	TCTACTTGAAGTTCATTAATAGG	1	CACCGCTACTTGAAGTTCATTAATGT	TAAAACATTAATGAACTTCAAGTAGC	WDR52
ENSG00000206530	-1	59279989	ENSE00003621439	35	14	113082142	3	113115495	113115517	CCTTTTGGATCATAAAGTTCAAG	0	CACCGTTGAACTTTATGATCCAAAGT	TAAAACTTTGGATCATAAAGTTCAAC	WDR52
ENSG00000164163	1	80552035	ENSE00001081977	18	3	146038545	4	146026801	146026823	ATTTCCGAAACTCTTTGTATTGG	1	CACCGTTTCCGAAACTCTTTGTATGT	TAAAACATACAAAGAGTTTCGGAAAC	ABCE1
ENSG00000164163	1	80552195	ENSE00001081970	18	4	146038545	4	146029183	146029205	CCTTATCAATTGTCAATCTACCA	0	CACCGGGTAGATTGACAATTGATAGT	TAAAACTATCAATTGTCAATCTACCC	ABCE1
ENSG00000171115	1	132922604	ENSE00001141785	5	2	150171417	7	150163899	150163921	CCAAGTTCAGTGATCAGACAGTG	0	CACCGACTGTCTGATCACTGAACTGT	TAAAACAGTTCAGTGATCAGACAGTC	GIMAP8
ENSG00000171115	1	132922607	ENSE00001141785	5	2	150171417	7	150163933	150163955	CCAGAGAGAGAGTTGGGTCCTGA	0	CACCGCAGGACCCAACTCTCTCTCGT	TAAAACGAGAGAGAGTTGGGTCCTGC	GIMAP8
ENSG00000179988	1	173803046	ENSE00001253355	7	2	124742804	10	124742249	124742271	CCATCCCAATGGAAATTGCTTCG	0	CACCGGAAGCAATTTCCATTGGGAGT	TAAAACTCCCAATGGAAATTGCTTCC	PSTK
ENSG00000179988	1	173803051	ENSE00001253355	7	2	124742804	10	124742287	124742309	GTACCTGGAATACTTCTTGATGG	1	CACCGTACCTGGAATACTTCTTGAGT	TAAAACTCAAGAAGTATTCCAGGTAC	PSTK
ENSG00000197838	1	262637258	ENSE00002499709	9	2	41597726	19	41594851	41594873	CCCTGTGTTCACCATTCACTTGG	1	CACCGCCTGTGTTCACCATTCACTGT	TAAAACAGTGAATGGTGAACACAGGC	CYP2A13
ENSG00000197838	1	262637469	ENSE00002536556	9	3	41597726	19	41595995	41596017	CTTCTCCATCGCCACCCTAAGGG	1	CACCGTTCTCCATCGCCACCCTAAGT	TAAAACTTAGGGTGGCGATGGAGAAC	CYP2A13
ENSG00000244752	1	277362360	ENSE00000651772	6	3	25625406	22	25620935	25620957	TGGGCCCTGCCCCAACCTGAAGG	1	CACCGGGGCCCTGCCCCAACCTGAGT	TAAAACTCAGGTTGGGGCAGGGCCCC	CRYBB2
ENSG00000244752	1	277362726	ENSE00000651773	6	4	25625406	22	25623894	25623916	ACTCATGGACCAGCAGCCGAAGG	1	CACCGCTCATGGACCAGCAGCCGAGT	TAAAACTCGGCTGCTGGTCCATGAGC	CRYBB2
ENSG00000117395	-1	6089921	ENSE00003662829	10	2	43636495	1	43637786	43637808	CCATCTCGCCGCACGCACGTCCC	0	CACCGGGACGTGCGTGCGGCGAGAGT	TAAAACTCTCGCCGCACGCACGTCCC	EBNA1BP2
ENSG00000117395	-1	6089885	ENSE00003678448	10	3	43636495	1	43637603	43637625	CCTGGCTTCAGAAGCCCTCGGGA	0	CACCGCCCGAGGGCTTCTGAAGCCGT	TAAAACGGCTTCAGAAGCCCTCGGGC	EBNA1BP2
ENSG00000272214	-1	201289151	ENSE00002218328	1	1	121409520	12	121409581	121409603	CCGAATTTTAGTCTTGCAAACAG	0	CACCGTGTTTGCAAGACTAAAATTGT	TAAAACAATTTTAGTCTTGCAAACAC	AC079602.1
ENSG00000272214	-1	201289146	ENSE00002218328	1	1	121409520	12	121409543	121409565	TGCTAGCTGCTAAGACCAAGGGG	1	CACCGGCTAGCTGCTAAGACCAAGGT	TAAAACCTTGGTCTTAGCAGCTAGCC	AC079602.1
ENSG00000146856	1	131345065	ENSE00001232043	17	5	134722214	7	134701811	134701833	CCTTCTTGTCCTGAGCCAGTGTA	0	CACCGACACTGGCTCAGGACAAGAGT	TAAAACTCTTGTCCTGAGCCAGTGTC	AGBL3
ENSG00000146856	1	131346801	ENSE00001794315	17	8	134722214	7	134722191	134722213	ATTTTATACTGTGATCTTCATGG	1	CACCGTTTTATACTGTGATCTTCAGT	TAAAACTGAAGATCACAGTATAAAAC	AGBL3
ENSG00000184731	-1	24542837	ENSE00001292553	2	1	45902	2	46262	46284	CCGCCAGCCTCTCCACTGCGCTC	0	CACCGAGCGCAGTGGAGAGGCTGGGT	TAAAACCCAGCCTCTCCACTGCGCTC	FAM110C
ENSG00000184731	-1	24542830	ENSE00001292553	2	1	45902	2	46229	46251	CCGGCCGACCCCGCACATACTTG	0	CACCGAAGTATGTGCGGGGTCGGCGT	TAAAACGCCGACCCCGCACATACTTC	FAM110C
ENSG00000154928	1	61625447	ENSE00002254675	16	7	134880916	3	134880865	134880887	CAATGAGTTCAACTCCTCCATGG	1	CACCGAATGAGTTCAACTCCTCCAGT	TAAAACTGGAGGAGTTGAACTCATTC	EPHB1
ENSG00000154928	1	61625452	ENSE00002254675	16	7	134880916	3	134880891	134880913	GGAGTCAGACCAACACAGCAAGG	1	CACCGGAGTCAGACCAACACAGCAGT	TAAAACTGCTGTGTTGGTCTGACTCC	EPHB1
ENSG00000088827	-1	265658311	ENSE00001162470	21	3	3677350	20	3686652	3686674	CCACCGGGGAGGCAATGGTGGGC	0	CACCGCCCACCATTGCCTCCCCGGGT	TAAAACCCGGGGAGGCAATGGTGGGC	SIGLEC1
ENSG00000088827	-1	265658294	ENSE00001162470	21	3	3677350	20	3686577	3686599	GCAGTCTGACCTGCTCCTGCAGG	1	CACCGCAGTCTGACCTGCTCCTGCGT	TAAAACGCAGGAGCAGGTCAGACTGC	SIGLEC1
ENSG00000115107	1	36520275	ENSE00001726104	6	4	120005482	2	120005272	120005294	CCAGCCAGAAGCCAAGCGTGCTG	0	CACCGAGCACGCTTGGCTTCTGGCGT	TAAAACGCCAGAAGCCAAGCGTGCTC	STEAP3
ENSG00000115107	1	36520283	ENSE00001726104	6	4	120005482	2	120005313	120005335	CCATGGGCTTCATGCCCGTGGAC	0	CACCGTCCACGGGCATGAAGCCCAGT	TAAAACTGGGCTTCATGCCCGTGGAC	STEAP3
ENSG00000131435	1	96238297	ENSE00000899290	7	3	131606778	5	131602176	131602198	CCCAGTGCCCCTGATGACAGCAA	0	CACCGTGCTGTCATCAGGGGCACTGT	TAAAACAGTGCCCCTGATGACAGCAC	PDLIM4
ENSG00000131435	1	96239210	ENSE00003555254	7	4	131606778	5	131606612	131606634	GCAGCCCAACAACCAGCAGGCGG	1	CACCGCAGCCCAACAACCAGCAGGGT	TAAAACCCTGCTGGTTGTTGGGCTGC	PDLIM4
ENSG00000182652	1	211788031	ENSE00001312457	1	1	20216058	14	20215799	20215821	CCTATGCCTGAGCTGTGTTACTG	0	CACCGAGTAACACAGCTCAGGCATGT	TAAAACATGCCTGAGCTGTGTTACTC	OR4Q3
ENSG00000182652	1	211788035	ENSE00001312457	1	1	20216058	14	20215817	20215839	TACTGTGCCAAAGATGTTAGGGG	1	CACCGACTGTGCCAAAGATGTTAGGT	TAAAACCTAACATCTTTGGCACAGTC	OR4Q3
ENSG00000176299	1	211790468	ENSE00001688797	1	1	20248953	14	20248624	20248646	CCATCAGGCTAGACCCTCATCTG	0	CACCGAGATGAGGGTCTAGCCTGAGT	TAAAACTCAGGCTAGACCCTCATCTC	OR4M1
ENSG00000176299	1	211790475	ENSE00001688797	1	1	20248953	14	20248675	20248697	ATCTGGCCCTCCTTGATATTTGG	1	CACCGTCTGGCCCTCCTTGATATTGT	TAAAACAATATCAAGGAGGGCCAGAC	OR4M1
ENSG00000148606	-1	168923886	ENSE00001092878	31	2	79764633	10	79785881	79785903	AGGGGGCATGTTGGTTGTCCTGG	1	CACCGGGGGGCATGTTGGTTGTCCGT	TAAAACGGACAACCAACATGCCCCCC	POLR3A
ENSG00000148606	-1	168923827	ENSE00000986168	31	3	79764633	10	79785480	79785502	CCACAGGTTTCACATGGACGATC	0	CACCGATCGTCCATGTGAAACCTGGT	TAAAACCAGGTTTCACATGGACGATC	POLR3A
ENSG00000159388	1	19667789	ENSE00001075274	2	1	203276329	1	203274842	203274864	GGTCTTCAGCGGGGCGCTCCAGG	1	CACCGGTCTTCAGCGGGGCGCTCCGT	TAAAACGGAGCGCCCCGCTGAAGACC	BTG2
ENSG00000159388	1	19668073	ENSE00001045263	2	2	203276329	1	203276245	203276267	CCACTGGTTTCCCGAAAAGCCGT	0	CACCGCGGCTTTTCGGGAAACCAGGT	TAAAACCTGGTTTCCCGAAAAGCCGC	BTG2
ENSG00000165762	1	211798552	ENSE00001096283	1	1	20344900	14	20344555	20344577	CCTCATAGTCATCACAGTTATAG	0	CACCGTATAACTGTGATGACTATGGT	TAAAACCATAGTCATCACAGTTATAC	OR4K2
ENSG00000165762	1	211798564	ENSE00001096283	1	1	20344900	14	20344667	20344689	ATGATTACAGATTACCTAACAGG	1	CACCGTGATTACAGATTACCTAACGT	TAAAACGTTAGGTAATCTGTAATCAC	OR4K2
ENSG00000179144	1	132927928	ENSE00001251501	2	2	150217515	7	150217181	150217203	CCCAAGCTGTTACCAAGAACTGT	0	CACCGCAGTTCTTGGTAACAGCTTGT	TAAAACAAGCTGTTACCAAGAACTGC	GIMAP7
ENSG00000179144	1	132927937	ENSE00001251501	2	2	150217515	7	150217214	150217236	CCCGGGAATGGCAGGGGAGAGAC	0	CACCGTCTCTCCCCTGCCATTCCCGT	TAAAACGGGAATGGCAGGGGAGAGAC	GIMAP7
ENSG00000184260	1	14270505	ENSE00001316918	1	1	149858720	1	149858635	149858657	AGGCAACTACGCGGAGCGGGTGG	1	CACCGGGCAACTACGCGGAGCGGGGT	TAAAACCCCGCTCCGCGTAGTTGCCC	HIST2H2AC
ENSG00000184260	1	14270516	ENSE00001316918	1	1	149858720	1	149858689	149858711	CCTCGAGTACCTGACCGCCGAGA	0	CACCGCTCGGCGGTCAGGTACTCGGT	TAAAACCGAGTACCTGACCGCCGAGC	HIST2H2AC
ENSG00000176281	1	211802284	ENSE00001254731	1	1	20389252	14	20388923	20388945	CCAGCCTGCACTCCCCTATGTAC	0	CACCGTACATAGGGGAGTGCAGGCGT	TAAAACGCCTGCACTCCCCTATGTAC	OR4K5
ENSG00000176281	1	211802294	ENSE00001254731	1	1	20389252	14	20388998	20389020	CCCCTAAAATGATTGCAGATTTT	0	CACCGAAATCTGCAATCATTTTAGGT	TAAAACCTAAAATGATTGCAGATTTC	OR4K5
ENSG00000178028	1	6236275	ENSE00003583235	10	2	44684410	1	44680029	44680051	CCAAGAAGTCCTCTGAGACACTG	0	CACCGAGTGTCTCAGAGGACTTCTGT	TAAAACAGAAGTCCTCTGAGACACTC	DMAP1
ENSG00000178028	1	6236860	ENSE00003680157	10	5	44684410	1	44684262	44684284	GCGTTCTGTGGAAGACCTGAAGG	1	CACCGCGTTCTGTGGAAGACCTGAGT	TAAAACTCAGGTCTTCCACAGAACGC	DMAP1
ENSG00000155249	1	211803352	ENSE00001019923	1	1	20404294	14	20403997	20404019	CCTATGTACTTCTTGCTCAGTAA	0	CACCGTACTGAGCAAGAAGTACATGT	TAAAACATGTACTTCTTGCTCAGTAC	OR4K1
ENSG00000155249	1	211803360	ENSE00001019923	1	1	20404294	14	20404098	20404120	TATCTCCTTTGAGGGTTGCATGG	1	CACCGATCTCCTTTGAGGGTTGCAGT	TAAAACTGCAACCCTCAAAGGAGATC	OR4K1
ENSG00000184270	-1	14270614	ENSE00001433520	1	1	149859269	1	149859332	149859354	CCCGACCCGCTCCGCGTAGTTGC	0	CACCGCAACTACGCGGAGCGGGTCGT	TAAAACGACCCGCTCCGCGTAGTTGC	HIST2H2AB
ENSG00000184270	-1	14270601	ENSE00001433520	1	1	149859269	1	149859274	149859296	CCAGAATTTCCGCGGTCAGGTAC	0	CACCGTACCTGACCGCGGAAATTCGT	TAAAACGAATTTCCGCGGTCAGGTAC	HIST2H2AB
ENSG00000167046	-1	272075008	ENSE00001109186	2	2	61273536	20	61273613	61273635	GCGATGCCGGTCCTTGGAGCTGG	1	CACCGCGATGCCGGTCCTTGGAGCGT	TAAAACGCTCCAAGGACCGGCATCGC	RP11-93B14.6
ENSG00000167046	-1	272074999	ENSE00001109186	2	2	61273536	20	61273580	61273602	CCACCGCGCGTTCTCGGCCTCCC	0	CACCGGGAGGCCGAGAACGCGCGGGT	TAAAACCCGCGCGTTCTCGGCCTCCC	RP11-93B14.6
ENSG00000197446	1	262641888	ENSE00003647585	10	4	41627955	19	41626304	41626326	CCAGATTCTACGGAATTTCGGGA	0	CACCGCCCGAAATTCCGTAGAATCGT	TAAAACGATTCTACGGAATTTCGGGC	CYP2F1
ENSG00000197446	1	262641896	ENSE00003647585	10	4	41627955	19	41626355	41626377	CCTAGAGGAGGGCAGCTTCCTGC	0	CACCGCAGGAAGCTGCCCTCCTCTGT	TAAAACAGAGGAGGGCAGCTTCCTGC	CYP2F1
ENSG00000111271	1	200140555	ENSE00003491499	22	9	112174639	12	112159506	112159528	CCTGTCCCTAACGTTCTTGATCT	0	CACCGGATCAAGAACGTTAGGGACGT	TAAAACGTCCCTAACGTTCTTGATCC	ACAD10
ENSG00000111271	1	200140557	ENSE00003491499	22	9	112174639	12	112159512	112159534	CCTAACGTTCTTGATCTCTGTGA	0	CACCGCACAGAGATCAAGAACGTTGT	TAAAACAACGTTCTTGATCTCTGTGC	ACAD10
ENSG00000169488	1	211806220	ENSE00001635862	1	1	20444202	14	20443818	20443840	CCAACCTTTCTTGTTTCTTACAT	0	CACCGTGTAAGAAACAAGAAAGGTGT	TAAAACACCTTTCTTGTTTCTTACAC	OR4K15
ENSG00000169488	1	211806234	ENSE00001635862	1	1	20444202	14	20443970	20443992	CCTCTTTTGCTACCCCTAAAATG	0	CACCGATTTTAGGGGTAGCAAAAGGT	TAAAACCTTTTGCTACCCCTAAAATC	OR4K15
ENSG00000223501	-1	105311480	ENSE00003476786	20	11	33235003	6	33235067	33235089	CCTGCTGCGGAGCGATGGCTTTG	0	CACCGAAAGCCATCGCTCCGCAGCGT	TAAAACGCTGCGGAGCGATGGCTTTC	VPS52
ENSG00000223501	-1	105311868	ENSE00003468585	20	4	33235003	6	33237563	33237585	CAACTTGCTTTGAATAGTGACGG	1	CACCGAACTTGCTTTGAATAGTGAGT	TAAAACTCACTATTCAAAGCAAGTTC	VPS52
ENSG00000139278	1	196688975	ENSE00003513501	6	2	75875841	12	75875710	75875732	CCAAACTTCACTTCACTGGGAGA	0	CACCGCTCCCAGTGAAGTGAAGTTGT	TAAAACAACTTCACTTCACTGGGAGC	GLIPR1
ENSG00000139278	1	196688979	ENSE00003513501	6	2	75875841	12	75875755	75875777	CCCATTTTTTCTGTGTCTTCCGC	0	CACCGCGGAAGACACAGAAAAAATGT	TAAAACATTTTTTCTGTGTCTTCCGC	GLIPR1
ENSG00000122176	-1	19673891	ENSE00000828741	3	2	203316832	1	203317242	203317264	AAGGCTCGTAGGTCTCATACGGG	1	CACCGAGGCTCGTAGGTCTCATACGT	TAAAACGTATGAGACCTACGAGCCTC	FMOD
ENSG00000122176	-1	19673879	ENSE00000828741	3	2	203316832	1	203317216	203317238	TGGCCCTTCATCCACCCCATAGG	1	CACCGGGCCCTTCATCCACCCCATGT	TAAAACATGGGGTGGATGAAGGGCCC	FMOD
ENSG00000169484	-1	211809588	ENSE00001124593	1	1	20482885	14	20483221	20483243	GAGAAGGTTACCCAGCATAATGG	1	CACCGAGAAGGTTACCCAGCATAAGT	TAAAACTTATGCTGGGTAACCTTCTC	OR4K14
ENSG00000169484	-1	211809580	ENSE00001124593	1	1	20482885	14	20483159	20483181	CCCAGCAGGAAGTACATAGGGGA	0	CACCGCCCCTATGTACTTCCTGCTGT	TAAAACAGCAGGAAGTACATAGGGGC	OR4K14
ENSG00000137204	1	106635472	ENSE00003562038	11	5	43267802	6	43267666	43267688	CCGTGGCTGGAGTCCTGAGCAGC	0	CACCGCTGCTCAGGACTCCAGCCAGT	TAAAACTGGCTGGAGTCCTGAGCAGC	SLC22A7
ENSG00000137204	1	106635481	ENSE00003562038	11	5	43267802	6	43267703	43267725	GGGCGTGATGCTGCTGGCACTGG	1	CACCGGGCGTGATGCTGCTGGCACGT	TAAAACGTGCCAGCAGCATCACGCCC	SLC22A7
ENSG00000164066	1	79099779	ENSE00001081039	16	3	128608989	4	128577844	128577866	AGAGTTCTGTCTTGCATTCCTGG	1	CACCGGAGTTCTGTCTTGCATTCCGT	TAAAACGGAATGCAAGACAGAACTCC	INTU
ENSG00000164066	1	79101081	ENSE00001125538	16	6	128608989	4	128595284	128595306	CCCTCCTTTTAAATGGAAAACAA	0	CACCGTGTTTTCCATTTAAAAGGAGT	TAAAACTCCTTTTAAATGGAAAACAC	INTU
ENSG00000099954	1	276237366	ENSE00003505471	18	3	18022062	22	17978444	17978466	CCTGGATGCAGACAGTCTCCGTG	0	CACCGACGGAGACTGTCTGCATCCGT	TAAAACGGATGCAGACAGTCTCCGTC	CECR2
ENSG00000099954	1	276237485	ENSE00001775438	18	4	18022062	22	17979679	17979701	AAAAATGTCTCAAGTATTCCTGG	1	CACCGAAAATGTCTCAAGTATTCCGT	TAAAACGGAATACTTGAGACATTTTC	CECR2
ENSG00000176253	-1	211811100	ENSE00001254410	1	1	20502459	14	20502734	20502756	GAAAATACATTGGTGTGTGAAGG	1	CACCGAAAATACATTGGTGTGTGAGT	TAAAACTCACACACCAATGTATTTTC	OR4K13
ENSG00000176253	-1	211811098	ENSE00001254410	1	1	20502459	14	20502701	20502723	GGATCATATCAATGCAGGAGAGG	1	CACCGGATCATATCAATGCAGGAGGT	TAAAACCTCCTGCATTGATATGATCC	OR4K13
ENSG00000096696	1	102607770	ENSE00001155370	24	2	7580732	6	7555968	7555990	CCAGGCACCAGAACCAGAACACC	0	CACCGGTGTTCTGGTTCTGGTGCCGT	TAAAACGGCACCAGAACCAGAACACC	DSP
ENSG00000096696	1	102607982	ENSE00001155361	24	3	7580732	6	7558362	7558384	GAGATGGAATACAACTGACTCGG	1	CACCGAGATGGAATACAACTGACTGT	TAAAACAGTCAGTTGTATTCCATCTC	DSP
ENSG00000176246	1	211812990	ENSE00001254388	1	1	20528674	14	20528364	20528386	CCCTTCATTCTCCCTTGTACTTT	0	CACCGAAGTACAAGGGAGAATGAAGT	TAAAACTTCATTCTCCCTTGTACTTC	OR4L1
ENSG00000176246	1	211812997	ENSE00001254388	1	1	20528674	14	20528424	20528446	CCACTGCCACAACACCCAAGATG	0	CACCGATCTTGGGTGTTGTGGCAGGT	TAAAACCTGCCACAACACCCAAGATC	OR4L1
ENSG00000143869	1	26796897	ENSE00001276783	2	1	20870510	2	20867100	20867122	CTGGGCCGGTCCGGAGCCCAGGG	1	CACCGTGGGCCGGTCCGGAGCCCAGT	TAAAACTGGGCTCCGGACCGGCCCAC	GDF7
ENSG00000143869	1	26796914	ENSE00001276783	2	1	20870510	2	20867143	20867165	CGGCGGGCGGACTCTTGCCCAGG	1	CACCGGGCGGGCGGACTCTTGCCCGT	TAAAACGGGCAAGAGTCCGCCCGCCC	GDF7
ENSG00000107796	-1	170091642	ENSE00003654552	9	2	90701034	10	90708562	90708584	ATGTCTGGGACGTCCCACAATGG	1	CACCGTGTCTGGGACGTCCCACAAGT	TAAAACTTGTGGGACGTCCCAGACAC	ACTA2
ENSG00000107796	-1	170091538	ENSE00003558620	9	3	90701034	10	90707104	90707126	CCACGTAGCTGTCTTTTTGTCCC	0	CACCGGGACAAAAAGACAGCTACGGT	TAAAACCGTAGCTGTCTTTTTGTCCC	ACTA2
ENSG00000069966	-1	224235834	ENSE00003509061	13	4	52433369	15	52446224	52446246	CTTCATGACAAACTGCCCCAGGG	1	CACCGTTCATGACAAACTGCCCCAGT	TAAAACTGGGGCAGTTTGTCATGAAC	GNB5
ENSG00000069966	-1	224234220	ENSE00003475633	13	7	52433369	15	52433411	52433433	CCATGTTTTCATTTTTGTCAAAC	0	CACCGTTTGACAAAAATGAAAACAGT	TAAAACTGTTTTCATTTTTGTCAAAC	GNB5
ENSG00000176230	1	211817590	ENSE00001254186	1	1	20586082	14	20585682	20585704	AGTGTCAGAATTCATTTTGCTGG	1	CACCGGTGTCAGAATTCATTTTGCGT	TAAAACGCAAAATGAATTCTGACACC	OR4K17
ENSG00000176230	1	211817594	ENSE00001254186	1	1	20586082	14	20585717	20585739	CCCAGGATGTAGAGTTTCTTCTC	0	CACCGAGAAGAAACTCTACATCCTGT	TAAAACAGGATGTAGAGTTTCTTCTC	OR4K17
ENSG00000068976	-1	181771865	ENSE00001171792	20	2	64521128	11	64526143	64526165	CCATATAGAACTCTAAAGACAGG	0	CACCGCTGTCTTTAGAGTTCTATAGT	TAAAACTATAGAACTCTAAAGACAGC	PYGM
ENSG00000068976	-1	181771776	ENSE00001171774	20	4	64521128	11	64525799	64525821	TGCCATGGAGTCAAGAAAGCAGG	1	CACCGGCCATGGAGTCAAGAAAGCGT	TAAAACGCTTTCTTGACTCCATGGCC	PYGM
ENSG00000164136	1	80262620	ENSE00001081768	8	5	142651005	4	142643094	142643116	TTCCTAAAACAGAAGCCAACTGG	1	CACCGTCCTAAAACAGAAGCCAACGT	TAAAACGTTGGCTTCTGTTTTAGGAC	IL15
ENSG00000164136	1	80262623	ENSE00001081768	8	5	142651005	4	142643109	142643131	CCAACTGGGTGAATGTAATAAGT	0	CACCGCTTATTACATTCACCCAGTGT	TAAAACACTGGGTGAATGTAATAAGC	IL15
ENSG00000184394	1	211819644	ENSE00001327706	1	1	20612359	14	20612080	20612102	TCTGGGCAACTTGGCCTTACTGG	1	CACCGCTGGGCAACTTGGCCTTACGT	TAAAACGTAAGGCCAAGTTGCCCAGC	OR4N5
ENSG00000184394	1	211819649	ENSE00001327706	1	1	20612359	14	20612115	20612137	CCTTCATTGTGGTTCCCAGGATG	0	CACCGATCCTGGGAACCACAATGAGT	TAAAACTCATTGTGGTTCCCAGGATC	OR4N5
ENSG00000010818	-1	115129814	ENSE00001445111	10	5	143092204	6	143095745	143095767	CCTTCATGACTGCCAAAAGTGCT	0	CACCGGCACTTTTGGCAGTCATGAGT	TAAAACTCATGACTGCCAAAAGTGCC	HIVEP2
ENSG00000010818	-1	115129812	ENSE00001445111	10	5	143092204	6	143095712	143095734	ATTTGCTCAGGCTCTATTTGTGG	1	CACCGTTTGCTCAGGCTCTATTTGGT	TAAAACCAAATAGAGCCTGAGCAAAC	HIVEP2
ENSG00000133328	-1	181568603	ENSE00002495333	4	3	63326005	11	63326086	63326108	GGTCAGGGCAGACAGGACACTGG	1	CACCGGTCAGGGCAGACAGGACACGT	TAAAACGTGTCCTGTCTGCCCTGACC	HRASLS2
ENSG00000133328	-1	181568596	ENSE00002495333	4	3	63326005	11	63326049	63326071	CCACAGACAGCAGTTCCTTCTTC	0	CACCGAAGAAGGAACTGCTGTCTGGT	TAAAACCAGACAGCAGTTCCTTCTTC	HRASLS2
ENSG00000196832	1	211824184	ENSE00001124569	1	1	20666014	14	20665683	20665705	CCTCCTCTTTGTGCTCTTCACTG	0	CACCGAGTGAAGAGCACAAAGAGGGT	TAAAACCCTCTTTGTGCTCTTCACTC	OR11G2
ENSG00000196832	1	211824201	ENSE00001124569	1	1	20666014	14	20665791	20665813	CCTGCTCGCCAACTTCTCCTTCT	0	CACCGGAAGGAGAAGTTGGCGAGCGT	TAAAACGCTCGCCAACTTCTCCTTCC	OR11G2
ENSG00000101187	1	272078578	ENSE00001175304	12	3	61292492	20	61290029	61290051	CCATCTTCTACACAGCGGCCATC	0	CACCGATGGCCGCTGTGTAGAAGAGT	TAAAACTCTTCTACACAGCGGCCATC	SLCO4A1
ENSG00000101187	1	272079104	ENSE00001175292	12	5	61292492	20	61292419	61292441	CCCAGCGCTACGCGGTCATGAGA	0	CACCGCTCATGACCGCGTAGCGCTGT	TAAAACAGCGCTACGCGGTCATGAGC	SLCO4A1
ENSG00000176219	1	211826943	ENSE00001254162	1	1	20692366	14	20691997	20692019	CTGCTTCTTCTCATTCATCCTGG	1	CACCGTGCTTCTTCTCATTCATCCGT	TAAAACGGATGAATGAGAAGAAGCAC	OR11H6
ENSG00000176219	1	211826949	ENSE00001254162	1	1	20692366	14	20692054	20692076	TATTGTCTGTGCAGTGAAATTGG	1	CACCGATTGTCTGTGCAGTGAAATGT	TAAAACATTTCACTGCACAGACAATC	OR11H6
ENSG00000176198	1	211828599	ENSE00001253997	1	1	20711439	14	20711055	20711077	TTTCCTCTTCTCATTGTTTTTGG	1	CACCGTTCCTCTTCTCATTGTTTTGT	TAAAACAAAACAATGAGAAGAGGAAC	OR11H4
ENSG00000176198	1	211828604	ENSE00001253997	1	1	20711439	14	20711093	20711115	CCTTGCTGGGAAATGGAGCCATC	0	CACCGATGGCTCCATTTCCCAGCAGT	TAAAACTGCTGGGAAATGGAGCCATC	OR11H4
ENSG00000176485	-1	181572294	ENSE00003601992	4	3	63357713	11	63357779	63357801	CACGATGGCCTTGTCAGTCAGGG	1	CACCGACGATGGCCTTGTCAGTCAGT	TAAAACTGACTGACAAGGCCATCGTC	PLA2G16
ENSG00000176485	-1	181572285	ENSE00003601992	4	3	63357713	11	63357715	63357737	CATCATGTTTGTTGTTGACCTGG	1	CACCGATCATGTTTGTTGTTGACCGT	TAAAACGGTCAACAACAAACATGATC	PLA2G16
ENSG00000215066	-1	148959096	ENSE00002242002	1	1	6468562	9	6468618	6468640	TTTGGGATGCCTCAAGCATATGG	1	CACCGTTGGGATGCCTCAAGCATAGT	TAAAACTATGCTTGAGGCATCCCAAC	C9orf38
ENSG00000215066	-1	148959092	ENSE00002242002	1	1	6468562	9	6468567	6468589	CAGAGCAGCTAGGAGTAGGATGG	1	CACCGAGAGCAGCTAGGAGTAGGAGT	TAAAACTCCTACTCCTAGCTGCTCTC	C9orf38
ENSG00000188783	1	19691734	ENSE00001375213	3	2	203452888	1	203452413	203452435	GCAGACCCAGGCCCAGGCCCAGG	1	CACCGCAGACCCAGGCCCAGGCCCGT	TAAAACGGGCCTGGGCCTGGGTCTGC	PRELP
ENSG00000188783	1	19691745	ENSE00001375213	3	2	203452888	1	203452451	203452473	CCTCAGCCTGATGAACCAGCAGA	0	CACCGCTGCTGGTTCATCAGGCTGGT	TAAAACCAGCCTGATGAACCAGCAGC	PRELP
ENSG00000169251	1	64075041	ENSE00003491779	15	2	160958837	3	160942774	160942796	CCTGTTTGCGAAGTAAAGTGGAC	0	CACCGTCCACTTTACTTCGCAAACGT	TAAAACGTTTGCGAAGTAAAGTGGAC	NMD3
ENSG00000169251	1	64075191	ENSE00003643985	15	3	160958837	3	160945045	160945067	CCACCAGGAACTTGGATACAGTG	0	CACCGACTGTATCCAAGTTCCTGGGT	TAAAACCCAGGAACTTGGATACAGTC	NMD3
ENSG00000117000	1	5716893	ENSE00001458617	8	1	40703248	1	40627185	40627207	CCCCGTATCTCCAGCGCCGGGAG	0	CACCGTCCCGGCGCTGGAGATACGGT	TAAAACCGTATCTCCAGCGCCGGGAC	RLF
ENSG00000117000	1	5719680	ENSE00001192049	8	2	40703248	1	40654728	40654750	CCTTATTGCAATATGCAAGCAAC	0	CACCGTTGCTTGCATATTGCAATAGT	TAAAACTATTGCAATATGCAAGCAAC	RLF
ENSG00000100077	1	277420062	ENSE00001744050	21	10	26086233	22	26081143	26081165	CCTTTCATTGTATGTATGACCTA	0	CACCGAGGTCATACATACAATGAAGT	TAAAACTTCATTGTATGTATGACCTC	ADRBK2
ENSG00000100077	1	277420316	ENSE00000651802	21	11	26086233	22	26083515	26083537	CACTACCACCTTTCACAACACGG	1	CACCGACTACCACCTTTCACAACAGT	TAAAACTGTTGTGAAAGGTGGTAGTC	ADRBK2
ENSG00000123552	-1	111291852	ENSE00003618719	18	9	99912564	6	99924075	99924097	CCTGTTGCTGGAAATCTTTAAAT	0	CACCGTTTAAAGATTTCCAGCAACGT	TAAAACGTTGCTGGAAATCTTTAAAC	USP45
ENSG00000123552	-1	111291850	ENSE00003618719	18	9	99912564	6	99924063	99924085	GCTCCTGACTGTCCTGTTGCTGG	1	CACCGCTCCTGACTGTCCTGTTGCGT	TAAAACGCAACAGGACAGTCAGGAGC	USP45
ENSG00000178445	-1	148978589	ENSE00001529698	25	1	6589242	9	6645253	6645275	CCAAGGTCTGCAGCATCTCTCTC	0	CACCGAGAGAGATGCTGCAGACCTGT	TAAAACAGGTCTGCAGCATCTCTCTC	GLDC
ENSG00000178445	-1	148978478	ENSE00001488373	25	2	6589242	9	6644641	6644663	TTTTCAAACGGATGTTGGCAGGG	1	CACCGTTTCAAACGGATGTTGGCAGT	TAAAACTGCCAACATCCGTTTGAAAC	GLDC
ENSG00000107864	-1	170403464	ENSE00001162658	10	2	93952349	10	93999982	94000004	TGAGGAGAGGGGCGTGGACGGGG	1	CACCGGAGGAGAGGGGCGTGGACGGT	TAAAACCGTCCACGCCCCTCTCCTCC	CPEB3
ENSG00000107864	-1	170403436	ENSE00001162658	10	2	93952349	10	93999901	93999923	GTCCGGGCCGTTGGGGGCCGGGG	1	CACCGTCCGGGCCGTTGGGGGCCGGT	TAAAACCGGCCCCCAACGGCCCGGAC	CPEB3
ENSG00000102032	-1	295446128	ENSE00003686576	11	4	153208351	X	153209383	153209405	AGCGCTCGAAAGTGCGGTACAGG	1	CACCGGCGCTCGAAAGTGCGGTACGT	TAAAACGTACCGCACTTTCGAGCGCC	RENBP
ENSG00000102032	-1	295445899	ENSE00003562126	11	6	153208351	X	153208492	153208514	CCCAGTGGACGATCTGATCCATC	0	CACCGATGGATCAGATCGTCCACTGT	TAAAACAGTGGACGATCTGATCCATC	RENBP
ENSG00000170390	1	81005873	ENSE00001201662	17	2	151141924	4	151023681	151023703	CCAAAAATATTAATCCAAACTGG	1	CACCGCAAAAATATTAATCCAAACGT	TAAAACGTTTGGATTAATATTTTTGC	DCLK2
ENSG00000170390	1	81014639	ENSE00003564876	17	3	151141924	4	151114293	151114315	ACTTGTCTGCAAGACTTTTTTGG	1	CACCGCTTGTCTGCAAGACTTTTTGT	TAAAACAAAAAGTCTTGCAGACAAGC	DCLK2
ENSG00000188770	1	19693998	ENSE00001372858	8	3	203467939	1	203466119	203466141	CCTCGCTCCTGCAACCAGCATCA	0	CACCGGATGCTGGTTGCAGGAGCGGT	TAAAACCGCTCCTGCAACCAGCATCC	OPTC
ENSG00000188770	1	19694013	ENSE00001372858	8	3	203467939	1	203466192	203466214	ATGACCAGACCTACTACAGCAGG	1	CACCGTGACCAGACCTACTACAGCGT	TAAAACGCTGTAGTAGGTCTGGTCAC	OPTC
ENSG00000035115	-1	24562577	ENSE00003685079	10	6	233118	2	233152	233174	CCTGCAAAGAGTCCCCTTGACTT	0	CACCGAGTCAAGGGGACTCTTTGCGT	TAAAACGCAAAGAGTCCCCTTGACTC	SH3YL1
ENSG00000035115	-1	24562574	ENSE00003685079	10	6	233118	2	233118	233140	CCTTTCAATCAAACAGCTCCCTT	0	CACCGAGGGAGCTGTTTGATTGAAGT	TAAAACTTCAATCAAACAGCTCCCTC	SH3YL1
ENSG00000146410	-1	114535948	ENSE00003636140	8	4	136560893	6	136564084	136564106	AGTCTACAGAGTTCAAGAGCGGG	1	CACCGGTCTACAGAGTTCAAGAGCGT	TAAAACGCTCTTGAACTCTGTAGACC	MTFR2
ENSG00000146410	-1	114535944	ENSE00003636140	8	4	136560893	6	136564038	136564060	TACAAAATATCAGCAAAAGATGG	1	CACCGACAAAATATCAGCAAAAGAGT	TAAAACTCTTTTGCTGATATTTTGTC	MTFR2
ENSG00000184743	-1	181580490	ENSE00001316752	13	3	63410865	11	63426348	63426370	CCCAACCAATTTGAATGGCCACT	0	CACCGGTGGCCATTCAAATTGGTTGT	TAAAACAACCAATTTGAATGGCCACC	ATL3
ENSG00000184743	-1	181578888	ENSE00001325677	13	7	63410865	11	63411681	63411703	CCATAGCTATATTCATAAGGGAA	0	CACCGTCCCTTATGAATATAGCTAGT	TAAAACTAGCTATATTCATAAGGGAC	ATL3
ENSG00000124160	-1	269957335	ENSE00000662541	8	4	44692278	20	44697243	44697265	CCATTCGTAGGTATCGGTCATAA	0	CACCGTATGACCGATACCTACGAAGT	TAAAACTTCGTAGGTATCGGTCATAC	NCOA5
ENSG00000124160	-1	269956996	ENSE00001672871	8	6	44692278	20	44693843	44693865	CCGCCCCACAGACTCAGCATAGT	0	CACCGCTATGCTGAGTCTGTGGGGGT	TAAAACCCCCACAGACTCAGCATAGC	NCOA5
ENSG00000064995	-1	105557247	ENSE00000746232	5	2	34850710	6	34850772	34850794	ATTTTCAGTTTTTTGGCTGCAGG	1	CACCGTTTTCAGTTTTTTGGCTGCGT	TAAAACGCAGCCAAAAAACTGAAAAC	TAF11
ENSG00000064995	-1	105557246	ENSE00000746232	5	2	34850710	6	34850765	34850787	GGTATCTATTTTCAGTTTTTTGG	1	CACCGGTATCTATTTTCAGTTTTTGT	TAAAACAAAAACTGAAAATAGATACC	TAF11
ENSG00000114784	1	52569250	ENSE00003538070	4	2	40352524	3	40352475	40352497	AAAGACACTGACTACTGTTCAGG	1	CACCGAAGACACTGACTACTGTTCGT	TAAAACGAACAGTAGTCAGTGTCTTC	EIF1B
ENSG00000114784	1	52569251	ENSE00003538070	4	2	40352524	3	40352476	40352498	AAGACACTGACTACTGTTCAGGG	1	CACCGAGACACTGACTACTGTTCAGT	TAAAACTGAACAGTAGTCAGTGTCTC	EIF1B
ENSG00000159164	-1	14274471	ENSE00001448908	13	2	149881416	1	149885260	149885282	ATCTTCGGGAATATTCGTCCTGG	1	CACCGTCTTCGGGAATATTCGTCCGT	TAAAACGGACGAATATTCCCGAAGAC	SV2A
ENSG00000159164	-1	14274463	ENSE00001448908	13	2	149881416	1	149885202	149885224	CCATCACTGGGAGCAGGGAAGTC	0	CACCGACTTCCCTGCTCCCAGTGAGT	TAAAACTCACTGGGAGCAGGGAAGTC	SV2A
ENSG00000029639	-1	116347731	ENSE00003561673	7	1	155618111	6	155635437	155635459	CCTCAAGTCCAGGAGGAAATTCT	0	CACCGGAATTTCCTCCTGGACTTGGT	TAAAACCAAGTCCAGGAGGAAATTCC	TFB1M
ENSG00000029639	-1	116347454	ENSE00003481994	7	2	155618111	6	155632404	155632426	CCCCCTGGCCCAGGGCCCACTTC	0	CACCGAAGTGGGCCCTGGGCCAGGGT	TAAAACCCTGGCCCAGGGCCCACTTC	TFB1M
ENSG00000006756	-1	281352170	ENSE00003470838	10	3	2833705	X	2840037	2840059	CCTCTGCAAGCTGGTCAATATTC	0	CACCGAATATTGACCAGCTTGCAGGT	TAAAACCTGCAAGCTGGTCAATATTC	ARSD
ENSG00000006756	-1	281351683	ENSE00003477938	10	5	2833705	X	2836215	2836237	GGTGGTGGCAGTGATCCCCGCGG	1	CACCGGTGGTGGCAGTGATCCCCGGT	TAAAACCGGGGATCACTGCCACCACC	ARSD
ENSG00000099849	1	175308324	ENSE00000655978	6	3	562516	11	562080	562102	CCAGACTGGCCGCTTTGTGCTTG	0	CACCGAAGCACAAAGCGGCCAGTCGT	TAAAACGACTGGCCGCTTTGTGCTTC	RASSF7
ENSG00000099849	1	175308340	ENSE00000655978	6	3	562516	11	562169	562191	CCTGCGGACAGTTTGCCAGCGAT	0	CACCGTCGCTGGCAAACTGTCCGCGT	TAAAACGCGGACAGTTTGCCAGCGAC	RASSF7
ENSG00000188800	1	5725309	ENSE00001458606	2	1	40716993	1	40713767	40713789	TGCACCTCAGCAAACAAGTTTGG	1	CACCGGCACCTCAGCAAACAAGTTGT	TAAAACAACTTGTTTGCTGAGGTGCC	TMCO2
ENSG00000188800	1	5725312	ENSE00001458606	2	1	40716993	1	40713810	40713832	CCAGCTGTGCAAATCATCTTGAG	0	CACCGTCAAGATGATTTGCACAGCGT	TAAAACGCTGTGCAAATCATCTTGAC	TMCO2
ENSG00000013441	-1	43975956	ENSE00002408030	13	3	201722607	2	201726167	201726189	TAGACCTGCTTTCCAAATAATGG	1	CACCGAGACCTGCTTTCCAAATAAGT	TAAAACTTATTTGGAAAGCAGGTCTC	CLK1
ENSG00000013441	-1	43975838	ENSE00003532245	13	5	201722607	2	201724442	201724464	CCTTCACCTAAAGTATCAACAAT	0	CACCGTTGTTGATACTTTAGGTGAGT	TAAAACTCACCTAAAGTATCAACAAC	CLK1
ENSG00000176438	-1	219298615	ENSE00001333827	17	2	95912413	14	95934241	95934263	CTTCAGCCATCCGTAGCACGAGG	1	CACCGTTCAGCCATCCGTAGCACGGT	TAAAACCGTGCTACGGATGGCTGAAC	SYNE3
ENSG00000176438	-1	219296887	ENSE00003684738	17	4	95912413	14	95923620	95923642	CCTGCCTGGTACTCCTCATGCTC	0	CACCGAGCATGAGGAGTACCAGGCGT	TAAAACGCCTGGTACTCCTCATGCTC	SYNE3
ENSG00000179165	-1	105756639	ENSE00001763444	5	3	36368327	6	36393716	36393738	TGGCTGGGAGCTGACAAGTTGGG	1	CACCGGGCTGGGAGCTGACAAGTTGT	TAAAACAACTTGTCAGCTCCCAGCCC	PXT1
ENSG00000179165	-1	105753722	ENSE00001792178	5	4	36368327	6	36368335	36368357	CCTTGGGCTGAGAAAGTAGATTA	0	CACCGAATCTACTTTCTCAGCCCAGT	TAAAACTGGGCTGAGAAAGTAGATTC	PXT1
ENSG00000163811	1	27740868	ENSE00001155005	18	5	29147951	2	29136956	29136978	CCAGTTTCGTCACTGATGTTCAC	0	CACCGTGAACATCAGTGACGAAACGT	TAAAACGTTTCGTCACTGATGTTCAC	WDR43
ENSG00000163811	1	27740871	ENSE00001155005	18	5	29147951	2	29136992	29137014	CCTAATGAGAGCCAGCCCTTTGA	0	CACCGCAAAGGGCTGGCTCTCATTGT	TAAAACAATGAGAGCCAGCCCTTTGC	WDR43
ENSG00000141452	1	251657237	ENSE00003564250	20	11	21104120	18	21104096	21104118	CCTGCTGCCGTGACCAGCCAGTC	0	CACCGACTGGCTGGTCACGGCAGCGT	TAAAACGCTGCCGTGACCAGCCAGTC	C18orf8
ENSG00000141452	1	251654956	ENSE00001137233	20	2	21104120	18	21084335	21084357	GTTTTTGCTGTTCGATCTGGTGG	1	CACCGTTTTTGCTGTTCGATCTGGGT	TAAAACCCAGATCGAACAGCAAAAAC	C18orf8
ENSG00000182902	1	276248387	ENSE00003532916	11	4	18069967	22	18063883	18063905	CTCGCCTGCAGAACCAGCATGGG	1	CACCGTCGCCTGCAGAACCAGCATGT	TAAAACATGCTGGTTCTGCAGGCGAC	SLC25A18
ENSG00000182902	1	276248448	ENSE00003475345	11	5	18069967	22	18064124	18064146	GATCGACTGCCTGATGAAGACGG	1	CACCGATCGACTGCCTGATGAAGAGT	TAAAACTCTTCATCAGGCAGTCGATC	SLC25A18
ENSG00000137802	1	223165612	ENSE00003469865	32	3	42111120	15	42092021	42092043	GTGACCTTGGAGAAGGTGCTGGG	1	CACCGTGACCTTGGAGAAGGTGCTGT	TAAAACAGCACCTTCTCCAAGGTCAC	MAPKBP1
ENSG00000137802	1	223167318	ENSE00003690101	32	5	42111120	15	42103389	42103411	GCCCTTGCCTTCTCCCCTGATGG	1	CACCGCCCTTGCCTTCTCCCCTGAGT	TAAAACTCAGGGGAGAAGGCAAGGGC	MAPKBP1
ENSG00000243710	1	6091079	ENSE00003573139	11	3	43652458	1	43647209	43647231	AGAGAAGAGTCAGGGCATGTTGG	1	CACCGGAGAAGAGTCAGGGCATGTGT	TAAAACACATGCCCTGACTCTTCTCC	WDR65
ENSG00000243710	1	6091474	ENSE00003595853	11	5	43652458	1	43650820	43650842	CCTGATTGAATTTCCACCAGTCA	0	CACCGGACTGGTGGAAATTCAATCGT	TAAAACGATTGAATTTCCACCAGTCC	WDR65
ENSG00000177427	1	242121443	ENSE00001522553	4	4	18167380	17	18167044	18167066	CCTGAGGTGACACCACAGCTCAG	0	CACCGTGAGCTGTGGTGTCACCTCGT	TAAAACGAGGTGACACCACAGCTCAC	MIEF2
ENSG00000177427	1	242121449	ENSE00001522553	4	4	18167380	17	18167077	18167099	CCGCTGTGTCTGACACTGCAGGA	0	CACCGCCTGCAGTGTCAGACACAGGT	TAAAACCTGTGTCTGACACTGCAGGC	MIEF2
ENSG00000139579	1	194899063	ENSE00003677734	6	2	56619991	12	56619185	56619207	TGAGGTTCGGACCTGCAAAGTGG	1	CACCGGAGGTTCGGACCTGCAAAGGT	TAAAACCTTTGCAGGTCCGAACCTCC	NABP2
ENSG00000139579	1	194899095	ENSE00003586500	6	3	56619991	12	56619427	56619449	GGTTGTCTGACACTATATACTGG	1	CACCGGTTGTCTGACACTATATACGT	TAAAACGTATATAGTGTCAGACAACC	NABP2
ENSG00000186132	-1	36528935	ENSE00001335435	7	4	120075072	2	120078754	120078776	GTGGCAGGTTGGTCCTTAAAGGG	1	CACCGTGGCAGGTTGGTCCTTAAAGT	TAAAACTTTAAGGACCAACCTGCCAC	C2orf76
ENSG00000186132	-1	36528930	ENSE00001335435	7	4	120075072	2	120078732	120078754	TATTTATAATTTCTGAATGGTGG	1	CACCGATTTATAATTTCTGAATGGGT	TAAAACCCATTCAGAAATTATAAATC	C2orf76
ENSG00000167600	1	262653907	ENSE00001114771	9	4	41704718	19	41704397	41704419	CCCAGGCCACCTCCAACGTAGTC	0	CACCGACTACGTTGGAGGTGGCCTGT	TAAAACAGGCCACCTCCAACGTAGTC	CYP2S1
ENSG00000167600	1	262653918	ENSE00001114771	9	4	41704718	19	41704440	41704462	CCGCTTCTCCTATGAGGATAAGG	0	CACCGCTTATCCTCATAGGAGAAGGT	TAAAACCTTCTCCTATGAGGATAAGC	CYP2S1
ENSG00000124074	-1	236831719	ENSE00003489328	7	2	67697897	16	67700113	67700135	CCGGTCGGAAGTCAGCAAGTCCA	0	CACCGGGACTTGCTGACTTCCGACGT	TAAAACGTCGGAAGTCAGCAAGTCCC	ENKD1
ENSG00000124074	-1	236831533	ENSE00003653090	7	3	67697897	16	67699031	67699053	CCGCCTCAGGTTCTCCTTCTCAT	0	CACCGTGAGAAGGAGAACCTGAGGGT	TAAAACCCTCAGGTTCTCCTTCTCAC	ENKD1
ENSG00000086506	1	229965527	ENSE00001769246	3	2	230785	16	230671	230693	CCTGGCTTTCCCCGCCACGAAGA	0	CACCGCTTCGTGGCGGGGAAAGCCGT	TAAAACGGCTTTCCCCGCCACGAAGC	HBQ1
ENSG00000086506	1	229965542	ENSE00001769246	3	2	230785	16	230726	230748	TCCTCACAAGTCAGAGCCCACGG	1	CACCGCCTCACAAGTCAGAGCCCAGT	TAAAACTGGGCTCTGACTTGTGAGGC	HBQ1
ENSG00000168032	1	52577698	ENSE00001119551	11	3	40457529	3	40433599	40433621	CATCCAGATCCACAAGCAAGAGG	1	CACCGATCCAGATCCACAAGCAAGGT	TAAAACCTTGCTTGTGGATCTGGATC	ENTPD3
ENSG00000168032	1	52579909	ENSE00001119549	11	5	40457529	3	40453315	40453337	CCAGCTATGGAAATAACCCCCAA	0	CACCGTGGGGGTTATTTCCATAGCGT	TAAAACGCTATGGAAATAACCCCCAC	ENTPD3
ENSG00000008196	1	107378690	ENSE00003459906	7	2	50803865	6	50791143	50791165	CCACAGCTCGCGGCTCTCCCAGC	0	CACCGCTGGGAGAGCCGCGAGCTGGT	TAAAACCAGCTCGCGGCTCTCCCAGC	TFAP2B
ENSG00000008196	1	107378697	ENSE00003459906	7	2	50803865	6	50791178	50791200	CCCAAGGACCCTACTCGAGCGCC	0	CACCGGCGCTCGAGTAGGGTCCTTGT	TAAAACAAGGACCCTACTCGAGCGCC	TFAP2B
ENSG00000146143	1	107957787	ENSE00003697935	14	2	57244761	6	57183357	57183379	TTTAATAGAATTTGAAAACTTGG	1	CACCGTTAATAGAATTTGAAAACTGT	TAAAACAGTTTTCAAATTCTATTAAC	PRIM2
ENSG00000146143	1	107957965	ENSE00003702389	14	3	57244761	6	57185257	57185279	TTAAAATCAGTTGAAAATCTTGG	1	CACCGTAAAATCAGTTGAAAATCTGT	TAAAACAGATTTTCAACTGATTTTAC	PRIM2
ENSG00000101017	1	269963579	ENSE00003673198	9	3	44751779	20	44750942	44750964	CCTAGACACCTGGAACAGAGAGA	0	CACCGCTCTCTGTTCCAGGTGTCTGT	TAAAACAGACACCTGGAACAGAGAGC	CD40
ENSG00000101017	1	269963633	ENSE00003553589	9	4	44751779	20	44751250	44751272	CCTAGGGCTTCGGGTCCAGCAGA	0	CACCGCTGCTGGACCCGAAGCCCTGT	TAAAACAGGGCTTCGGGTCCAGCAGC	CD40
ENSG00000084073	1	5726804	ENSE00003503566	10	2	40737653	1	40726525	40726547	AACAACAACTCATGTACCACCGG	1	CACCGACAACAACTCATGTACCACGT	TAAAACGTGGTACATGAGTTGTTGTC	ZMPSTE24
ENSG00000084073	1	5727448	ENSE00000768290	10	3	40737653	1	40733471	40733493	TTGGAGGAATACCTTATCTCTGG	1	CACCGTGGAGGAATACCTTATCTCGT	TAAAACGAGATAAGGTATTCCTCCAC	ZMPSTE24
ENSG00000254402	-1	148243417	ENSE00002329789	5	2	145748629	8	145750224	145750246	CGGGACGACGCGCAACCGCAGGG	1	CACCGGGGACGACGCGCAACCGCAGT	TAAAACTGCGGTTGCGCGTCGTCCCC	LRRC24
ENSG00000254402	-1	148243373	ENSE00002356118	5	3	145748629	8	145750073	145750095	GGGCGATGTTGTTGTCCTGCAGG	1	CACCGGGCGATGTTGTTGTCCTGCGT	TAAAACGCAGGACAACAACATCGCCC	LRRC24
ENSG00000151846	1	203629312	ENSE00001425120	1	1	25671285	13	25670452	25670474	CCATCCGGATCTGCAGGGACTTG	0	CACCGAAGTCCCTGCAGATCCGGAGT	TAAAACTCCGGATCTGCAGGGACTTC	PABPC3
ENSG00000151846	1	203629318	ENSE00001425120	1	1	25671285	13	25670504	25670526	TGTGAACTTCCAGCATACGAAGG	1	CACCGGTGAACTTCCAGCATACGAGT	TAAAACTCGTATGCTGGAAGTTCACC	PABPC3
ENSG00000104918	1	258443520	ENSE00000671462	4	3	7734753	19	7734709	7734731	TTTAGGGCAATAAGCAGCATTGG	1	CACCGTTAGGGCAATAAGCAGCATGT	TAAAACATGCTGCTTATTGCCCTAAC	RETN
ENSG00000104918	1	258443521	ENSE00000671462	4	3	7734753	19	7734714	7734736	GGCAATAAGCAGCATTGGCCTGG	1	CACCGGCAATAAGCAGCATTGGCCGT	TAAAACGGCCAATGCTGCTTATTGCC	RETN
ENSG00000196152	1	159310948	ENSE00001036811	5	3	130206729	9	130197447	130197469	AGGTTCAAGGAGGGGATACCAGG	1	CACCGGGTTCAAGGAGGGGATACCGT	TAAAACGGTATCCCCTCCTTGAACCC	ZNF79
ENSG00000196152	1	159311055	ENSE00001036799	5	4	130206729	9	130198192	130198214	CCAGTTTCCCAGCCTGGCATGAA	0	CACCGTCATGCCAGGCTGGGAAACGT	TAAAACGTTTCCCAGCCTGGCATGAC	ZNF79
ENSG00000198783	1	243623342	ENSE00001106040	1	1	33289146	17	33288723	33288745	CCGTTTGGGGCAGCTGAGTTGTG	0	CACCGACAACTCAGCTGCCCCAAAGT	TAAAACTTTGGGGCAGCTGAGTTGTC	ZNF830
ENSG00000198783	1	243623346	ENSE00001106040	1	1	33289146	17	33288760	33288782	CCGGTTAAGAGCGAGCTCCTGTG	0	CACCGACAGGAGCTCGCTCTTAACGT	TAAAACGTTAAGAGCGAGCTCCTGTC	ZNF830
ENSG00000058668	1	19723187	ENSE00001075137	21	5	203680015	1	203669345	203669367	CCTGCAGATGGAATCCTGATCCA	0	CACCGGGATCAGGATTCCATCTGCGT	TAAAACGCAGATGGAATCCTGATCCC	ATP2B4
ENSG00000058668	1	19724096	ENSE00001764544	21	9	203680015	1	203676168	203676190	CCTGATTCTATACTTTGTGATTG	0	CACCGAATCACAAAGTATAGAATCGT	TAAAACGATTCTATACTTTGTGATTC	ATP2B4
ENSG00000184014	-1	176452831	ENSE00001309969	23	7	9192298	11	9200552	9200574	CCTGAGTTCTTCTTCATCACACT	0	CACCGGTGTGATGAAGAAGAACTCGT	TAAAACGAGTTCTTCTTCATCACACC	DENND5A
ENSG00000184014	-1	176452827	ENSE00001309969	23	7	9192298	11	9200506	9200528	AACGATTTGCAAAAACTTCCCGG	1	CACCGACGATTTGCAAAAACTTCCGT	TAAAACGGAAGTTTTTGCAAATCGTC	DENND5A
ENSG00000198060	1	170411272	ENSE00003611851	6	2	94109156	10	94070957	94070979	GGTGCAGAGGATCTACAAAATGG	1	CACCGGTGCAGAGGATCTACAAAAGT	TAAAACTTTTGTAGATCCTCTGCACC	2005-03-01
ENSG00000198060	1	170414096	ENSE00003512702	6	3	94109156	10	94100477	94100499	GCCTGTCCATTTGCTGCAGCAGG	1	CACCGCCTGTCCATTTGCTGCAGCGT	TAAAACGCTGCAGCAAATGGACAGGC	2005-03-01
ENSG00000183019	1	258444966	ENSE00001307153	7	3	7743088	19	7742991	7743013	CCCAGCCCAGTGCAGGCCGCCCT	0	CACCGGGGCGGCCTGCACTGGGCTGT	TAAAACAGCCCAGTGCAGGCCGCCCC	C19orf59
ENSG00000183019	1	258444977	ENSE00001307153	7	3	7743088	19	7743024	7743046	CCAGGTCCCCTGCTGGTTGTACA	0	CACCGGTACAACCAGCAGGGGACCGT	TAAAACGGTCCCCTGCTGGTTGTACC	C19orf59
ENSG00000151388	-1	87800622	ENSE00001082109	24	2	33614476	5	33881550	33881572	CCACGTGGTATTCTGGCAGGCCC	0	CACCGGGCCTGCCAGAATACCACGGT	TAAAACCGTGGTATTCTGGCAGGCCC	ADAMTS12
ENSG00000151388	-1	87800613	ENSE00001082109	24	2	33614476	5	33881517	33881539	AATGCCCACTGGCATCTACTCGG	1	CACCGATGCCCACTGGCATCTACTGT	TAAAACAGTAGATGCCAGTGGGCATC	ADAMTS12
ENSG00000112312	1	104337116	ENSE00000693558	7	5	24784356	6	24784315	24784337	AAAATCCATCCTCTCAGTATTGG	1	CACCGAAATCCATCCTCTCAGTATGT	TAAAACATACTGAGAGGATGGATTTC	GMNN
ENSG00000112312	1	104337119	ENSE00000693558	7	5	24784356	6	24784324	24784346	CCTCTCAGTATTGGAAGGAAGTG	0	CACCGACTTCCTTCCAATACTGAGGT	TAAAACCTCAGTATTGGAAGGAAGTC	GMNN
ENSG00000139505	-1	203648666	ENSE00001730864	14	2	25831909	13	25848209	25848231	CCAGGTTTCTTTTTGATGAGAGT	0	CACCGCTCTCATCAAAAAGAAACCGT	TAAAACGGTTTCTTTTTGATGAGAGC	MTMR6
ENSG00000139505	-1	203648094	ENSE00001690721	14	3	25831909	13	25842049	25842071	TCTCTACTGAGGCAATATGGTGG	1	CACCGCTCTACTGAGGCAATATGGGT	TAAAACCCATATTGCCTCAGTAGAGC	MTMR6
ENSG00000157399	-1	281356947	ENSE00001434586	11	4	2864144	X	2873552	2873574	TCTGCAAGGCGGTCAATATTCGG	1	CACCGCTGCAAGGCGGTCAATATTGT	TAAAACAATATTGACCGCCTTGCAGC	ARSE
ENSG00000157399	-1	281356648	ENSE00000664472	11	5	2864144	X	2871275	2871297	AAGAACACGGTAACCAATGCTGG	1	CACCGAGAACACGGTAACCAATGCGT	TAAAACGCATTGGTTACCGTGTTCTC	ARSE
ENSG00000110619	-1	175774042	ENSE00003504107	23	4	3041467	11	3062192	3062214	CCATCTTGAGGTATGAACACTTC	0	CACCGAAGTGTTCATACCTCAAGAGT	TAAAACTCTTGAGGTATGAACACTTC	CARS
ENSG00000110619	-1	175773919	ENSE00003469051	23	5	3041467	11	3061137	3061159	CAAGATATCAAAAGAGATGTAGG	1	CACCGAAGATATCAAAAGAGATGTGT	TAAAACACATCTCTTTTGATATCTTC	CARS
ENSG00000159761	1	236832029	ENSE00001552063	4	2	67701926	16	67701202	67701224	CCAGTGGCGGGAGACCAGTTCCT	0	CACCGGGAACTGGTCTCCCGCCACGT	TAAAACGTGGCGGGAGACCAGTTCCC	C16orf86
ENSG00000159761	1	236832038	ENSE00001552063	4	2	67701926	16	67701242	67701264	CCCGCGGAACCCAGAGTGAAGAC	0	CACCGTCTTCACTCTGGGTTCCGCGT	TAAAACGCGGAACCCAGAGTGAAGAC	C16orf86
ENSG00000075340	-1	31884533	ENSE00000846523	16	10	70910756	2	70910851	70910873	CCAGGAGGATGAGGTTCTCCACT	0	CACCGGTGGAGAACCTCATCCTCCGT	TAAAACGGAGGATGAGGTTCTCCACC	ADD2
ENSG00000075340	-1	31886342	ENSE00000846531	16	5	70910756	2	70923500	70923522	GTCATTGATAGGCGTCATCATGG	1	CACCGTCATTGATAGGCGTCATCAGT	TAAAACTGATGACGCCTATCAATGAC	ADD2
ENSG00000064999	1	105566395	ENSE00002475037	24	2	34985530	6	34935029	34935051	CCAAATGTGAACTGTGTTGACAG	0	CACCGTGTCAACACAGTTCACATTGT	TAAAACAATGTGAACTGTGTTGACAC	ANKS1A
ENSG00000064999	1	105566701	ENSE00002504476	24	3	34985530	6	34937789	34937811	ATGTGGTCGAGGTTCTTCTGAGG	1	CACCGTGTGGTCGAGGTTCTTCTGGT	TAAAACCAGAAGAACCTCGACCACAC	ANKS1A
ENSG00000171564	1	81448003	ENSE00003525672	8	2	155489553	4	155486973	155486995	CCCGTGGTCATCGACCCCTTGAC	0	CACCGTCAAGGGGTCGATGACCACGT	TAAAACGTGGTCATCGACCCCTTGAC	FGB
ENSG00000171564	1	81448163	ENSE00003690584	8	4	155489553	4	155488791	155488813	CCAATTATATATAGATGAGACTG	0	CACCGAGTCTCATCTATATATAATGT	TAAAACATTATATATAGATGAGACTC	FGB
ENSG00000101188	1	272088676	ENSE00001452871	4	1	61341189	20	61340697	61340719	CCTGGCGGCACCCAGCAGCGAGC	0	CACCGCTCGCTGCTGGGTGCCGCCGT	TAAAACGGCGGCACCCAGCAGCGAGC	NTSR1
ENSG00000101188	1	272088682	ENSE00001452871	4	1	61341189	20	61340733	61340755	CGACATCTACTCCAAGGTGCTGG	1	CACCGGACATCTACTCCAAGGTGCGT	TAAAACGCACCTTGGAGTAGATGTCC	NTSR1
ENSG00000112378	-1	114719767	ENSE00000798930	3	1	138417554	6	138428322	138428344	GGAGCATTTCCACCACAGCGAGG	1	CACCGGAGCATTTCCACCACAGCGGT	TAAAACCGCTGTGGTGGAAATGCTCC	PERP
ENSG00000112378	-1	114718782	ENSE00000764553	3	2	138417554	6	138417595	138417617	CCACAGAAGAGCATGGCAGCCGC	0	CACCGCGGCTGCCATGCTCTTCTGGT	TAAAACCAGAAGAGCATGGCAGCCGC	PERP
ENSG00000184897	-1	60991924	ENSE00001300166	1	1	129034424	3	129034610	129034632	CCGGCTGGTTCTTCTTCTTGCTA	0	CACCGAGCAAGAAGAAGAACCAGCGT	TAAAACGCTGGTTCTTCTTCTTGCTC	H1FX
ENSG00000184897	-1	60991911	ENSE00001300166	1	1	129034424	3	129034555	129034577	CCGTTGCGCTCGCCCAGCCTACG	0	CACCGGTAGGCTGGGCGAGCGCAAGT	TAAAACTTGCGCTCGCCCAGCCTACC	H1FX
ENSG00000269711	1	258445864	ENSE00003555441	3	3	7747171	19	7747140	7747162	ATGGAGGCGCGCTTCACGCGCGG	1	CACCGTGGAGGCGCGCTTCACGCGGT	TAAAACCGCGTGAAGCGCGCCTCCAC	CTD-3214H19.16
ENSG00000269711	1	258445866	ENSE00003555441	3	3	7747171	19	7747148	7747170	GCGCTTCACGCGCGGGAAGTCGG	1	CACCGCGCTTCACGCGCGGGAAGTGT	TAAAACACTTCCCGCGCGTGAAGCGC	CTD-3214H19.16
ENSG00000111981	1	115812011	ENSE00002440361	5	2	150290240	6	150289778	150289800	CCTAAGTCCAGACCTGAACCACA	0	CACCGGTGGTTCAGGTCTGGACTTGT	TAAAACAAGTCCAGACCTGAACCACC	ULBP1
ENSG00000111981	1	115812029	ENSE00002440361	5	2	150290240	6	150289896	150289918	AAGTCAATGTCACAAAAACCTGG	1	CACCGAGTCAATGTCACAAAAACCGT	TAAAACGGTTTTTGTGACATTGACTC	ULBP1
ENSG00000108405	-1	240286975	ENSE00001134812	12	1	3806849	17	3819396	3819418	CCAGGACCACCAGCTGGATCAGT	0	CACCGCTGATCCAGCTGGTGGTCCGT	TAAAACGGACCACCAGCTGGATCAGC	P2RX1
ENSG00000108405	-1	240285000	ENSE00003570591	12	2	3806849	17	3808639	3808661	CCTTCTCATAGAGAAACACCCAC	0	CACCGTGGGTGTTTCTCTATGAGAGT	TAAAACTCTCATAGAGAAACACCCAC	P2RX1
ENSG00000123243	-1	161976326	ENSE00003577280	14	4	7618957	10	7682793	7682815	CCTGATACACCTTGTCTCCAATA	0	CACCGATTGGAGACAAGGTGTATCGT	TAAAACGATACACCTTGTCTCCAATC	ITIH5
ENSG00000123243	-1	161973926	ENSE00003569893	14	6	7618957	10	7659209	7659231	TGGTTAATGACAGTAGATGGGGG	1	CACCGGGTTAATGACAGTAGATGGGT	TAAAACCCATCTACTGTCATTAACCC	ITIH5
ENSG00000172771	-1	61009193	ENSE00003606408	9	3	129130175	3	129137268	129137290	CCGGGAGAGCCTGGGGGCTTTCT	0	CACCGGAAAGCCCCCAGGCTCTCCGT	TAAAACGGAGAGCCTGGGGGCTTTCC	EFCAB12
ENSG00000172771	-1	61008792	ENSE00003576447	9	4	129130175	3	129134217	129134239	CCTCTTGGTTCTTCAGAGGGACT	0	CACCGGTCCCTCTGAAGAACCAAGGT	TAAAACCTTGGTTCTTCAGAGGGACC	EFCAB12
ENSG00000006114	-1	243943619	ENSE00003588120	22	13	35913851	17	35921335	35921357	AAAGCACTATATTTATCACCAGG	1	CACCGAAGCACTATATTTATCACCGT	TAAAACGGTGATAAATATAGTGCTTC	SYNRG
ENSG00000006114	-1	243946139	ENSE00003673670	22	4	35913851	17	35946596	35946618	AAGGGTGCTTGTCCTAGGTAAGG	1	CACCGAGGGTGCTTGTCCTAGGTAGT	TAAAACTACCTAGGACAAGCACCCTC	SYNRG
ENSG00000141098	-1	236835043	ENSE00003529442	3	2	67709636	16	67719480	67719502	CCTCAGCAAGCTGCTTCGCCTCC	0	CACCGGAGGCGAAGCAGCTTGCTGGT	TAAAACCAGCAAGCTGCTTCGCCTCC	GFOD2
ENSG00000141098	-1	236833721	ENSE00000946612	3	3	67709636	16	67709927	67709949	CCTTCTCGCAAACCACATTCTTC	0	CACCGAAGAATGTGGTTTGCGAGAGT	TAAAACTCTCGCAAACCACATTCTTC	GFOD2
ENSG00000076513	1	199917807	ENSE00003501883	15	5	110465514	12	110456152	110456174	CCCTTGGTTTCTAGAATATGCCC	0	CACCGGGCATATTCTAGAAACCAAGT	TAAAACTTGGTTTCTAGAATATGCCC	ANKRD13A
ENSG00000076513	1	199918618	ENSE00003482636	15	8	110465514	12	110463578	110463600	CCAAAATACGCACAGAACATCTG	0	CACCGAGATGTTCTGTGCGTATTTGT	TAAAACAAATACGCACAGAACATCTC	ANKRD13A
ENSG00000101189	1	272105449	ENSE00001452855	5	1	61429977	20	61427986	61428008	GTGCCTCTTCCACGCCATGCTGG	1	CACCGTGCCTCTTCCACGCCATGCGT	TAAAACGCATGGCGTGGAAGAGGCAC	MRGBP
ENSG00000101189	1	272105629	ENSE00000663292	5	2	61429977	20	61428469	61428491	CCGACACTTCCACATGATTTGTA	0	CACCGACAAATCATGTGGAAGTGTGT	TAAAACACACTTCCACATGATTTGTC	MRGBP
ENSG00000005156	1	243626452	ENSE00003577385	20	4	33321355	17	33316485	33316507	CCAAGCCCAACAACTCTGGGGAA	0	CACCGTCCCCAGAGTTGTTGGGCTGT	TAAAACAGCCCAACAACTCTGGGGAC	LIG3
ENSG00000005156	1	243626739	ENSE00001106042	20	6	33321355	17	33318751	33318773	CCAAGAGCCTCCTTACCATCCAG	0	CACCGTGGATGGTAAGGAGGCTCTGT	TAAAACAGAGCCTCCTTACCATCCAC	LIG3
ENSG00000131100	-1	276252582	ENSE00003674940	9	3	18083882	22	18096054	18096076	CCGACCTTTCTCTATGTTGAACT	0	CACCGGTTCAACATAGAGAAAGGTGT	TAAAACACCTTTCTCTATGTTGAACC	ATP6V1E1
ENSG00000131100	-1	276252547	ENSE00003642837	9	4	18083882	22	18095583	18095605	TAAGGTCATCTCTTGCTCTGAGG	1	CACCGAAGGTCATCTCTTGCTCTGGT	TAAAACCAGAGCAAGAGATGACCTTC	ATP6V1E1
ENSG00000136319	-1	211834097	ENSE00003545249	10	4	20764582	14	20767571	20767593	CCATTGACAGGTTTTGCAAGGAG	0	CACCGTCCTTGCAAAACCTGTCAAGT	TAAAACTTGACAGGTTTTGCAAGGAC	TTC5
ENSG00000136319	-1	211834093	ENSE00003545249	10	4	20764582	14	20767517	20767539	CCATGACATGGTGAGAATGTTCA	0	CACCGGAACATTCTCACCATGTCAGT	TAAAACTGACATGGTGAGAATGTTCC	TTC5
ENSG00000136250	-1	121879228	ENSE00000832386	21	3	36634018	7	36713574	36713596	GTCAATGACTAAATAGCAGGTGG	1	CACCGTCAATGACTAAATAGCAGGGT	TAAAACCCTGCTATTTAGTCATTGAC	AOAH
ENSG00000136250	-1	121874677	ENSE00003479729	21	6	36634018	7	36671673	36671695	CCGGGAGTGAACAAATGTCAGAA	0	CACCGTCTGACATTTGTTCACTCCGT	TAAAACGGAGTGAACAAATGTCAGAC	AOAH
ENSG00000133454	1	277430407	ENSE00001151068	44	4	26247514	22	26164106	26164128	CCCAACAGCAAGTCCAGCAGTGG	1	CACCGCCAACAGCAAGTCCAGCAGGT	TAAAACCTGCTGGACTTGCTGTTGGC	MYO18B
ENSG00000133454	1	277430413	ENSE00001151068	44	4	26247514	22	26164144	26164166	CCAGCAGATCTCTCAGGACGACC	0	CACCGGTCGTCCTGAGAGATCTGCGT	TAAAACGCAGATCTCTCAGGACGACC	MYO18B
ENSG00000164506	1	115537102	ENSE00002463389	28	12	147637470	6	147635024	147635046	CCTATATTTGAAAATCCCTACCC	0	CACCGGGTAGGGATTTTCAAATATGT	TAAAACATATTTGAAAATCCCTACCC	STXBP5
ENSG00000164506	1	115537219	ENSE00002521496	28	16	147637470	6	147637382	147637404	ATTATATGAGATAAATGATGTGG	1	CACCGTTATATGAGATAAATGATGGT	TAAAACCATCATTTATCTCATATAAC	STXBP5
ENSG00000104921	-1	258448733	ENSE00003537804	11	3	7755429	19	7763628	7763650	CCACAGGAGAAGCAGAGTCAGCA	0	CACCGGCTGACTCTGCTTCTCCTGGT	TAAAACCAGGAGAAGCAGAGTCAGCC	FCER2
ENSG00000104921	-1	258448506	ENSE00003622475	11	5	7755429	19	7762452	7762474	CCAAGTTCTTGGAAACTTGAGAG	0	CACCGTCTCAAGTTTCCAAGAACTGT	TAAAACAGTTCTTGGAAACTTGAGAC	FCER2
ENSG00000132466	-1	74416412	ENSE00003669919	34	2	73985997	4	74043226	74043248	CCTGATCCAAAATGAAAGACTCC	0	CACCGGAGTCTTTCATTTTGGATCGT	TAAAACGATCCAAAATGAAAGACTCC	ANKRD17
ENSG00000132466	-1	74414426	ENSE00000904408	34	4	73985997	4	74021861	74021883	AACAGGCTTCTGCCAAACTGCGG	1	CACCGACAGGCTTCTGCCAAACTGGT	TAAAACCAGTTTGGCAGAAGCCTGTC	ANKRD17
ENSG00000171217	1	116344481	ENSE00001443670	2	2	155597184	6	155596966	155596988	CCAACATCATAACAGCCATTGTA	0	CACCGACAATGGCTGTTATGATGTGT	TAAAACACATCATAACAGCCATTGTC	CLDN20
ENSG00000171217	1	116344490	ENSE00001443670	2	2	155597184	6	155597047	155597069	CCCTGAAACACTCCATTCTGTCC	0	CACCGGACAGAATGGAGTGTTTCAGT	TAAAACTGAAACACTCCATTCTGTCC	CLDN20
ENSG00000205667	1	281363102	ENSE00001487608	9	2	2936656	X	2928133	2928155	CTTCCATGTGCACCCCAAGTCGG	1	CACCGTTCCATGTGCACCCCAAGTGT	TAAAACACTTGGGGTGCACATGGAAC	ARSH
ENSG00000205667	1	281363392	ENSE00001487606	9	3	2936656	X	2931100	2931122	CCTACAACCTGAACCGTGCCTTC	0	CACCGAAGGCACGGTTCAGGTTGTGT	TAAAACACAACCTGAACCGTGCCTTC	ARSH
ENSG00000146215	-1	106636894	ENSE00000974501	8	4	43275369	6	43275435	43275457	AGTGGGGGGATTGTACAAGTAGG	1	CACCGGTGGGGGGATTGTACAAGTGT	TAAAACACTTGTACAATCCCCCCACC	CRIP3
ENSG00000146215	-1	106636883	ENSE00000974501	8	4	43275369	6	43275396	43275418	GCTGCTGGGGCTGAGAGGAGTGG	1	CACCGCTGCTGGGGCTGAGAGGAGGT	TAAAACCTCCTCTCAGCCCCAGCAGC	CRIP3
ENSG00000145777	1	94345743	ENSE00002211371	4	2	110409233	5	110408596	110408618	CCGAGTTCAACAACACCGTCTCT	0	CACCGGAGACGGTGTTGTTGAACTGT	TAAAACAGTTCAACAACACCGTCTCC	TSLP
ENSG00000145777	1	94345744	ENSE00002211371	4	2	110409233	5	110408608	110408630	ACACCGTCTCTTGTAGCAATCGG	1	CACCGCACCGTCTCTTGTAGCAATGT	TAAAACATTGCTACAAGAGACGGTGC	TSLP
ENSG00000112379	1	114726218	ENSE00002215616	34	2	138613090	6	138491820	138491842	CCATTGTCAAGATCCCTCCACAT	0	CACCGTGTGGAGGGATCTTGACAAGT	TAAAACTTGTCAAGATCCCTCCACAC	KIAA1244
ENSG00000112379	1	114729862	ENSE00002313548	34	3	138613090	6	138528185	138528207	ATGCCTGCTGCCTCTCCAGTTGG	1	CACCGTGCCTGCTGCCTCTCCAGTGT	TAAAACACTGGAGAGGCAGCAGGCAC	KIAA1244
ENSG00000108846	1	245749133	ENSE00003559764	31	4	48750383	17	48734414	48734436	CCACCCTGCTGATACAGTATGAG	0	CACCGTCATACTGTATCAGCAGGGGT	TAAAACCCCTGCTGATACAGTATGAC	ABCC3
ENSG00000108846	1	245749617	ENSE00003560527	31	7	48750383	17	48736603	48736625	CCATCTATGGCTACCGGCATCCC	0	CACCGGGATGCCGGTAGCCATAGAGT	TAAAACTCTATGGCTACCGGCATCCC	ABCC3
ENSG00000060491	1	272108021	ENSE00002499201	7	3	61443985	20	61439602	61439624	CTGGTGGAACGAGACTGCAATGG	1	CACCGTGGTGGAACGAGACTGCAAGT	TAAAACTTGCAGTCTCGTTCCACCAC	OGFR
ENSG00000060491	1	272108267	ENSE00002438831	7	4	61443985	20	61440946	61440968	TTGAGGACATTCTTCAGAACTGG	1	CACCGTGAGGACATTCTTCAGAACGT	TAAAACGTTCTGAAGAATGTCCTCAC	OGFR
ENSG00000149654	-1	269982620	ENSE00000906934	11	2	44838987	20	44869807	44869829	CAGCTCGTCGATCAGGAAGATGG	1	CACCGAGCTCGTCGATCAGGAAGAGT	TAAAACTCTTCCTGATCGACGAGCTC	CDH22
ENSG00000149654	-1	269980595	ENSE00000906933	11	3	44838987	20	44856243	44856265	CCATCACCTGCATCACCGACGTG	0	CACCGACGTCGGTGATGCAGGTGAGT	TAAAACTCACCTGCATCACCGACGTC	CDH22
ENSG00000161573	-1	243742295	ENSE00003686400	3	2	34305193	17	34305250	34305272	ATAATACTTCAGGCAGCAGGTGG	1	CACCGTAATACTTCAGGCAGCAGGGT	TAAAACCCTGCTGCCTGAAGTATTAC	CCL16
ENSG00000161573	-1	243742292	ENSE00003686400	3	2	34305193	17	34305232	34305254	CCTTGGCAACACTTTCTCATAAT	0	CACCGTTATGAGAAAGTGTTGCCAGT	TAAAACTGGCAACACTTTCTCATAAC	CCL16
ENSG00000095574	-1	173804458	ENSE00003643508	5	3	124753925	10	124758012	124758034	CCTGAAGAGCCTCTGCTTCTTTG	0	CACCGAAAGAAGCAGAGGCTCTTCGT	TAAAACGAAGAGCCTCTGCTTCTTTC	IKZF5
ENSG00000095574	-1	173804217	ENSE00003550778	5	4	124753925	10	124755668	124755690	CCATTTTGATCACCATCTGTTCC	0	CACCGGAACAGATGGTGATCAAAAGT	TAAAACTTTTGATCACCATCTGTTCC	IKZF5
ENSG00000074771	-1	116361197	ENSE00000765467	14	2	155752013	6	155776170	155776192	CCAAAATAACTCGTGTGTAATGG	1	CACCGCAAAATAACTCGTGTGTAAGT	TAAAACTTACACACGAGTTATTTTGC	NOX3
ENSG00000074771	-1	116361181	ENSE00000813884	14	3	155752013	6	155775955	155775977	CCTCTTATGAATGAAATAAGGTT	0	CACCGACCTTATTTCATTCATAAGGT	TAAAACCTTATGAATGAAATAAGGTC	NOX3
ENSG00000106144	1	132209421	ENSE00003617737	11	2	142991800	7	142988701	142988723	CCAAACAGCTGTTGTTGAGCGAA	0	CACCGTCGCTCAACAACAGCTGTTGT	TAAAACAACAGCTGTTGTTGAGCGAC	CASP2
ENSG00000106144	1	132209505	ENSE00003547162	11	3	142991800	7	142989394	142989416	CCAAAGTGGGCAGTTTCAGCCAG	0	CACCGTGGCTGAAACTGCCCACTTGT	TAAAACAAGTGGGCAGTTTCAGCCAC	CASP2
ENSG00000062096	1	281369675	ENSE00001248091	11	3	3007594	X	2990161	2990183	ATGGTTGATGACCTGGGTATTGG	1	CACCGTGGTTGATGACCTGGGTATGT	TAAAACATACCCAGGTCATCAACCAC	ARSF
ENSG00000062096	1	281369944	ENSE00001248067	11	4	3007594	X	2994593	2994615	CCTCACATCGACCGCCTTGCCAG	0	CACCGTGGCAAGGCGGTCGATGTGGT	TAAAACCACATCGACCGCCTTGCCAC	ARSF
ENSG00000164237	-1	85767346	ENSE00003475769	6	2	10286562	5	10290677	10290699	GATCATGTCAGCTATATATCTGG	1	CACCGATCATGTCAGCTATATATCGT	TAAAACGATATATAGCTGACATGATC	CMBL
ENSG00000164237	-1	85767006	ENSE00003603908	6	3	10286562	5	10288617	10288639	TACAAAGAAGTCTGGAACAATGG	1	CACCGACAAAGAAGTCTGGAACAAGT	TAAAACTTGTTCCAGACTTCTTTGTC	CMBL
ENSG00000164022	1	77308572	ENSE00001080605	7	3	107252872	4	107248681	107248703	ACTGAAACAAGAGCTAATTCAGG	1	CACCGCTGAAACAAGAGCTAATTCGT	TAAAACGAATTAGCTCTTGTTTCAGC	AIMP1
ENSG00000164022	1	77308615	ENSE00001196296	7	4	107252872	4	107249334	107249356	ACCAAAGAACAGATAAAAGGAGG	1	CACCGCCAAAGAACAGATAAAAGGGT	TAAAACCCTTTTATCTGTTCTTTGGC	AIMP1
ENSG00000147799	-1	148253211	ENSE00001132486	11	2	145772796	8	145806614	145806636	TACATGCGCTCGCGGGTGCGCGG	1	CACCGACATGCGCTCGCGGGTGCGGT	TAAAACCGCACCCGCGAGCGCATGTC	ARHGAP39
ENSG00000147799	-1	148253202	ENSE00001132486	11	2	145772796	8	145806577	145806599	CGGGTCCCACACGCACTCACCGG	1	CACCGGGGTCCCACACGCACTCACGT	TAAAACGTGAGTGCGTGTGGGACCCC	ARHGAP39
ENSG00000229086	-1	274282157	ENSE00001626183	4	2	34542003	21	34542045	34542067	CTCGGCGCGAGTCAGGCAGTAGG	1	CACCGTCGGCGCGAGTCAGGCAGTGT	TAAAACACTGCCTGACTCGCGCCGAC	C21orf54
ENSG00000229086	-1	274282152	ENSE00001626183	4	2	34542003	21	34542020	34542042	CCCTCAAGGGAAGATGTTCCATA	0	CACCGATGGAACATCTTCCCTTGAGT	TAAAACTCAAGGGAAGATGTTCCATC	C21orf54
ENSG00000167601	1	262657577	ENSE00003547478	20	3	41748819	19	41727056	41727078	CCTCCCTGCAGCTTTCCGACACG	0	CACCGGTGTCGGAAAGCTGCAGGGGT	TAAAACCCCTGCAGCTTTCCGACACC	AXL
ENSG00000167601	1	262659073	ENSE00003657173	20	5	41748819	19	41736905	41736927	CCCATAACGCCAAGGGGGTCACC	0	CACCGGTGACCCCCTTGGCGTTATGT	TAAAACATAACGCCAAGGGGGTCACC	AXL
ENSG00000070047	1	175313398	ENSE00001299618	18	4	607934	11	587284	587306	GGAGACATTGCTGGAGGTAGCGG	1	CACCGGAGACATTGCTGGAGGTAGGT	TAAAACCTACCTCCAGCAATGTCTCC	PHRF1
ENSG00000070047	1	175314001	ENSE00001123597	18	5	607934	11	591388	591410	CCAATTCCTGTCCAGTTGATCGA	0	CACCGCGATCAACTGGACAGGAATGT	TAAAACATTCCTGTCCAGTTGATCGC	PHRF1
ENSG00000141084	-1	236841456	ENSE00003645796	14	7	67763906	16	67765458	67765480	CCATGATGCACGAGGTAAGATGA	0	CACCGCATCTTACCTCGTGCATCAGT	TAAAACTGATGCACGAGGTAAGATGC	RANBP10
ENSG00000141084	-1	236841449	ENSE00003645796	14	7	67763906	16	67765396	67765418	CCTGTTCTTCCTGAATCGGGGTT	0	CACCGACCCCGATTCAGGAAGAACGT	TAAAACGTTCTTCCTGAATCGGGGTC	RANBP10
ENSG00000013523	-1	217369357	ENSE00000808470	10	4	77273131	14	77273821	77273843	CCTGGACTTCCTGGAGACACAGG	1	CACCGCTGGACTTCCTGGAGACACGT	TAAAACGTGTCTCCAGGAAGTCCAGC	ANGEL1
ENSG00000013523	-1	217369352	ENSE00000808470	10	4	77273131	14	77273803	77273825	GCTCCCAGTAATGATCTTCCTGG	1	CACCGCTCCCAGTAATGATCTTCCGT	TAAAACGGAAGATCATTACTGGGAGC	ANGEL1
ENSG00000128833	-1	224251297	ENSE00003664073	41	4	52532017	15	52571177	52571199	CAACTGCTTGTAAGGATTCATGG	1	CACCGAACTGCTTGTAAGGATTCAGT	TAAAACTGAATCCTTACAAGCAGTTC	MYO5C
ENSG00000128833	-1	224250879	ENSE00003496667	41	5	52532017	15	52567883	52567905	CCACTTACAATTATGGACTGGTT	0	CACCGACCAGTCCATAATTGTAAGGT	TAAAACCTTACAATTATGGACTGGTC	MYO5C
ENSG00000151929	1	173422917	ENSE00001002489	4	2	121432124	10	121429432	121429454	CCTGTGTACCCCCAGCTCCGACC	0	CACCGGTCGGAGCTGGGGGTACACGT	TAAAACGTGTACCCCCAGCTCCGACC	BAG3
ENSG00000151929	1	173422925	ENSE00001002489	4	2	121432124	10	121429465	121429487	CCCATTCCTGTGCTCCATGAAGG	0	CACCGCTTCATGGAGCACAGGAATGT	TAAAACATTCCTGTGCTCCATGAAGC	BAG3
ENSG00000138395	1	44071934	ENSE00003632778	14	3	202698610	2	202672613	202672635	TTACTTGAACTTGGAGAAGCTGG	1	CACCGTACTTGAACTTGGAGAAGCGT	TAAAACGCTTCTCCAAGTTCAAGTAC	CDK15
ENSG00000138395	1	44072400	ENSE00003476429	14	4	202698610	2	202677233	202677255	AGTCATCAGCATGAATGCAGAGG	1	CACCGGTCATCAGCATGAATGCAGGT	TAAAACCTGCATTCATGCTGATGACC	CDK15
ENSG00000107819	1	171407675	ENSE00003483735	12	4	102796289	10	102795256	102795278	CCGGCGTGGTGACCCCAGGGATC	0	CACCGATCCCTGGGGTCACCACGCGT	TAAAACGCGTGGTGACCCCAGGGATC	SFXN3
ENSG00000107819	1	171407779	ENSE00003496935	12	5	102796289	10	102795825	102795847	CCAACCGCAGTGGTGACACTCCC	0	CACCGGGAGTGTCACCACTGCGGTGT	TAAAACACCGCAGTGGTGACACTCCC	SFXN3
ENSG00000141458	-1	251661212	ENSE00003493637	25	8	21124951	18	21136536	21136558	CCTCAAATGCTGCGCTGACAGGG	0	CACCGCCTGTCAGCGCAGCATTTGGT	TAAAACCAAATGCTGCGCTGACAGGC	NPC1
ENSG00000141458	-1	251661203	ENSE00003493637	25	8	21124951	18	21136481	21136503	CCAGGGTTTCGGACGCAGAAAGA	0	CACCGCTTTCTGCGTCCGAAACCCGT	TAAAACGGGTTTCGGACGCAGAAAGC	NPC1
ENSG00000132622	1	265664745	ENSE00003555832	13	5	3730491	20	3725555	3725577	GGAGGGCGGAGACCCGGGCGTGG	1	CACCGGAGGGCGGAGACCCGGGCGGT	TAAAACCGCCCGGGTCTCCGCCCTCC	HSPA12B
ENSG00000132622	1	265664982	ENSE00000858822	13	7	3730491	20	3726576	3726598	GAGCCCATCGCTGCCAGAGAAGG	1	CACCGAGCCCATCGCTGCCAGAGAGT	TAAAACTCTCTGGCAGCGATGGGCTC	HSPA12B
ENSG00000125637	1	35938926	ENSE00003473877	17	3	113943791	2	113942572	113942594	TGTGGACGAAGCATTGACCTGGG	1	CACCGGTGGACGAAGCATTGACCTGT	TAAAACAGGTCAATGCTTCGTCCACC	PSD4
ENSG00000125637	1	35938931	ENSE00003473877	17	3	113943791	2	113942623	113942645	CCCTGCTGCACATCCTGTGCAAC	0	CACCGTTGCACAGGATGTGCAGCAGT	TAAAACTGCTGCACATCCTGTGCAAC	PSD4
ENSG00000139496	1	203652721	ENSE00003571875	16	4	25895181	13	25887026	25887048	CCAGCCACTACATCTGCAGCTAC	0	CACCGTAGCTGCAGATGTAGTGGCGT	TAAAACGCCACTACATCTGCAGCTAC	NUPL1
ENSG00000139496	1	203652940	ENSE00003621367	16	6	25895181	13	25889505	25889527	GAATGCTTTAGGGTTGACTTTGG	1	CACCGAATGCTTTAGGGTTGACTTGT	TAAAACAAGTCAACCCTAAAGCATTC	NUPL1
ENSG00000198933	1	245316451	ENSE00000924999	9	2	45785812	17	45774077	45774099	TACCCACTGATCAGTGACTTTGG	1	CACCGACCCACTGATCAGTGACTTGT	TAAAACAAGTCACTGATCAGTGGGTC	TBKBP1
ENSG00000198933	1	245316540	ENSE00000925000	9	3	45785812	17	45774467	45774489	AAGGAGCAGGAAGAACAGCTTGG	1	CACCGAGGAGCAGGAAGAACAGCTGT	TAAAACAGCTGTTCTTCCTGCTCCTC	TBKBP1
ENSG00000171435	-1	200907545	ENSE00001369895	20	3	117993064	12	118293356	118293378	CCAGGCTCAGCTGGCCGGGGGAG	0	CACCGTCCCCCGGCCAGCTGAGCCGT	TAAAACGGCTCAGCTGGCCGGGGGAC	KSR2
ENSG00000171435	-1	200884340	ENSE00003693367	20	5	117993064	12	118105439	118105461	CAAGGGTTTGCTCTTCTTCTTGG	1	CACCGAAGGGTTTGCTCTTCTTCTGT	TAAAACAGAAGAAGAGCAAACCCTTC	KSR2
ENSG00000101825	-1	281397719	ENSE00001487554	7	2	3239481	X	3261724	3261746	CGGGCACGGAAGCCAGGGATCGG	1	CACCGGGGCACGGAAGCCAGGGATGT	TAAAACATCCCTGGCTTCCGTGCCCC	MXRA5
ENSG00000101825	-1	281396479	ENSE00000664562	7	3	3239481	X	3248775	3248797	TGCAAATGAGGTTTCTGACAGGG	1	CACCGGCAAATGAGGTTTCTGACAGT	TAAAACTGTCAGAAACCTCATTTGCC	MXRA5
ENSG00000182566	-1	258454256	ENSE00003581623	9	2	7795273	19	7796562	7796584	TACTCAGAATCACAGCCCAAAGG	1	CACCGACTCAGAATCACAGCCCAAGT	TAAAACTTGGGCTGTGATTCTGAGTC	CLEC4G
ENSG00000182566	-1	258454180	ENSE00001649761	9	3	7795273	19	7796180	7796202	AAGCAGCGCCGCGCGCTCCGTGG	1	CACCGAGCAGCGCCGCGCGCTCCGGT	TAAAACCGGAGCGCGCGGCGCTGCTC	CLEC4G
ENSG00000134987	1	94348654	ENSE00001181521	23	10	110443073	5	110441031	110441053	TGAAAAATTCAATAAGAGCTTGG	1	CACCGGAAAAATTCAATAAGAGCTGT	TAAAACAGCTCTTATTGAATTTTTCC	WDR36
ENSG00000134987	1	94348778	ENSE00001265203	23	12	110443073	5	110443019	110443041	GGTATCATTGCTTGCCATCAAGG	1	CACCGGTATCATTGCTTGCCATCAGT	TAAAACTGATGGCAAGCAATGATACC	WDR36
ENSG00000114416	1	65740442	ENSE00003684150	17	5	180675660	3	180666181	180666203	TAGTCACATTTGAACGACTTCGG	1	CACCGAGTCACATTTGAACGACTTGT	TAAAACAAGTCGTTCAAATGTGACTC	FXR1
ENSG00000114416	1	65740447	ENSE00003684150	17	5	180675660	3	180666260	180666282	TGTTCCTGAGGATTTGAGAGAGG	1	CACCGGTTCCTGAGGATTTGAGAGGT	TAAAACCTCTCAAATCCTCAGGAACC	FXR1
ENSG00000152380	1	91825455	ENSE00003624592	6	2	79815611	5	79797686	79797708	CCTGGTATCATGCAGCTAACCAC	0	CACCGTGGTTAGCTGCATGATACCGT	TAAAACGGTATCATGCAGCTAACCAC	FAM151B
ENSG00000152380	1	91826612	ENSE00003473895	6	3	79815611	5	79809485	79809507	CCAATTATGGCCCATCCCCCTGA	0	CACCGCAGGGGGATGGGCCATAATGT	TAAAACATTATGGCCCATCCCCCTGC	FAM151B
ENSG00000113369	-1	92731258	ENSE00002029793	8	1	90670985	5	90678752	90678774	CCTCTTGCATGAATTTTAAGAGA	0	CACCGCTCTTAAAATTCATGCAAGGT	TAAAACCTTGCATGAATTTTAAGAGC	ARRDC3
ENSG00000113369	-1	92730760	ENSE00003680109	8	2	90670985	5	90674558	90674580	AATAGTGTGGAAGCCTTCTTCGG	1	CACCGATAGTGTGGAAGCCTTCTTGT	TAAAACAAGAAGGCTTCCACACTATC	ARRDC3
ENSG00000159110	1	274291169	ENSE00001733110	9	5	34632967	21	34619023	34619045	TAAACCAGAAGATTTGAAGGTGG	1	CACCGAAACCAGAAGATTTGAAGGGT	TAAAACCCTTCAAATCTTCTGGTTTC	IFNAR2
ENSG00000159110	1	274291827	ENSE00003542940	9	7	34632967	21	34624973	34624995	CCCGAAATAAAAGGAAACATGAG	0	CACCGTCATGTTTCCTTTTATTTCGT	TAAAACGAAATAAAAGGAAACATGAC	IFNAR2
ENSG00000143368	-1	14276575	ENSE00000959613	6	3	149898335	1	149898781	149898803	CCTCACTCAAGAATTCCACAAAG	0	CACCGTTTGTGGAATTCTTGAGTGGT	TAAAACCACTCAAGAATTCCACAAAC	SF3B4
ENSG00000143368	-1	14276573	ENSE00000959613	6	3	149898335	1	149898732	149898754	CCATAGAGTTTGATCATGTTCAT	0	CACCGTGAACATGATCAAACTCTAGT	TAAAACTAGAGTTTGATCATGTTCAC	SF3B4
ENSG00000107077	1	149015731	ENSE00003569309	22	10	6986576	9	6984190	6984212	TAAAAGGCCTAAGGCTGATGAGG	1	CACCGAAAAGGCCTAAGGCTGATGGT	TAAAACCATCAGCCTTAGGCCTTTTC	KDM4C
ENSG00000107077	1	149015738	ENSE00003569309	22	10	6986576	9	6984250	6984272	CCCTAACCCCGACTCAGTCACAG	0	CACCGTGTGACTGAGTCGGGGTTAGT	TAAAACTAACCCCGACTCAGTCACAC	KDM4C
ENSG00000183943	-1	281439729	ENSE00001335331	9	1	3573249	X	3631138	3631160	CCAGCGTGTCAAAGTCCTGCAGG	1	CACCGCAGCGTGTCAAAGTCCTGCGT	TAAAACGCAGGACTTTGACACGCTGC	PRKX
ENSG00000183943	-1	281434549	ENSE00001698438	9	2	3573249	X	3592694	3592716	CGTGTTGCTCCTGCTTTAGGCGG	1	CACCGGTGTTGCTCCTGCTTTAGGGT	TAAAACCCTAAAGCAGGAGCAACACC	PRKX
ENSG00000224336	-1	296300028	ENSE00001731067	11	1	9383608	Y	9384475	9384497	CCCGGGTGTGCTCGGTCCAGGGC	0	CACCGCCCTGGACCGAGCACACCCGT	TAAAACGGGTGTGCTCGGTCCAGGGC	FAM197Y1
ENSG00000224336	-1	296299933	ENSE00001667811	11	4	9383608	Y	9384079	9384101	CCAGGGAAATGTCCCCTTCGACT	0	CACCGGTCGAAGGGGACATTTCCCGT	TAAAACGGGAAATGTCCCCTTCGACC	FAM197Y1
ENSG00000148356	1	159314048	ENSE00001036860	25	4	130243505	9	130217858	130217880	CCATTTGGAGCTTTTGCAACATG	0	CACCGATGTTGCAAAAGCTCCAAAGT	TAAAACTTTGGAGCTTTTGCAACATC	LRSAM1
ENSG00000148356	1	159314291	ENSE00001036838	25	5	130243505	9	130219606	130219628	CCACACGAATCACCTCACTTCCC	0	CACCGGGAAGTGAGGTGATTCGTGGT	TAAAACCACGAATCACCTCACTTCCC	LRSAM1
ENSG00000152578	1	186090775	ENSE00002466912	17	8	105789524	11	105774543	105774565	ACCTCTGCTCTGACTTATGATGG	1	CACCGCCTCTGCTCTGACTTATGAGT	TAAAACTCATAAGTCAGAGCAGAGGC	GRIA4
ENSG00000152578	1	186090781	ENSE00002466912	17	8	105789524	11	105774590	105774612	CCGAAGTCTTAGGAGGCAGAAAA	0	CACCGTTTCTGCCTCCTAAGACTTGT	TAAAACAAGTCTTAGGAGGCAGAAAC	GRIA4
ENSG00000049089	-1	5733124	ENSE00003532085	32	12	40771832	1	40776791	40776813	CCAGAATCCCGCGTTTGCCCGCA	0	CACCGGCGGGCAAACGCGGGATTCGT	TAAAACGAATCCCGCGTTTGCCCGCC	COL9A2
ENSG00000049089	-1	5732924	ENSE00003620853	32	15	40771832	1	40775812	40775834	CCATGCCTTTATATCCATGAGGG	0	CACCGCCTCATGGATATAAAGGCAGT	TAAAACTGCCTTTATATCCATGAGGC	COL9A2
ENSG00000135905	-1	46373246	ENSE00003489953	56	12	225681416	2	225729780	225729802	CCACACTCACAAAAAAAGGCTCA	0	CACCGGAGCCTTTTTTTGTGAGTGGT	TAAAACCACTCACAAAAAAAGGCTCC	DOCK10
ENSG00000135905	-1	46377842	ENSE00003615701	56	3	225681416	2	225781435	225781457	CCTTGTGCTCTGCATCTTCAGGT	0	CACCGCCTGAAGATGCAGAGCACAGT	TAAAACTGTGCTCTGCATCTTCAGGC	DOCK10
ENSG00000171503	1	81786925	ENSE00003584328	13	5	159618807	4	159606258	159606280	CCAATGAATAATCATGGCAATTA	0	CACCGAATTGCCATGATTATTCATGT	TAAAACATGAATAATCATGGCAATTC	ETFDH
ENSG00000171503	1	81787952	ENSE00001126657	13	7	159618807	4	159616682	159616704	AAAGTCACAATTTTTGCAGAAGG	1	CACCGAAGTCACAATTTTTGCAGAGT	TAAAACTCTGCAAAAATTGTGACTTC	ETFDH
ENSG00000113441	1	93205327	ENSE00001175211	18	3	96333736	5	96320833	96320855	CCTTGTTTTGATGAACCAGCATT	0	CACCGATGCTGGTTCATCAAAACAGT	TAAAACTGTTTTGATGAACCAGCATC	LNPEP
ENSG00000113441	1	93205454	ENSE00001175204	18	4	96333736	5	96322246	96322268	TCATCAGTCGTTCTAGATGATGG	1	CACCGCATCAGTCGTTCTAGATGAGT	TAAAACTCATCTAGAACGACTGATGC	LNPEP
ENSG00000183704	-1	296415164	ENSE00002265228	6	1	13501761	Y	13524588	13524610	CCAGAAGGTCATCCATACTGCTA	0	CACCGAGCAGTATGGATGACCTTCGT	TAAAACGAAGGTCATCCATACTGCTC	SLC9B1P1
ENSG00000183704	-1	296413482	ENSE00001730908	6	2	13501761	Y	13506625	13506647	CCTTAGAGAGGCTATGGCGTTAT	0	CACCGTAACGCCATAGCCTCTCTAGT	TAAAACTAGAGAGGCTATGGCGTTAC	SLC9B1P1
ENSG00000131019	-1	115826262	ENSE00000896365	5	2	150386793	6	150387249	150387271	ATGTCTGGGCAAATGAATGATGG	1	CACCGTGTCTGGGCAAATGAATGAGT	TAAAACTCATTCATTTGCCCAGACAC	ULBP3
ENSG00000131019	-1	115826254	ENSE00000896365	5	2	150386793	6	150387215	150387237	CCACCTGGCTCTGGACCTCACAC	0	CACCGTGTGAGGTCCAGAGCCAGGGT	TAAAACCCTGGCTCTGGACCTCACAC	ULBP3
ENSG00000151475	1	79106118	ENSE00000999807	6	1	128685512	4	128651801	128651823	CCAAGACAGCGGTGGCGCCCATC	0	CACCGATGGGCGCCACCGCTGTCTGT	TAAAACAGACAGCGGTGGCGCCCATC	SLC25A31
ENSG00000151475	1	79107328	ENSE00000999810	6	2	128685512	4	128665834	128665856	CAGTTTTTGGCGTGGCAATTTGG	1	CACCGAGTTTTTGGCGTGGCAATTGT	TAAAACAATTGCCACGCCAAAAACTC	SLC25A31
ENSG00000109452	-1	80307268	ENSE00003674381	27	11	143081685	4	143191856	143191878	CCATCCTCAATCTCCCCCATCTT	0	CACCGAGATGGGGGAGATTGAGGAGT	TAAAACTCCTCAATCTCCCCCATCTC	INPP4B
ENSG00000109452	-1	80301145	ENSE00003510099	27	16	143081685	4	143114322	143114344	CCACAGTGATGACATCGTAGAGA	0	CACCGCTCTACGATGTCATCACTGGT	TAAAACCAGTGATGACATCGTAGAGC	INPP4B
ENSG00000172534	-1	295450537	ENSE00001201673	26	2	153220795	X	153230129	153230151	CCAGGGGGAATGTCCCCCCTCAC	0	CACCGTGAGGGGGGACATTCCCCCGT	TAAAACGGGGGAATGTCCCCCCTCAC	HCFC1
ENSG00000172534	-1	295450277	ENSE00001201666	26	4	153220795	X	153228859	153228881	CCAGGATATATAAGTCATTCAGG	1	CACCGCAGGATATATAAGTCATTCGT	TAAAACGAATGACTTATATATCCTGC	HCFC1
ENSG00000198056	-1	194970236	ENSE00003691409	13	3	57137854	12	57140794	57140816	TTCACTGTATTGTGTTGATTGGG	1	CACCGTCACTGTATTGTGTTGATTGT	TAAAACAATCAACACAATACAGTGAC	PRIM1
ENSG00000198056	-1	194970151	ENSE00001422346	13	5	57137854	12	57139937	57139959	CCAGAGACGATGCTTAAATCCAA	0	CACCGTGGATTTAAGCATCGTCTCGT	TAAAACGAGACGATGCTTAAATCCAC	PRIM1
ENSG00000234631	1	172789681	ENSE00001722218	1	1	115674870	10	115674796	115674818	CCCACCTGTTTCTGAGTGTGTTG	0	CACCGAACACACTCAGAAACAGGTGT	TAAAACACCTGTTTCTGAGTGTGTTC	AL162407.1
ENSG00000234631	1	172789689	ENSE00001722218	1	1	115674870	10	115674830	115674852	TTCTTTTCAAGGGTTGGAGTTGG	1	CACCGTCTTTTCAAGGGTTGGAGTGT	TAAAACACTCCAACCCTTGAAAAGAC	AL162407.1
ENSG00000122188	1	19732494	ENSE00003675910	5	2	203743212	1	203739967	203739989	AGATCACCAACATCTTTTCCGGG	1	CACCGGATCACCAACATCTTTTCCGT	TAAAACGGAAAAGATGTTGGTGATCC	LAX1
ENSG00000122188	1	19732580	ENSE00003637489	5	3	203743212	1	203740519	203740541	CCGTCATGCCCTTGCTGACTTTG	0	CACCGAAAGTCAGCAAGGGCATGAGT	TAAAACTCATGCCCTTGCTGACTTTC	LAX1
ENSG00000129071	-1	61011645	ENSE00003498281	8	2	129155614	3	129156689	129156711	GCGATGGGTTCTTGTAGCAAGGG	1	CACCGCGATGGGTTCTTGTAGCAAGT	TAAAACTTGCTACAAGAACCCATCGC	MBD4
ENSG00000129071	-1	61011639	ENSE00003498281	8	2	129155614	3	129156632	129156654	CCACATGGGACAGACTTACGGCA	0	CACCGGCCGTAAGTCTGTCCCATGGT	TAAAACCATGGGACAGACTTACGGCC	MBD4
ENSG00000043591	1	172804351	ENSE00001449426	1	1	115804609	10	115803994	115804016	CCCGCGTCGCCGCCCGCCTCGTT	0	CACCGACGAGGCGGGCGGCGACGCGT	TAAAACGCGTCGCCGCCCGCCTCGTC	ADRB1
ENSG00000043591	1	172804361	ENSE00001449426	1	1	115804609	10	115804038	115804060	CCCCGAGCCGCTGTCTCAGCAGT	0	CACCGCTGCTGAGACAGCGGCTCGGT	TAAAACCGAGCCGCTGTCTCAGCAGC	ADRB1
ENSG00000188846	1	52585264	ENSE00003526731	6	4	40503123	3	40502900	40502922	CCCACCAGAAGTATGTCCGACAA	0	CACCGTGTCGGACATACTTCTGGTGT	TAAAACACCAGAAGTATGTCCGACAC	RPL14
ENSG00000188846	1	52585268	ENSE00003526731	6	4	40503123	3	40502913	40502935	TGTCCGACAAGCCTGGCAGAAGG	1	CACCGGTCCGACAAGCCTGGCAGAGT	TAAAACTCTGCCAGGCTTGTCGGACC	RPL14
ENSG00000091129	-1	128908548	ENSE00000881808	33	13	107830165	7	107848039	107848061	CAAGGTCCCATCCTCTCCTGGGG	1	CACCGAAGGTCCCATCCTCTCCTGGT	TAAAACCAGGAGAGGATGGGACCTTC	NRCAM
ENSG00000091129	-1	128911124	ENSE00000881822	33	6	107830165	7	107875102	107875124	GACTGTTGGGTGATGGTTGGAGG	1	CACCGACTGTTGGGTGATGGTTGGGT	TAAAACCCAACCATCACCCAACAGTC	NRCAM
ENSG00000164855	-1	118322950	ENSE00003521784	9	3	1589512	7	1590566	1590588	ATGATGTAACGTTGCTCCTGTGG	1	CACCGTGATGTAACGTTGCTCCTGGT	TAAAACCAGGAGCAACGTTACATCAC	TMEM184A
ENSG00000164855	-1	118322946	ENSE00003521784	9	3	1589512	7	1590524	1590546	CAGGAGTCGAAGGCGTAGATGGG	1	CACCGAGGAGTCGAAGGCGTAGATGT	TAAAACATCTACGCCTTCGACTCCTC	TMEM184A
ENSG00000164904	-1	95720071	ENSE00003565049	18	3	125904011	5	125928371	125928393	CCATGCTTCTCTTGCTTTCTTTA	0	CACCGAAAGAAAGCAAGAGAAGCAGT	TAAAACTGCTTCTCTTGCTTTCTTTC	ALDH7A1
ENSG00000164904	-1	95720069	ENSE00003565049	18	3	125904011	5	125928361	125928383	CCCAGATTTTCCATGCTTCTCTT	0	CACCGAGAGAAGCATGGAAAATCTGT	TAAAACAGATTTTCCATGCTTCTCTC	ALDH7A1
ENSG00000114374	1	296551649	ENSE00003487242	46	11	14904986	Y	14850119	14850141	CCATAGTCTTGCAAGACAGTCTT	0	CACCGAGACTGTCTTGCAAGACTAGT	TAAAACTAGTCTTGCAAGACAGTCTC	USP9Y
ENSG00000114374	1	296553209	ENSE00003666147	46	13	14904986	Y	14869163	14869185	CCTTGAGTTGATACGCCGTCTTG	0	CACCGAAGACGGCGTATCAACTCAGT	TAAAACTGAGTTGATACGCCGTCTTC	USP9Y
ENSG00000011485	1	263397985	ENSE00003653575	13	2	46887088	19	46857023	46857045	CCATCAAGTTCTACAGCCAGGCC	0	CACCGGCCTGGCTGTAGAACTTGAGT	TAAAACTCAAGTTCTACAGCCAGGCC	PPP5C
ENSG00000011485	1	263401125	ENSE00003513903	13	3	46887088	19	46878866	46878888	CAAGGTGAAGCCCCATGACAAGG	1	CACCGAAGGTGAAGCCCCATGACAGT	TAAAACTGTCATGGGGCTTCACCTTC	PPP5C
ENSG00000092758	1	272110583	ENSE00003497798	32	3	61460827	20	61449876	61449898	GCTGGTCCTCCAGGTCTGCCTGG	1	CACCGCTGGTCCTCCAGGTCTGCCGT	TAAAACGGCAGACCTGGAGGACCAGC	COL9A3
ENSG00000092758	1	272110973	ENSE00003558029	32	5	61460827	20	61451306	61451328	CTGGACCCAAGGGTGCCCCTGGG	1	CACCGTGGACCCAAGGGTGCCCCTGT	TAAAACAGGGGCACCCTTGGGTCCAC	COL9A3
ENSG00000177548	-1	233712432	ENSE00003674596	13	4	28925595	16	28926058	28926080	CCATGGGCAGTACGATCTCCCGC	0	CACCGCGGGAGATCGTACTGCCCAGT	TAAAACTGGGCAGTACGATCTCCCGC	RABEP2
ENSG00000177548	-1	233712423	ENSE00003674596	13	4	28925595	16	28926001	28926023	CCTGAATCAGCTCCTCGGCCCTC	0	CACCGAGGGCCGAGGAGCTGATTCGT	TAAAACGAATCAGCTCCTCGGCCCTC	RABEP2
ENSG00000150051	-1	164011528	ENSE00002495077	7	4	28023692	10	28024271	28024293	CCGACGTCTTGCATTAGCAAACC	0	CACCGGTTTGCTAATGCAAGACGTGT	TAAAACACGTCTTGCATTAGCAAACC	MKX
ENSG00000150051	-1	164011527	ENSE00002495077	7	4	28023692	10	28024238	28024260	GCTTAAATCTGGCTGTCGAACGG	1	CACCGCTTAAATCTGGCTGTCGAAGT	TAAAACTTCGACAGCCAGATTTAAGC	MKX
ENSG00000146938	-1	281662663	ENSE00001487515	6	2	5821492	X	6069340	6069362	CCGGATTTTGCCATAATTTGTGT	0	CACCGCACAAATTATGGCAAAATCGT	TAAAACGATTTTGCCATAATTTGTGC	NLGN4X
ENSG00000146938	-1	281662655	ENSE00001487515	6	2	5821492	X	6069299	6069321	ACTGGACCCAAGATCTCATTGGG	1	CACCGCTGGACCCAAGATCTCATTGT	TAAAACAATGAGATCTTGGGTCCAGC	NLGN4X
ENSG00000115806	1	41354099	ENSE00003491939	10	2	171811274	2	171804899	171804921	CCTTTCTTTGATTTTATTGTTTC	0	CACCGAAACAATAAAATCAAAGAAGT	TAAAACTTCTTTGATTTTATTGTTTC	GORASP2
ENSG00000115806	1	41354148	ENSE00003487200	10	3	171811274	2	171806051	171806073	TAAAGACAATGACACTCTTAAGG	1	CACCGAAAGACAATGACACTCTTAGT	TAAAACTAAGAGTGTCATTGTCTTTC	GORASP2
ENSG00000268412	-1	27374261	ENSE00003181954	1	1	26251277	2	26251307	26251329	CCTTAGGTATCATATGTACCACG	0	CACCGGTGGTACATATGATACCTAGT	TAAAACTAGGTATCATATGTACCACC	AC013449.1
ENSG00000268412	-1	27374256	ENSE00003181954	1	1	26251277	2	26251286	26251308	CCAGGAACGCCGACCACTCCACC	0	CACCGGTGGAGTGGTCGGCGTTCCGT	TAAAACGGAACGCCGACCACTCCACC	AC013449.1
ENSG00000067177	-1	287927217	ENSE00001750427	32	2	71843082	X	71932732	71932754	AGCATCTTTCTGATCATAGCTGG	1	CACCGGCATCTTTCTGATCATAGCGT	TAAAACGCTATGATCAGAAAGATGCC	PHKA1
ENSG00000067177	-1	287923438	ENSE00000379229	32	6	71843082	X	71895978	71896000	CCACGTTCCCATATCCCGAAGTC	0	CACCGACTTCGGGATATGGGAACGGT	TAAAACCGTTCCCATATCCCGAAGTC	PHKA1
ENSG00000105656	-1	260097860	ENSE00003697004	12	2	18562394	19	18583655	18583677	CCTTGAAATCGGATAGATGGCCT	0	CACCGGGCCATCTATCCGATTTCAGT	TAAAACTGAAATCGGATAGATGGCCC	ELL
ENSG00000105656	-1	260096406	ENSE00003688826	12	4	18562394	19	18576348	18576370	GTATGCTGCCCAGGCAGTCCAGG	1	CACCGTATGCTGCCCAGGCAGTCCGT	TAAAACGGACTGCCTGGGCAGCATAC	ELL
ENSG00000164164	-1	80555191	ENSE00003691613	21	14	146063399	4	146067519	146067541	CCGAAATAGTTAGATTCTCGACT	0	CACCGGTCGAGAATCTAACTATTTGT	TAAAACAAATAGTTAGATTCTCGACC	OTUD4
ENSG00000164164	-1	80556735	ENSE00003595230	21	5	146063399	4	146085356	146085378	CCCGATAAATTATAAAATCTTTC	0	CACCGAAAGATTTTATAATTTATCGT	TAAAACGATAAATTATAAAATCTTTC	OTUD4
ENSG00000198825	1	173439116	ENSE00000933399	20	10	121571282	10	121563687	121563709	TATTATTAACTTGGTAGACCAGG	1	CACCGATTATTAACTTGGTAGACCGT	TAAAACGGTCTACCAAGTTAATAATC	INPP5F
ENSG00000198825	1	173439686	ENSE00000933395	20	14	121571282	10	121569616	121569638	ACTTTACAAGGACAGGAGAAAGG	1	CACCGCTTTACAAGGACAGGAGAAGT	TAAAACTTCTCCTGTCCTTGTAAAGC	INPP5F
ENSG00000171497	-1	81790012	ENSE00001126610	10	3	159636801	4	159640390	159640412	CCATTCTGATTTGAGAAGTCTCC	0	CACCGGAGACTTCTCAAATCAGAAGT	TAAAACTTCTGATTTGAGAAGTCTCC	PPID
ENSG00000171497	-1	81789694	ENSE00001126597	10	5	159636801	4	159636803	159636825	CCTTCAATTCTCCACATTCTGCA	0	CACCGGCAGAATGTGGAGAATTGAGT	TAAAACTCAATTCTCCACATTCTGCC	PPID
ENSG00000254470	-1	181941997	ENSE00002581202	2	1	65546644	11	65547936	65547958	CACTTCTCAGGTCGCTCAGCAGG	1	CACCGACTTCTCAGGTCGCTCAGCGT	TAAAACGCTGAGCGACCTGAGAAGTC	AP5B1
ENSG00000254470	-1	181941964	ENSE00002157106	2	2	65546644	11	65547789	65547811	CCATGCTCAGGGCCAGCAGGGAA	0	CACCGTCCCTGCTGGCCCTGAGCAGT	TAAAACTGCTCAGGGCCAGCAGGGAC	AP5B1
ENSG00000164070	1	79111595	ENSE00001081097	19	2	128729167	4	128715264	128715286	CCATTGGAAATGCAGCAAAGAGC	0	CACCGCTCTTTGCTGCATTTCCAAGT	TAAAACTTGGAAATGCAGCAAAGAGC	HSPA4L
ENSG00000164070	1	79111704	ENSE00001081093	19	3	128729167	4	128716950	128716972	CATGGCTTCAAAAAGCTTCATGG	1	CACCGATGGCTTCAAAAAGCTTCAGT	TAAAACTGAAGCTTTTTGAAGCCATC	HSPA4L
ENSG00000084733	1	27381800	ENSE00003494350	6	2	26332751	2	26321545	26321567	ATCAAAACAGTTGAATTACAAGG	1	CACCGTCAAAACAGTTGAATTACAGT	TAAAACTGTAATTCAACTGTTTTGAC	RAB10
ENSG00000084733	1	27382898	ENSE00003465594	6	3	26332751	2	26332649	26332671	CCAGGAGCGATTTCACACCATCA	0	CACCGGATGGTGTGAAATCGCTCCGT	TAAAACGGAGCGATTTCACACCATCC	RAB10
ENSG00000141577	-1	249440198	ENSE00001244854	26	5	79171536	17	79180603	79180625	CGCTGGTGAGTCAAGGGCACTGG	1	CACCGGCTGGTGAGTCAAGGGCACGT	TAAAACGTGCCCTTGACTCACCAGCC	AZI1
ENSG00000141577	-1	249438758	ENSE00001244825	26	9	79171536	17	79173611	79173633	CCTCGCCTGACCGCTGCCGCTGC	0	CACCGCAGCGGCAGCGGTCAGGCGGT	TAAAACCGCCTGACCGCTGCCGCTGC	AZI1
ENSG00000249624	1	274291383	ENSE00003501549	7	2	34640768	21	34621025	34621047	CCACCAGAGTTTGAGATTGTTGG	0	CACCGCAACAATCTCAAACTCTGGGT	TAAAACCCAGAGTTTGAGATTGTTGC	AP000295.9
ENSG00000249624	1	274291827	ENSE00003475219	7	3	34640768	21	34624973	34624995	CCCGAAATAAAAGGAAACATGAG	0	CACCGTCATGTTTCCTTTTATTTCGT	TAAAACGAAATAAAAGGAAACATGAC	AP000295.9
ENSG00000103707	-1	225556875	ENSE00002542338	9	1	65313911	15	65321819	65321841	TCTCGCGGACTCTGGAGTCCCGG	1	CACCGCTCGCGGACTCTGGAGTCCGT	TAAAACGGACTCCAGAGTCCGCGAGC	MTFMT
ENSG00000103707	-1	225556512	ENSE00003533757	9	2	65313911	15	65319310	65319332	CCTTTTGGTGATGGGGAAGGCAT	0	CACCGTGCCTTCCCCATCACCAAAGT	TAAAACTTTGGTGATGGGGAAGGCAC	MTFMT
ENSG00000172818	1	181945176	ENSE00001190835	4	3	65562093	11	65562012	65562034	ACCCTTGGGGACAGTCCCAGTGG	1	CACCGCCCTTGGGGACAGTCCCAGGT	TAAAACCTGGGACTGTCCCCAAGGGC	OVOL1
ENSG00000172818	1	181945180	ENSE00001190835	4	3	65562093	11	65562028	65562050	CCAGTGGAGACCTGTTCACCTGC	0	CACCGCAGGTGAACAGGTCTCCACGT	TAAAACGTGGAGACCTGTTCACCTGC	OVOL1
ENSG00000155066	1	33975649	ENSE00003661836	24	2	95944872	2	95941216	95941238	AAAGGCCCTACTGAATGAGCTGG	1	CACCGAAGGCCCTACTGAATGAGCGT	TAAAACGCTCATTCAGTAGGGCCTTC	PROM2
ENSG00000155066	1	33975761	ENSE00003513626	24	3	95944872	2	95941702	95941724	GTGGTATGCGCTGTGATCGCGGG	1	CACCGTGGTATGCGCTGTGATCGCGT	TAAAACGCGATCACAGCGCATACCAC	PROM2
ENSG00000243646	1	274293897	ENSE00003554973	7	2	34652215	21	34640796	34640818	CCTGACTTTCACAGCTCAGTACC	0	CACCGGTACTGAGCTGTGAAAGTCGT	TAAAACGACTTTCACAGCTCAGTACC	IL10RB
ENSG00000243646	1	274294777	ENSE00003490674	7	3	34652215	21	34648913	34648935	CCAAGATAAATGCATGAATACTA	0	CACCGAGTATTCATGCATTTATCTGT	TAAAACAGATAAATGCATGAATACTC	IL10RB
ENSG00000187187	1	262478188	ENSE00002522561	7	6	40520434	19	40514383	40514405	CCATTCCTAAGCCAGATGTGATT	0	CACCGATCACATCTGGCTTAGGAAGT	TAAAACTTCCTAAGCCAGATGTGATC	ZNF546
ENSG00000187187	1	262478200	ENSE00002522561	7	6	40520434	19	40514443	40514465	TGAGGGAAGGGACAAGGAATTGG	1	CACCGGAGGGAAGGGACAAGGAATGT	TAAAACATTCCTTGTCCCTTCCCTCC	ZNF546
ENSG00000170264	-1	30972045	ENSE00003613756	7	2	62067062	2	62069438	62069460	CCTCATAGCTTATCGGTGCATGT	0	CACCGCATGCACCGATAAGCTATGGT	TAAAACCATAGCTTATCGGTGCATGC	FAM161A
ENSG00000170264	-1	30971880	ENSE00003650570	7	3	62067062	2	62067674	62067696	CATTAATGAGACAGGGTGATAGG	1	CACCGATTAATGAGACAGGGTGATGT	TAAAACATCACCCTGTCTCATTAATC	FAM161A
ENSG00000177291	1	164835802	ENSE00001242724	2	2	35896999	10	35896542	35896564	TGCTGGTGATTGTCTTGGCGGGG	1	CACCGGCTGGTGATTGTCTTGGCGGT	TAAAACCGCCAAGACAATCACCAGCC	GJD4
ENSG00000177291	1	164835813	ENSE00001242724	2	2	35896999	10	35896647	35896669	TCTCCCCCGTGTCTCACCTGCGG	1	CACCGCTCCCCCGTGTCTCACCTGGT	TAAAACCAGGTGAGACACGGGGGAGC	GJD4
ENSG00000177873	1	52587772	ENSE00003663019	6	5	40528808	3	40524087	40524109	CCATTCCCCAAACCAGATCTGAT	0	CACCGTCAGATCTGGTTTGGGGAAGT	TAAAACTTCCCCAAACCAGATCTGAC	ZNF619
ENSG00000177873	1	52587782	ENSE00003663019	6	5	40528808	3	40524120	40524142	GAGCAAGGAGAAGCAGCATGGGG	1	CACCGAGCAAGGAGAAGCAGCATGGT	TAAAACCATGCTGCTTCTCCTTGCTC	ZNF619
ENSG00000198729	1	115836334	ENSE00001869103	4	1	150464578	6	150464435	150464457	CCAGCAGCGGCTCAGGCTCCTCC	0	CACCGGAGGAGCCTGAGCCGCTGCGT	TAAAACGCAGCGGCTCAGGCTCCTCC	PPP1R14C
ENSG00000198729	1	115836345	ENSE00001869103	4	1	150464578	6	150464473	150464495	CCCGTGGCCACGGCGGCCGCTGC	0	CACCGCAGCGGCCGCCGTGGCCACGT	TAAAACGTGGCCACGGCGGCCGCTGC	PPP1R14C
ENSG00000132932	1	203677117	ENSE00001002179	37	10	26152955	13	26117429	26117451	CCTTGTTGCCCTTGGGCCTGACC	0	CACCGGTCAGGCCCAAGGGCAACAGT	TAAAACTGTTGCCCTTGGGCCTGACC	ATP8A2
ENSG00000132932	1	203678013	ENSE00001002181	37	11	26152955	13	26125491	26125513	CCTCTCAAGAGATCAAATGTTGA	0	CACCGCAACATTTGATCTCTTGAGGT	TAAAACCTCAAGAGATCAAATGTTGC	ATP8A2
ENSG00000073861	1	245323761	ENSE00000812587	6	1	45821597	17	45810928	45810950	CTACCCGGAGCCGGGCGCGCAGG	1	CACCGTACCCGGAGCCGGGCGCGCGT	TAAAACGCGCGCCCGGCTCCGGGTAC	TBX21
ENSG00000073861	1	245323771	ENSE00000812587	6	1	45821597	17	45810961	45810983	GCGTCGCGGGGGCGGCAGCCTGG	1	CACCGCGTCGCGGGGGCGGCAGCCGT	TAAAACGGCTGCCGCCCCCGCGACGC	TBX21
ENSG00000152582	1	87976762	ENSE00003628949	37	12	35709120	5	35692677	35692699	CCTATACAGATACTTTCTATTGA	0	CACCGCAATAGAAAGTATCTGTATGT	TAAAACATACAGATACTTTCTATTGC	SPEF2
ENSG00000152582	1	87977866	ENSE00003625591	37	17	35709120	5	35704668	35704690	CCTATAAAACTGCTCACGAAGAT	0	CACCGTCTTCGTGAGCAGTTTTATGT	TAAAACATAAAACTGCTCACGAAGAC	SPEF2
ENSG00000049618	1	116499641	ENSE00002535311	20	4	157505395	6	157222513	157222535	CCACCTCAGTATGGACAGCAAGG	1	CACCGCACCTCAGTATGGACAGCAGT	TAAAACTGCTGTCCATACTGAGGTGC	ARID1B
ENSG00000049618	1	116516983	ENSE00003502633	20	6	157505395	6	157405807	157405829	CTCCATTGATGACCTCCCCACGG	1	CACCGTCCATTGATGACCTCCCCAGT	TAAAACTGGGGAGGTCATCAATGGAC	ARID1B
ENSG00000168066	-1	181773961	ENSE00003565362	13	6	64536924	11	64537053	64537075	CCTTCTCTATGTTCTTCAGGGTG	0	CACCGACCCTGAAGAACATAGAGAGT	TAAAACTCTCTATGTTCTTCAGGGTC	SF1
ENSG00000168066	-1	181773953	ENSE00003565362	13	6	64536924	11	64537019	64537041	CCTTTCCCCCGGATCATAATCTT	0	CACCGAGATTATGATCCGGGGGAAGT	TAAAACTTCCCCCGGATCATAATCTC	SF1
ENSG00000074370	-1	240294121	ENSE00003571908	23	4	3844913	17	3854957	3854979	CCCTCCTCGAACCAGGCCAGGAC	0	CACCGTCCTGGCCTGGTTCGAGGAGT	TAAAACTCCTCGAACCAGGCCAGGAC	ATP2A3
ENSG00000074370	-1	240293431	ENSE00003466219	23	8	3844913	17	3851123	3851145	CGCTTTGCCCGATGTGATATTGG	1	CACCGGCTTTGCCCGATGTGATATGT	TAAAACATATCACATCGGGCAAAGCC	ATP2A3
ENSG00000187942	1	3211631	ENSE00001391037	5	2	22141216	1	22140945	22140967	GCTCGCACGCCGCATCGCGCAGG	1	CACCGCTCGCACGCCGCATCGCGCGT	TAAAACGCGCGATGCGGCGTGCGAGC	LDLRAD2
ENSG00000187942	1	3211636	ENSE00001391037	5	2	22141216	1	22140978	22141000	TGGCTCCGGACACCGACTGCGGG	1	CACCGGGCTCCGGACACCGACTGCGT	TAAAACGCAGTCGGTGTCCGGAGCCC	LDLRAD2
ENSG00000177283	-1	164840121	ENSE00001464367	1	1	35929314	10	35930231	35930253	ACAGCGGCACGGTGATCTCTTGG	1	CACCGCAGCGGCACGGTGATCTCTGT	TAAAACAGAGATCACCGTGCCGCTGC	FZD8
ENSG00000177283	-1	164840110	ENSE00001464367	1	1	35929314	10	35930162	35930184	CCGCCTCGTCTTGCGTGTCGTGG	0	CACCGCACGACACGCAAGACGAGGGT	TAAAACCCTCGTCTTGCGTGTCGTGC	FZD8
ENSG00000052795	1	81800884	ENSE00003496407	17	2	159789462	4	159747089	159747111	CCTGAATGAGATTCGCCTGATAG	0	CACCGTATCAGGCGAATCTCATTCGT	TAAAACGAATGAGATTCGCCTGATAC	FNIP2
ENSG00000052795	1	81801484	ENSE00003550172	17	4	159789462	4	159753022	159753044	CCAGCTTCCGATGTCAACATGTT	0	CACCGACATGTTGACATCGGAAGCGT	TAAAACGCTTCCGATGTCAACATGTC	FNIP2
ENSG00000066056	1	6107597	ENSE00001616223	23	3	43778055	1	43770904	43770926	CCCACCTGCTTCCAGACAAGGTC	0	CACCGACCTTGTCTGGAAGCAGGTGT	TAAAACACCTGCTTCCAGACAAGGTC	TIE1
ENSG00000066056	1	6107985	ENSE00003661788	23	5	43778055	1	43772829	43772851	CTGGGGGCCAGGCTGTACCAAGG	1	CACCGTGGGGGCCAGGCTGTACCAGT	TAAAACTGGTACAGCCTGGCCCCCAC	TIE1
ENSG00000197208	1	96242767	ENSE00001124260	10	1	131662974	5	131630414	131630436	TGGTATGTCAGTCGTGTTCCTGG	1	CACCGGGTATGTCAGTCGTGTTCCGT	TAAAACGGAACACGACTGACATACCC	SLC22A4
ENSG00000197208	1	96242776	ENSE00001124260	10	1	131662974	5	131630447	131630469	GGAGCACCGCTGTCGAGTGCCGG	1	CACCGGAGCACCGCTGTCGAGTGCGT	TAAAACGCACTCGACAGCGGTGCTCC	SLC22A4
ENSG00000142166	1	274302478	ENSE00003575721	11	3	34721446	21	34713358	34713380	CCAAATGCAACTTTTCTTCACTC	0	CACCGAGTGAAGAAAAGTTGCATTGT	TAAAACAATGCAACTTTTCTTCACTC	IFNAR1
ENSG00000142166	1	274302742	ENSE00000952627	11	5	34721446	21	34715863	34715885	CCAGACATAAAATTTATAAACTC	0	CACCGAGTTTATAAATTTTATGTCGT	TAAAACGACATAAAATTTATAAACTC	IFNAR1
ENSG00000254440	-1	114730928	ENSE00002142146	1	1	138539328	6	138539405	138539427	GTTTCTGGAGCTAGAATGCCTGG	1	CACCGTTTCTGGAGCTAGAATGCCGT	TAAAACGGCATTCTAGCTCCAGAAAC	PBOV1
ENSG00000254440	-1	114730924	ENSE00002142146	1	1	138539328	6	138539340	138539362	CCTTTTGACTTCTTTTTACTTTT	0	CACCGAAAGTAAAAAGAAGTCAAAGT	TAAAACTTTGACTTCTTTTTACTTTC	PBOV1
ENSG00000196177	1	173808634	ENSE00003518328	11	3	124800865	10	124797276	124797298	TCAGGAACAAATTGCACCTTTGG	1	CACCGCAGGAACAAATTGCACCTTGT	TAAAACAAGGTGCAATTTGTTCCTGC	ACADSB
ENSG00000196177	1	173808950	ENSE00003637107	11	5	124800865	10	124800727	124800749	AGGAAGTTTCTGCCTTTCAGAGG	1	CACCGGGAAGTTTCTGCCTTTCAGGT	TAAAACCTGAAAGGCAGAAACTTCCC	ACADSB
ENSG00000155011	-1	77357160	ENSE00003668264	4	2	107845840	4	107847083	107847105	CTTATCACTGCTACAAGGGTAGG	1	CACCGTTATCACTGCTACAAGGGTGT	TAAAACACCCTTGTAGCAGTGATAAC	DKK2
ENSG00000155011	-1	77357145	ENSE00003668264	4	2	107845840	4	107847017	107847039	CCGACACACCATGCAGGCCGATG	0	CACCGATCGGCCTGCATGGTGTGTGT	TAAAACACACACCATGCAGGCCGATC	DKK2
ENSG00000115946	1	31609632	ENSE00001006437	7	1	68388838	2	68385186	68385208	GGGCGGGGATGCGGGCCGCATGG	1	CACCGGGCGGGGATGCGGGCCGCAGT	TAAAACTGCGGCCCGCATCCCCGCCC	PNO1
ENSG00000115946	1	31609689	ENSE00000758770	7	2	68388838	2	68385539	68385561	CCAGTCCCAGCTAACAGATACAC	0	CACCGTGTATCTGTTAGCTGGGACGT	TAAAACGTCCCAGCTAACAGATACAC	PNO1
ENSG00000111445	1	200927677	ENSE00001254253	11	5	118462747	12	118460118	118460140	TGAAGCAGACGCCATGACTCAGG	1	CACCGGAAGCAGACGCCATGACTCGT	TAAAACGAGTCATGGCGTCTGCTTCC	RFC5
ENSG00000111445	1	200927678	ENSE00001254253	11	5	118462747	12	118460129	118460151	CCATGACTCAGGACGCCCAGAAT	0	CACCGTTCTGGGCGTCCTGAGTCAGT	TAAAACTGACTCAGGACGCCCAGAAC	RFC5
ENSG00000101220	-1	265667585	ENSE00002994527	6	3	3736191	20	3739295	3739317	AAGCGGATACTCCGGACTCTGGG	1	CACCGAGCGGATACTCCGGACTCTGT	TAAAACAGAGTCCGGAGTATCCGCTC	C20orf27
ENSG00000101220	-1	265667084	ENSE00003152408	6	4	3736191	20	3736228	3736250	CCTGTGCAGGATCTTCAGGAAGC	0	CACCGCTTCCTGAAGATCCTGCACGT	TAAAACGTGCAGGATCTTCAGGAAGC	C20orf27
ENSG00000198589	-1	81073115	ENSE00000821061	58	13	151770012	4	151827116	151827138	TGCTCTGCTAACATGAGATTTGG	1	CACCGGCTCTGCTAACATGAGATTGT	TAAAACAATCTCATGTTAGCAGAGCC	LRBA
ENSG00000198589	-1	81072187	ENSE00000821058	58	17	151770012	4	151814226	151814248	AAGCAGGAATCATAGAGTTAGGG	1	CACCGAGCAGGAATCATAGAGTTAGT	TAAAACTAACTCTATGATTCCTGCTC	LRBA
ENSG00000099968	1	276265532	ENSE00001680488	7	7	18209572	22	18209448	18209470	TGTGTTTAGTCTTGAGTCAGAGG	1	CACCGGTGTTTAGTCTTGAGTCAGGT	TAAAACCTGACTCAAGACTAAACACC	BCL2L13
ENSG00000099968	1	276265541	ENSE00001680488	7	7	18209572	22	18209525	18209547	CCAGCGACAACTCTGGACAAGTC	0	CACCGACTTGTCCAGAGTTGTCGCGT	TAAAACGCGACAACTCTGGACAAGTC	BCL2L13
ENSG00000159588	-1	6416179	ENSE00001687587	13	2	46087944	1	46089285	46089307	GGGGTTCTTGTGGCACGCCCTGG	1	CACCGGGGTTCTTGTGGCACGCCCGT	TAAAACGGGCGTGCCACAAGAACCCC	CCDC17
ENSG00000159588	-1	6416067	ENSE00003647139	13	4	46087944	1	46088763	46088785	CCACAACTTGGAGGCGTCGGCTC	0	CACCGAGCCGACGCCTCCAAGTTGGT	TAAAACCAACTTGGAGGCGTCGGCTC	CCDC17
ENSG00000154832	-1	254219385	ENSE00003622972	15	3	47811129	18	47812964	47812986	CCGGATGCAGTCCCCATGGAACC	0	CACCGGTTCCATGGGGACTGCATCGT	TAAAACGATGCAGTCCCCATGGAACC	CXXC1
ENSG00000154832	-1	254219232	ENSE00003587324	15	5	47811129	18	47812271	47812293	TGATCTGCTGCTGCTGCTGCTGG	1	CACCGGATCTGCTGCTGCTGCTGCGT	TAAAACGCAGCAGCAGCAGCAGATCC	CXXC1
ENSG00000257315	1	19735842	ENSE00002384654	1	1	203768121	1	203766755	203766777	TAATACAGATGAAGAAGATGTGG	1	CACCGAATACAGATGAAGAAGATGGT	TAAAACCATCTTCTTCATCTGTATTC	ZBED6
ENSG00000257315	1	19735846	ENSE00002384654	1	1	203768121	1	203766794	203766816	AGCAGAAGGAGTGAATAAAGAGG	1	CACCGGCAGAAGGAGTGAATAAAGGT	TAAAACCTTTATTCACTCCTTCTGCC	ZBED6
ENSG00000262543	1	114747965	ENSE00002641204	2	2	138703756	6	138703641	138703663	CCCAGGGGGTGAGCTCCACCCAG	0	CACCGTGGGTGGAGCTCACCCCCTGT	TAAAACAGGGGGTGAGCTCCACCCAC	RP3-422G23.4
ENSG00000262543	1	114747973	ENSE00002641204	2	2	138703756	6	138703676	138703698	CCCTTCCTGTGCATCCTTCTGCC	0	CACCGGCAGAAGGATGCACAGGAAGT	TAAAACTTCCTGTGCATCCTTCTGCC	RP3-422G23.4
ENSG00000051620	1	114750751	ENSE00001266936	4	2	138727179	6	138726282	138726304	CCCGGAAGTTATGAGATCCGACA	0	CACCGGTCGGATCTCATAACTTCCGT	TAAAACGGAAGTTATGAGATCCGACC	HEBP2
ENSG00000051620	1	114750760	ENSE00001266936	4	2	138727179	6	138726326	138726348	CAGCACGTCCGTGGAGTCTATGG	1	CACCGAGCACGTCCGTGGAGTCTAGT	TAAAACTAGACTCCACGGACGTGCTC	HEBP2
ENSG00000009765	1	115865435	ENSE00001128693	6	2	150713552	6	150710561	150710583	GGAAATGGTTAAGAGGTCTCAGG	1	CACCGGAAATGGTTAAGAGGTCTCGT	TAAAACGAGACCTCTTAACCATTTCC	IYD
ENSG00000009765	1	115865755	ENSE00003649524	6	3	150713552	6	150713487	150713509	CCCCGAGTGGGGCTCACACAGAG	0	CACCGTCTGTGTGAGCCCCACTCGGT	TAAAACCGAGTGGGGCTCACACAGAC	IYD
ENSG00000145495	1	85779757	ENSE00003509177	26	12	10405705	5	10402171	10402193	GTCCAAGCATCTCATTTTGAAGG	1	CACCGTCCAAGCATCTCATTTTGAGT	TAAAACTCAAAATGAGATGCTTGGAC	2006-03-01
ENSG00000145495	1	85779795	ENSE00003529597	26	14	10405705	5	10402651	10402673	TTGTTAGTGGTGGTAGAAATTGG	1	CACCGTGTTAGTGGTGGTAGAAATGT	TAAAACATTTCTACCACCACTAACAC	2006-03-01
ENSG00000172803	1	181952989	ENSE00003587068	13	3	65618529	11	65617396	65617418	CCTCCCTCACTTCGCCCAGACCG	0	CACCGGGTCTGGGCGAAGTGAGGGGT	TAAAACCCCTCACTTCGCCCAGACCC	SNX32
ENSG00000172803	1	181953035	ENSE00003494926	13	4	65618529	11	65617623	65617645	CCCCCCAGCCCCTCCGAGGCCAG	0	CACCGTGGCCTCGGAGGGGCTGGGGT	TAAAACCCCAGCCCCTCCGAGGCCAC	SNX32
ENSG00000182447	1	64098886	ENSE00001327111	4	1	161221014	3	161214700	161214722	TGAGGAAAGAGAGATGCCAAAGG	1	CACCGGAGGAAAGAGAGATGCCAAGT	TAAAACTTGGCATCTCTCTTTCCTCC	OTOL1
ENSG00000182447	1	64099081	ENSE00001292391	4	2	161221014	3	161216961	161216983	CCTAAAGGAGAGGCTGGAAATTT	0	CACCGAATTTCCAGCCTCTCCTTTGT	TAAAACAAAGGAGAGGCTGGAAATTC	OTOL1
ENSG00000177302	-1	242126138	ENSE00003485911	19	10	18193964	17	18198043	18198065	CCTCATGGTTTCTTTAGCATTTA	0	CACCGAAATGCTAAAGAAACCATGGT	TAAAACCATGGTTTCTTTAGCATTTC	TOP3A
ENSG00000177302	-1	242125600	ENSE00003610275	19	13	18193964	17	18193978	18194000	CCTTGCTCATAGACAGGGAGGAT	0	CACCGTCCTCCCTGTCTATGAGCAGT	TAAAACTGCTCATAGACAGGGAGGAC	TOP3A
ENSG00000100473	1	212864910	ENSE00003654841	12	9	31354694	14	31353766	31353788	CCCAAAATAGAATTTTACTTGAA	0	CACCGTCAAGTAAAATTCTATTTTGT	TAAAACAAAATAGAATTTTACTTGAC	COCH
ENSG00000100473	1	212864917	ENSE00003654841	12	9	31354694	14	31353824	31353846	TAAAGGAAGTAGGTTTCAGAGGG	1	CACCGAAAGGAAGTAGGTTTCAGAGT	TAAAACTCTGAAACCTACTTCCTTTC	COCH
ENSG00000213203	1	132948372	ENSE00001141718	3	3	150417554	7	150417201	150417223	GGGGCCGGGAAGAGCGCCACTGG	1	CACCGGGGCCGGGAAGAGCGCCACGT	TAAAACGTGGCGCTCTTCCCGGCCCC	GIMAP1
ENSG00000213203	1	132948380	ENSE00001141718	3	3	150417554	7	150417238	150417260	GCCAGAGACGGTTCTTCTCCAGG	1	CACCGCCAGAGACGGTTCTTCTCCGT	TAAAACGGAGAAGAACCGTCTCTGGC	GIMAP1
ENSG00000101846	1	281773491	ENSE00000847543	10	2	7194047	X	7171331	7171353	GACCTCGGCATTGGAGATCCTGG	1	CACCGACCTCGGCATTGGAGATCCGT	TAAAACGGATCTCCAATGCCGAGGTC	STS
ENSG00000101846	1	281773953	ENSE00000664669	10	3	7194047	X	7175298	7175320	CCGGTTGGCCAGTGGGGGAGTGA	0	CACCGCACTCCCCCACTGGCCAACGT	TAAAACGTTGGCCAGTGGGGGAGTGC	STS
ENSG00000198169	-1	148279099	ENSE00003367540	5	3	145948036	8	145979586	145979608	CCACGTTCCCATAGTTCTCCAGC	0	CACCGCTGGAGAACTATGGGAACGGT	TAAAACCGTTCCCATAGTTCTCCAGC	ZNF251
ENSG00000198169	-1	148275061	ENSE00001428382	5	5	145948036	8	145948744	145948766	CCTTCTTGGTCCCAACCTCAGAA	0	CACCGTCTGAGGTTGGGACCAAGAGT	TAAAACTCTTGGTCCCAACCTCAGAC	ZNF251
ENSG00000164123	-1	81815895	ENSE00003529484	5	2	159894246	4	159894396	159894418	ATGCTGTTCTCCTACATAGGAGG	1	CACCGTGCTGTTCTCCTACATAGGGT	TAAAACCCTATGTAGGAGAACAGCAC	C4orf45
ENSG00000164123	-1	81815888	ENSE00003529484	5	2	159894246	4	159894327	159894349	TGCTGGCAAGCTTCTATTTGAGG	1	CACCGGCTGGCAAGCTTCTATTTGGT	TAAAACCAAATAGAAGCTTGCCAGCC	C4orf45
ENSG00000142798	-1	3224327	ENSE00001066274	97	18	22179414	1	22205569	22205591	CCTTGCACTTGTTGCACTGTGGC	0	CACCGCCACAGTGCAACAAGTGCAGT	TAAAACTGCACTTGTTGCACTGTGGC	HSPG2
ENSG00000142798	-1	3223426	ENSE00003653312	97	27	22179414	1	22201188	22201210	CCACTGGGCGTGCGTGTGTAGCC	0	CACCGGCTACACACGCACGCCCAGGT	TAAAACCTGGGCGTGCGTGTGTAGCC	HSPG2
ENSG00000185507	-1	175318571	ENSE00003615581	9	3	613979	11	614508	614530	CCTCAGTCTGGTCCGTGCCTGGG	0	CACCGCCAGGCACGGACCAGACTGGT	TAAAACCAGTCTGGTCCGTGCCTGGC	IRF7
ENSG00000185507	-1	175318564	ENSE00003615581	9	3	613979	11	614476	614498	CTGTGGTGGTGGGACAGCTGCGG	1	CACCGTGTGGTGGTGGGACAGCTGGT	TAAAACCAGCTGTCCCACCACCACAC	IRF7
ENSG00000138801	-1	77422176	ENSE00003507113	12	2	108576013	4	108622375	108622397	CCTGACCTCTCTTGTTCCTGCTG	0	CACCGAGCAGGAACAAGAGAGGTCGT	TAAAACGACCTCTCTTGTTCCTGCTC	PAPSS1
ENSG00000138801	-1	77421526	ENSE00003557775	12	3	108576013	4	108615121	108615143	CCAAGGCCATGCTCACAGTAGTC	0	CACCGACTACTGTGAGCATGGCCTGT	TAAAACAGGCCATGCTCACAGTAGTC	PAPSS1
ENSG00000166471	-1	176465457	ENSE00001123125	7	4	9310012	11	9310041	9310063	ATACTGAGAAATATAGAGCCTGG	1	CACCGTACTGAGAAATATAGAGCCGT	TAAAACGGCTCTATATTTCTCAGTAC	TMEM41B
ENSG00000166471	-1	176465455	ENSE00001123125	7	4	9310012	11	9310031	9310053	CCCTGAGAGTATACTGAGAAATA	0	CACCGATTTCTCAGTATACTCTCAGT	TAAAACTGAGAGTATACTGAGAAATC	TMEM41B
ENSG00000014914	-1	14277923	ENSE00003493045	17	4	149903893	1	149907224	149907246	AAATCGTATTCACTGTTCAAGGG	1	CACCGAATCGTATTCACTGTTCAAGT	TAAAACTTGAACAGTGAATACGATTC	MTMR11
ENSG00000014914	-1	14277872	ENSE00003635487	17	5	149903893	1	149906967	149906989	ATAAATTTATGCAGGGACCCTGG	1	CACCGTAAATTTATGCAGGGACCCGT	TAAAACGGGTCCCTGCATAAATTTAC	MTMR11
ENSG00000115935	-1	41726232	ENSE00000782467	8	3	175436776	2	175446091	175446113	CCTTTGCTGATATCAGAAAGGAG	0	CACCGTCCTTTCTGATATCAGCAAGT	TAAAACTTGCTGATATCAGAAAGGAC	WIPF1
ENSG00000115935	-1	41726228	ENSE00000782467	8	3	175436776	2	175446045	175446067	TATTGGTGCACTTCTGTCATTGG	1	CACCGATTGGTGCACTTCTGTCATGT	TAAAACATGACAGAAGTGCACCAATC	WIPF1
ENSG00000170927	-1	107481767	ENSE00001183663	67	4	51798915	6	51947284	51947306	CCAGGTGTATCTCCAATTGAGAG	0	CACCGTCTCAATTGGAGATACACCGT	TAAAACGGTGTATCTCCAATTGAGAC	PKHD1
ENSG00000170927	-1	107481573	ENSE00001183658	67	5	51798915	6	51944781	51944803	CCTCATGTGCTTCAGACAGCACA	0	CACCGGTGCTGTCTGAAGCACATGGT	TAAAACCATGTGCTTCAGACAGCACC	PKHD1
ENSG00000118579	1	69801880	ENSE00002085922	4	1	17623253	4	17616386	17616408	CCTAGACCTTCCAGCAGTACTTT	0	CACCGAAGTACTGCTGGAAGGTCTGT	TAAAACAGACCTTCCAGCAGTACTTC	MED28
ENSG00000118579	1	69802552	ENSE00000799255	4	2	17623253	4	17621529	17621551	CTTTGCATCTCTGGTGAGTCAGG	1	CACCGTTTGCATCTCTGGTGAGTCGT	TAAAACGACTCACCAGAGATGCAAAC	MED28
ENSG00000147676	1	145299183	ENSE00001760108	5	2	120233961	8	120220813	120220835	CCTACTCGGGCGCCTTCGTCTGC	0	CACCGCAGACGAAGGCGCCCGAGTGT	TAAAACACTCGGGCGCCTTCGTCTGC	MAL2
ENSG00000147676	1	145300569	ENSE00003628094	5	3	120233961	8	120233832	120233854	CGGGGGTCTTGTCTGGATTTTGG	1	CACCGGGGGGTCTTGTCTGGATTTGT	TAAAACAAATCCAGACAAGACCCCCC	MAL2
ENSG00000100095	1	277494483	ENSE00001668531	17	3	26706660	22	26690268	26690290	TGTGAGCTTCTCCAATCCTGAGG	1	CACCGGTGAGCTTCTCCAATCCTGGT	TAAAACCAGGATTGGAGAAGCTCACC	SEZ6L
ENSG00000100095	1	277495048	ENSE00001745829	17	5	26706660	22	26694970	26694992	TTTCCCCGCCGGCCTGACTCTGG	1	CACCGTTCCCCGCCGGCCTGACTCGT	TAAAACGAGTCAGGCCGGCGGGGAAC	SEZ6L
ENSG00000143842	1	19774210	ENSE00003466459	14	3	204091439	1	204083452	204083474	TGTAGCTCTCCAGAGGGTAATGG	1	CACCGGTAGCTCTCCAGAGGGTAAGT	TAAAACTTACCCTCTGGAGAGCTACC	SOX13
ENSG00000143842	1	19775555	ENSE00003642928	14	9	204091439	1	204091368	204091390	CCCTCCCAGCCCCTGAACCTCAC	0	CACCGTGAGGTTCAGGGGCTGGGAGT	TAAAACTCCCAGCCCCTGAACCTCAC	SOX13
ENSG00000090402	-1	64368839	ENSE00001340446	48	3	164748649	3	164792410	164792432	GTAGTCACACGAGTAGTAGCTGG	1	CACCGTAGTCACACGAGTAGTAGCGT	TAAAACGCTACTACTCGTGTGACTAC	SI
ENSG00000090402	-1	64368543	ENSE00003626978	48	4	164748649	3	164786954	164786976	CCAGCAGCAGCCTCTCTGTGCAC	0	CACCGTGCACAGAGAGGCTGCTGCGT	TAAAACGCAGCAGCCTCTCTGTGCAC	SI
ENSG00000109756	1	81847868	ENSE00000740368	24	9	160262915	4	160252864	160252886	CCCGAGAAGCTCCTTTGCCTTTT	0	CACCGAAAGGCAAAGGAGCTTCTCGT	TAAAACGAGAAGCTCCTTTGCCTTTC	RAPGEF2
ENSG00000109756	1	81847878	ENSE00000740368	24	9	160262915	4	160252944	160252966	GGTAGCAAAGCAACTGAAGCAGG	1	CACCGGTAGCAAAGCAACTGAAGCGT	TAAAACGCTTCAGTTGCTTTGCTACC	RAPGEF2
ENSG00000196329	1	132950839	ENSE00001947138	3	3	150439690	7	150439336	150439358	GGCTGCGGGAAAAGTGCCACAGG	1	CACCGGCTGCGGGAAAAGTGCCACGT	TAAAACGTGGCACTTTTCCCGCAGCC	GIMAP5
ENSG00000196329	1	132950849	ENSE00001947138	3	3	150439690	7	150439391	150439413	CCAAGCTGAGGGCCCAGTCAGTG	0	CACCGACTGACTGGGCCCTCAGCTGT	TAAAACAGCTGAGGGCCCAGTCAGTC	GIMAP5
ENSG00000082516	-1	98793394	ENSE00001204711	28	1	154287281	5	154317571	154317593	CACGCGGACAAGGAAGACGGAGG	1	CACCGACGCGGACAAGGAAGACGGGT	TAAAACCCGTCTTCCTTGTCCGCGTC	GEMIN5
ENSG00000082516	-1	98793255	ENSE00000768264	28	2	154287281	5	154316714	154316736	CCTTTCGGTGTGTCCCACCAACT	0	CACCGGTTGGTGGGACACACCGAAGT	TAAAACTTCGGTGTGTCCCACCAACC	GEMIN5
ENSG00000136830	-1	159326876	ENSE00003626813	14	2	130272464	9	130293989	130294011	TGAAGAGAGCCACGCCATACTGG	1	CACCGGAAGAGAGCCACGCCATACGT	TAAAACGTATGGCGTGGCTCTCTTCC	FAM129B
ENSG00000136830	-1	159326088	ENSE00003650563	14	3	130272464	9	130289544	130289566	TGTCCTCCTGGTGCTGGAAGAGG	1	CACCGGTCCTCCTGGTGCTGGAAGGT	TAAAACCTTCCAGCACCAGGAGGACC	FAM129B
ENSG00000197375	1	96253142	ENSE00002492882	10	2	131722730	5	131714108	131714130	CACAATCTCCTTGTTCTTCGTGG	1	CACCGACAATCTCCTTGTTCTTCGGT	TAAAACCGAAGAACAAGGAGATTGTC	SLC22A5
ENSG00000197375	1	96253856	ENSE00000899303	10	3	131722730	5	131719845	131719867	CCGGAAGAATGTGCTGTTCGTGA	0	CACCGCACGAACAGCACATTCTTCGT	TAAAACGAAGAATGTGCTGTTCGTGC	SLC22A5
ENSG00000225190	-1	245040953	ENSE00003663683	12	6	43531631	17	43535728	43535750	GTGGTCTGAAGCACTCTCCAGGG	1	CACCGTGGTCTGAAGCACTCTCCAGT	TAAAACTGGAGAGTGCTTCAGACCAC	PLEKHM1
ENSG00000225190	-1	245040942	ENSE00003663683	12	6	43531631	17	43535692	43535714	CCTTGACCCTGGAGTCCCCCTGT	0	CACCGCAGGGGGACTCCAGGGTCAGT	TAAAACTGACCCTGGAGTCCCCCTGC	PLEKHM1
ENSG00000047662	-1	69813421	ENSE00000706657	18	2	17690050	4	17711240	17711262	CCTGGCGGGTGTTCAGGGCATAA	0	CACCGTATGCCCTGAACACCCGCCGT	TAAAACGGCGGGTGTTCAGGGCATAC	FAM184B
ENSG00000047662	-1	69813405	ENSE00000706657	18	2	17690050	4	17711177	17711199	CCGCATTCTGGAGCTCCTCCTGG	0	CACCGCAGGAGGAGCTCCAGAATGGT	TAAAACCATTCTGGAGCTCCTCCTGC	FAM184B
ENSG00000137038	-1	149094443	ENSE00001164989	2	1	7799564	9	7799610	7799632	CGGTGTTCTGCTGGGGAGGTCGG	1	CACCGGGTGTTCTGCTGGGGAGGTGT	TAAAACACCTCCCCAGCAGAACACCC	TMEM261
ENSG00000137038	-1	149094435	ENSE00001164989	2	1	7799564	9	7799576	7799598	AAGCACGCGACAGCTCCAGCAGG	1	CACCGAGCACGCGACAGCTCCAGCGT	TAAAACGCTGGAGCTGTCGCGTGCTC	TMEM261
ENSG00000159128	1	274313379	ENSE00003495624	7	4	34799286	21	34799257	34799279	CCTCTCCCTTTGACATCGCTGAT	0	CACCGTCAGCGATGTCAAAGGGAGGT	TAAAACCTCCCTTTGACATCGCTGAC	IFNGR2
ENSG00000159128	1	274313381	ENSE00003495624	7	4	34799286	21	34799263	34799285	CCTTTGACATCGCTGATACCTCC	0	CACCGGAGGTATCAGCGATGTCAAGT	TAAAACTTGACATCGCTGATACCTCC	IFNGR2
ENSG00000196378	-1	148282729	ENSE00002395826	6	4	145999491	8	146003517	146003539	GTACACAGCCACGTCCTCGAAGG	1	CACCGTACACAGCCACGTCCTCGAGT	TAAAACTCGAGGACGTGGCTGTGTAC	ZNF34
ENSG00000196378	-1	148282717	ENSE00002395826	6	4	145999491	8	146003475	146003497	CCTCTGAGCAGGGCCCAGGCGGC	0	CACCGCCGCCTGGGCCCTGCTCAGGT	TAAAACCTGAGCAGGGCCCAGGCGGC	ZNF34
ENSG00000145526	-1	86656708	ENSE00003687797	15	6	19571753	5	19747323	19747345	CCTTTGTCAGAATTGGAGTGCAG	0	CACCGTGCACTCCAATTCTGACAAGT	TAAAACTTGTCAGAATTGGAGTGCAC	CDH18
ENSG00000145526	-1	86654718	ENSE00001602150	15	7	19571753	5	19721550	19721572	AGCTGTCACCTGTAGAACAGAGG	1	CACCGGCTGTCACCTGTAGAACAGGT	TAAAACCTGTTCTACAGGTGACAGCC	CDH18
ENSG00000006757	-1	281836345	ENSE00003576417	7	3	7889783	X	7890109	7890131	CGGCAAACTTGTAGGTAAATTGG	1	CACCGGGCAAACTTGTAGGTAAATGT	TAAAACATTTACCTACAAGTTTGCCC	PNPLA4
ENSG00000006757	-1	281836322	ENSE00000648720	7	4	7889783	X	7889846	7889868	CCAGCTCGTGAGCGCTGGGAGGA	0	CACCGCCTCCCAGCGCTCACGAGCGT	TAAAACGCTCGTGAGCGCTGGGAGGC	PNPLA4
ENSG00000186198	1	225559737	ENSE00001331282	4	3	65345310	15	65343858	65343880	CCCTGGAATCATTCCATCCTTGC	0	CACCGCAAGGATGGAATGATTCCAGT	TAAAACTGGAATCATTCCATCCTTGC	SLC51B
ENSG00000186198	1	225559747	ENSE00001331282	4	3	65345310	15	65343899	65343921	CATTATAAGCATGGTCCTCCTGG	1	CACCGATTATAAGCATGGTCCTCCGT	TAAAACGGAGGACCATGCTTATAATC	SLC51B
ENSG00000146122	1	106169559	ENSE00003549792	25	2	39847013	6	39824194	39824216	CCAGCCCCATCCCGAACGCAGAG	0	CACCGTCTGCGTTCGGGATGGGGCGT	TAAAACGCCCCATCCCGAACGCAGAC	DAAM2
ENSG00000146122	1	106170633	ENSE00003531670	25	4	39847013	6	39832211	39832233	GCAGGAGGACCCCAACAAGCTGG	1	CACCGCAGGAGGACCCCAACAAGCGT	TAAAACGCTTGTTGGGGTCCTCCTGC	DAAM2
ENSG00000115274	1	32344709	ENSE00003588384	5	3	74683396	2	74682949	74682971	CCTACCTTCACTGTGATCCCAGA	0	CACCGCTGGGATCACAGTGAAGGTGT	TAAAACACCTTCACTGTGATCCCAGC	INO80B
ENSG00000115274	1	32344718	ENSE00003588384	5	3	74683396	2	74682984	74683006	ACCCTCTCCCCTTATGGTTGTGG	1	CACCGCCCTCTCCCCTTATGGTTGGT	TAAAACCAACCATAAGGGGAGAGGGC	INO80B
ENSG00000119912	-1	170433308	ENSE00003635720	25	11	94250252	10	94264626	94264648	GCTGTGAGCACCTCTTCTAGGGG	1	CACCGCTGTGAGCACCTCTTCTAGGT	TAAAACCTAGAAGAGGTGCTCACAGC	IDE
ENSG00000119912	-1	170435914	ENSE00003496205	25	3	94250252	10	94294512	94294534	CCAGCAATATTTGGAGGATCCGA	0	CACCGCGGATCCTCCAAATATTGCGT	TAAAACGCAATATTTGGAGGATCCGC	IDE
ENSG00000105427	-1	262845571	ENSE00000709268	4	3	42891570	19	42891586	42891608	ATGCGGCAGGCAAGGCACAGAGG	1	CACCGTGCGGCAGGCAAGGCACAGGT	TAAAACCTGTGCCTTGCCTGCCGCAC	CNFN
ENSG00000105427	-1	262845568	ENSE00000709268	4	3	42891570	19	42891571	42891593	CCAAAGTCGTCGGAGATGCGGCA	0	CACCGGCCGCATCTCCGACGACTTGT	TAAAACAAGTCGTCGGAGATGCGGCC	CNFN
ENSG00000205339	1	176481455	ENSE00001482270	25	10	9450712	11	9445348	9445370	CCATTGATGTGCTATACAGATGC	0	CACCGCATCTGTATAGCACATCAAGT	TAAAACTTGATGTGCTATACAGATGC	IPO7
ENSG00000205339	1	176481565	ENSE00001482263	25	12	9450712	11	9446769	9446791	CCCTGCATATGATTGGCTCTTTA	0	CACCGAAAGAGCCAATCATATGCAGT	TAAAACTGCATATGATTGGCTCTTTC	IPO7
ENSG00000103710	-1	225561068	ENSE00000693610	5	3	65350788	15	65351728	65351750	CACAGTCTCCTCGGAGCTGTAGG	1	CACCGACAGTCTCCTCGGAGCTGTGT	TAAAACACAGCTCCGAGGAGACTGTC	RASL12
ENSG00000103710	-1	225560900	ENSE00000693607	5	4	65350788	15	65350907	65350929	GGAAGGCATGGGCCCAGTTCAGG	1	CACCGGAAGGCATGGGCCCAGTTCGT	TAAAACGAACTGGGCCCATGCCTTCC	RASL12
ENSG00000144559	-1	49717216	ENSE00003563466	7	2	11871273	3	11885611	11885633	CCAATTTTTCTTCAGGTTCTTTG	0	CACCGAAAGAACCTGAAGAAAAATGT	TAAAACATTTTTCTTCAGGTTCTTTC	TAMM41
ENSG00000144559	-1	49716595	ENSE00003507905	7	3	11871273	3	11880732	11880754	CCAGTTGAGGAGATCTTCAATCA	0	CACCGGATTGAAGATCTCCTCAACGT	TAAAACGTTGAGGAGATCTTCAATCC	TAMM41
ENSG00000111615	-1	196691226	ENSE00003615577	10	2	75900125	12	75902146	75902168	CCAAAAGTCCTCTGGGATTGTCC	0	CACCGGACAATCCCAGAGGACTTTGT	TAAAACAAAGTCCTCTGGGATTGTCC	KRR1
ENSG00000111615	-1	196691094	ENSE00000937321	10	5	75900125	12	75900146	75900168	CCATAATGTAACAATTAGTTAAG	0	CACCGTTAACTAATTGTTACATTAGT	TAAAACTAATGTAACAATTAGTTAAC	KRR1
ENSG00000174672	1	175478614	ENSE00001763723	20	4	1466837	11	1462021	1462043	CCTGGTGCTAGAACACGTGTCAG	0	CACCGTGACACGTGTTCTAGCACCGT	TAAAACGGTGCTAGAACACGTGTCAC	BRSK2
ENSG00000174672	1	175479739	ENSE00001203908	20	9	1466837	11	1466205	1466227	AGCACATTCAGAAACACATATGG	1	CACCGGCACATTCAGAAACACATAGT	TAAAACTATGTGTTTCTGAATGTGCC	BRSK2
ENSG00000084674	-1	26836981	ENSE00000932262	29	3	21232893	2	21265317	21265339	CTTCCGGAGGTGCTTGAATCGGG	1	CACCGTTCCGGAGGTGCTTGAATCGT	TAAAACGATTCAAGCACCTCCGGAAC	APOB
ENSG00000084674	-1	26836802	ENSE00000932263	29	4	21232893	2	21263853	21263875	TCAGCAAGGCTTTGCCCTCAGGG	1	CACCGCAGCAAGGCTTTGCCCTCAGT	TAAAACTGAGGGCAAAGCCTTGCTGC	APOB
ENSG00000172732	1	181955476	ENSE00003502854	16	4	65630963	11	65629418	65629440	GTTCCTGCCCAGCCCAAAGCGGG	1	CACCGTTCCTGCCCAGCCCAAAGCGT	TAAAACGCTTTGGGCTGGGCAGGAAC	MUS81
ENSG00000172732	1	181955818	ENSE00003458902	16	8	65630963	11	65630883	65630905	CCAGTGAAGCAGGGGTCCAGCAG	0	CACCGTGCTGGACCCCTGCTTCACGT	TAAAACGTGAAGCAGGGGTCCAGCAC	MUS81
ENSG00000112079	-1	105767479	ENSE00000748970	14	3	36475349	6	36493394	36493416	CCATCACCTTTTCTAACTTCTTT	0	CACCGAAGAAGTTAGAAAAGGTGAGT	TAAAACTCACCTTTTCTAACTTCTTC	STK38
ENSG00000112079	-1	105767342	ENSE00000748967	14	4	36475349	6	36492211	36492233	CCGAGCATGTGCTGATCTCCGGA	0	CACCGCCGGAGATCAGCACATGCTGT	TAAAACAGCATGTGCTGATCTCCGGC	STK38
ENSG00000107821	1	171412095	ENSE00001271374	5	2	102822808	10	102822452	102822474	GGCCCAGATTACCTGCGGCGCGG	1	CACCGGCCCAGATTACCTGCGGCGGT	TAAAACCGCCGCAGGTAATCTGGGCC	KAZALD1
ENSG00000107821	1	171412106	ENSE00001271374	5	2	102822808	10	102822498	102822520	GCGAGGGCTGCGCTCCCTGCCGG	1	CACCGCGAGGGCTGCGCTCCCTGCGT	TAAAACGCAGGGAGCGCAGCCCTCGC	KAZALD1
ENSG00000159592	-1	6419519	ENSE00001046585	13	5	46105912	1	46120929	46120951	TCCAAATCTACCTTCTCCTCTGG	1	CACCGCCAAATCTACCTTCTCCTCGT	TAAAACGAGGAGAAGGTAGATTTGGC	GPBP1L1
ENSG00000159592	-1	6419481	ENSE00003603987	13	6	46105912	1	46120461	46120483	CACAGAATCATGGCGGAACAGGG	1	CACCGACAGAATCATGGCGGAACAGT	TAAAACTGTTCCGCCATGATTCTGTC	GPBP1L1
ENSG00000234438	1	225564033	ENSE00001724191	1	1	65369843	15	65369266	65369288	CCGGCATGCGGGAGACCCGCGCA	0	CACCGGCGCGGGTCTCCCGCATGCGT	TAAAACGCATGCGGGAGACCCGCGCC	KBTBD13
ENSG00000234438	1	225564041	ENSE00001724191	1	1	65369843	15	65369300	65369322	CCTGGGCGTTCTGAGCGCGGGAG	0	CACCGTCCCGCGCTCAGAACGCCCGT	TAAAACGGGCGTTCTGAGCGCGGGAC	KBTBD13
ENSG00000246922	-1	225568463	ENSE00002203620	6	3	65394569	15	65394998	65395020	CCGTCCTCTCCAGGCTGAAGTCG	0	CACCGGACTTCAGCCTGGAGAGGAGT	TAAAACTCCTCTCCAGGCTGAAGTCC	UBAP1L
ENSG00000246922	-1	225568454	ENSE00002203620	6	3	65394569	15	65394957	65394979	CGGGCTGGGTCCCTGGCCGGCGG	1	CACCGGGGCTGGGTCCCTGGCCGGGT	TAAAACCCGGCCAGGGACCCAGCCCC	UBAP1L
ENSG00000137393	1	103740341	ENSE00000928762	8	3	18457511	6	18427814	18427836	CCTGAAACAGTACATGCAGCTGG	0	CACCGCAGCTGCATGTACTGTTTCGT	TAAAACGAAACAGTACATGCAGCTGC	RNF144B
ENSG00000137393	1	103742995	ENSE00000928763	8	5	18457511	6	18457392	18457414	ATCTGGACCCCTACCGAACATGG	1	CACCGTCTGGACCCCTACCGAACAGT	TAAAACTGTTCGGTAGGGGTCCAGAC	RNF144B
ENSG00000154065	-1	251671783	ENSE00001664111	10	3	21209891	18	21226222	21226244	GGCAGCAACCATCAGGAGTGTGG	1	CACCGGCAGCAACCATCAGGAGTGGT	TAAAACCACTCCTGATGGTTGCTGCC	ANKRD29
ENSG00000154065	-1	251671776	ENSE00001664111	10	3	21209891	18	21226188	21226210	CCAGTTCCCTCACACAGTCTATG	0	CACCGATAGACTGTGTGAGGGAACGT	TAAAACGTTCCCTCACACAGTCTATC	ANKRD29
ENSG00000109805	1	69824722	ENSE00003521286	21	2	17827056	4	17813879	17813901	TCATTACCTTAAATATGTTATGG	1	CACCGCATTACCTTAAATATGTTAGT	TAAAACTAACATATTTAAGGTAATGC	NCAPG
ENSG00000109805	1	69824925	ENSE00000706677	21	4	17827056	4	17816500	17816522	ATTCAAATCCAGAAGTTAGACGG	1	CACCGTTCAAATCCAGAAGTTAGAGT	TAAAACTCTAACTTCTGGATTTGAAC	NCAPG
ENSG00000180730	-1	203730287	ENSE00001259759	2	1	26621094	13	26624991	26625013	CCAGCCGTGGCAGTACTCGCCGC	0	CACCGCGGCGAGTACTGCCACGGCGT	TAAAACGCCGTGGCAGTACTCGCCGC	SHISA2
ENSG00000180730	-1	203729741	ENSE00001259752	2	2	26621094	13	26621163	26621185	CAAACACGGAGCCAACAATGAGG	1	CACCGAAACACGGAGCCAACAATGGT	TAAAACCATTGTTGGCTCCGTGTTTC	SHISA2
ENSG00000146469	1	116107213	ENSE00000976009	7	3	153076431	6	153075304	153075326	GGGTGACAGAATACCCTTTGAGG	1	CACCGGGTGACAGAATACCCTTTGGT	TAAAACCAAAGGGTATTCTGTCACCC	VIP
ENSG00000146469	1	116107282	ENSE00000976010	7	4	153076431	6	153076409	153076431	CCAGGCATGCTGATGGAGTTTTC	0	CACCGAAAACTCCATCAGCATGCCGT	TAAAACGGCATGCTGATGGAGTTTTC	VIP
ENSG00000269360	1	229014566	ENSE00002983158	1	1	93749696	15	93749525	93749547	CCCCTAGCCATAGCTCAGGTCTG	0	CACCGAGACCTGAGCTATGGCTAGGT	TAAAACCTAGCCATAGCTCAGGTCTC	AC112693.2
ENSG00000269360	1	229014581	ENSE00002983158	1	1	93749696	15	93749573	93749595	GGAAGCAACAGGAGAGGGCCTGG	1	CACCGGAAGCAACAGGAGAGGGCCGT	TAAAACGGCCCTCTCCTGTTGCTTCC	AC112693.2
ENSG00000205971	-1	118349854	ENSE00001492434	2	2	1733238	7	1733405	1733427	GATCAGTGCTGACAGACACGGGG	1	CACCGATCAGTGCTGACAGACACGGT	TAAAACCGTGTCTGTCAGCACTGATC	AC074389.6
ENSG00000205971	-1	118349844	ENSE00001492434	2	2	1733238	7	1733369	1733391	CCATGGCAACCCCAGAGCAGGTG	0	CACCGACCTGCTCTGGGGTTGCCAGT	TAAAACTGGCAACCCCAGAGCAGGTC	AC074389.6
ENSG00000250232	-1	285864716	ENSE00003542640	8	4	48933103	X	48933572	48933594	GCTTCTCCAGGCTGGGGCAGAGG	1	CACCGCTTCTCCAGGCTGGGGCAGGT	TAAAACCTGCCCCAGCCTGGAGAAGC	AF196779.12
ENSG00000250232	-1	285864668	ENSE00003645421	8	5	48933103	X	48933372	48933394	AATGGAGCAGACGAGGTGCCAGG	1	CACCGATGGAGCAGACGAGGTGCCGT	TAAAACGGCACCTCGTCTGCTCCATC	AF196779.12
ENSG00000011201	-1	281912280	ENSE00001151308	14	1	8538579	X	8699934	8699956	GCGAGCGCGCTGGACGCTCCCGG	1	CACCGCGAGCGCGCTGGACGCTCCGT	TAAAACGGAGCGTCCAGCGCGCTCGC	KAL1
ENSG00000011201	-1	281908707	ENSE00001619379	14	2	8538579	X	8667754	8667776	GTGATTCTGGCACCAAACCAGGG	1	CACCGTGATTCTGGCACCAAACCAGT	TAAAACTGGTTTGGTGCCAGAATCAC	KAL1
ENSG00000148513	1	164978620	ENSE00001723869	36	2	37458484	10	37418898	37418920	ACGTCCTTGATGGCGAACACAGG	1	CACCGCGTCCTTGATGGCGAACACGT	TAAAACGTGTTCGCCATCAAGGACGC	ANKRD30A
ENSG00000148513	1	164978636	ENSE00000985684	36	3	37458484	10	37419185	37419207	CCGATATAAATCTCGTAGATGTG	0	CACCGACATCTACGAGATTTATATGT	TAAAACATATAAATCTCGTAGATGTC	ANKRD30A
ENSG00000101222	-1	265671417	ENSE00003665237	7	2	3759864	20	3760399	3760421	ACTTGATGACCTCTGCAACAAGG	1	CACCGCTTGATGACCTCTGCAACAGT	TAAAACTGTTGCAGAGGTCATCAAGC	SPEF1
ENSG00000101222	-1	265671338	ENSE00003531960	7	3	3759864	20	3759965	3759987	CCGGTACTGAAAAGTTCAGCCTC	0	CACCGAGGCTGAACTTTTCAGTACGT	TAAAACGTACTGAAAAGTTCAGCCTC	SPEF1
ENSG00000155849	-1	121935253	ENSE00003693336	22	10	37172833	7	37262261	37262283	TCACTGCAATAGTATAGGTTTGG	1	CACCGCACTGCAATAGTATAGGTTGT	TAAAACAACCTATACTATTGCAGTGC	ELMO1
ENSG00000155849	-1	121935250	ENSE00003693336	22	10	37172833	7	37262226	37262248	CCTCTCATCAGGAGCCTTCAGGA	0	CACCGCCTGAAGGCTCCTGATGAGGT	TAAAACCTCATCAGGAGCCTTCAGGC	ELMO1
ENSG00000198954	1	167806034	ENSE00001460627	7	1	70770715	10	70748692	70748714	CCAAATACAGCGCCCGGGCGCTA	0	CACCGAGCGCCCGGGCGCTGTATTGT	TAAAACAATACAGCGCCCGGGCGCTC	KIAA1279
ENSG00000198954	1	167806041	ENSE00001460627	7	1	70770715	10	70748732	70748754	GCTGCTCGGCCCTGCGCCTGAGG	1	CACCGCTGCTCGGCCCTGCGCCTGGT	TAAAACCAGGCGCAGGGCCGAGCAGC	KIAA1279
ENSG00000171467	-1	106643333	ENSE00001681665	10	2	43308602	6	43333147	43333169	AAAGAGTCAGAACACAGACCAGG	1	CACCGAAGAGTCAGAACACAGACCGT	TAAAACGGTCTGTGTTCTGACTCTTC	ZNF318
ENSG00000171467	-1	106642297	ENSE00001173021	10	4	43308602	6	43323829	43323851	CAGAGTAGAGAGGGTGATCCTGG	1	CACCGAGAGTAGAGAGGGTGATCCGT	TAAAACGGATCACCCTCTCTACTCTC	ZNF318
ENSG00000068394	-1	285871783	ENSE00001150601	11	1	48974014	X	48979943	48979965	CCGGAGATGGCCCCGCGCCGTCT	0	CACCGGACGGCGCGGGGCCATCTCGT	TAAAACGAGATGGCCCCGCGCCGTCC	GPKOW
[truncated: 32,333 more rows]
