# Supplementary material for: Enhancing the genome editing toolbox: genome wide CRISPR arrayed libraries
Source: Sci Rep. 2017 May 22;7:2244. doi: 10.1038/s41598-017-01766-5 (PMC5440395; doi:10.1038/s41598-017-01766-5)
Supplement: Supplementary file 3 — Supplementary Table 2 [file 41598_2017_1766_MOESM3_ESM.xls]

## Sheet: crispr_data_0.csv
marker_symbol	gene_id	exon_id	exon_size	exon_rank	crispr_seq	crispr_valid	gc_percentage	forward_oligo	reverse_oligo	crispr_id	chr	chr_start	chr_end	strand
Aars	MGI:2384560	ENSMUSE00001177976	146	4	GCCCTGGAACTTCTTACCCAGG	yes	58	CACCGGCCCTGGAACTTCTTACCCGT	TAAAACGGGTAAGAAGTTCCAGGGCC	959926	8	111040615	111040636	1
Aars	MGI:2384560	ENSMUSE00001177976	146	4	TGACATAGAGTCTTTCAACTGG	yes	37	CACCGTGACATAGAGTCTTTCAACGT	TAAAACGTTGAAAGACTCTATGTCAC	959938	8	111040648	111040669	-1
Aars2	MGI:2681839	ENSMUSE00000136506	146	3	GGAAGCTTGTAGCATGGCCTGG	yes	58	CACCGGGAAGCTTGTAGCATGGCCGT	TAAAACGGCCATGCTACAAGCTTCCC	946017	17	45508483	45508504	1
Aars2	MGI:2681839	ENSMUSE00000136506	146	3	AGAGACATCTGGCTAAGCTTGG	yes	47	CACCGAGAGACATCTGGCTAAGCTGT	TAAAACAGCTTAGCCAGATGTCTCTC	946027	17	45508604	45508625	1
Aarsd1	MGI:1916934	ENSMUSE00001153394	160	3	TCCGTGAAGTGATCGGCCTGGG	yes	58	CACCGTCCGTGAAGTGATCGGCCTGT	TAAAACAGGCCGATCACTTCACGGAC	960201	11	101414017	101414038	1
Aarsd1	MGI:1916934	ENSMUSE00001153394	160	3	CTGAGGGTGACCCGTCGTGGGG	yes	68	CACCGCTGAGGGTGACCCGTCGTGGT	TAAAACCACGACGGGTCACCCTCAGC	960210	11	101414039	101414060	-1
Aatf	MGI:1929608	ENSMUSE00001150838	115	6	TACTATATGTCTCGTGTCTGGG	yes	37	CACCGTACTATATGTCTCGTGTCTGT	TAAAACAGACACGAGACATATAGTAC	955282	11	84473078	84473099	1
Aatf	MGI:1929608	ENSMUSE00001150838	115	6	AGCACTTAAAGCCTTGTTAAGG	yes	37	CACCGAGCACTTAAAGCCTTGTTAGT	TAAAACTAACAAGGCTTTAAGTGCTC	955283	11	84473138	84473159	-1
Abl1	MGI:87859	ENSMUSE00001147121	296	3	CCTTCATACCGCAGCGAGATGG	yes	58	CACCGCCTTCATACCGCAGCGAGAGT	TAAAACTCTCGCTGCGGTATGAAGGC	953288	2	31779152	31779173	-1
Abl1	MGI:87859	ENSMUSE00001147121	296	3	TGCTGAGCAGCGGAATCAACGG	yes	53	CACCGTGCTGAGCAGCGGAATCAAGT	TAAAACTTGATTCCGCTGCTCAGCAC	953269	2	31779086	31779107	1
Ablim3	MGI:2442582	ENSMUSE00000290595	184	3	CTGGGTGCAGATGTACTCCTGG	yes	58	CACCGCTGGGTGCAGATGTACTCCGT	TAAAACGGAGTACATCTGCACCCAGC	960101	18	61857121	61857142	1
Ablim3	MGI:2442582	ENSMUSE00000290595	184	3	CACCCGCTGTGATAGCTGCCGG	yes	63	CACCGCACCCGCTGTGATAGCTGCGT	TAAAACGCAGCTATCACAGCGGGTGC	960115	18	61857079	61857100	-1
Abtb1	MGI:1933148	ENSMUSE00000194970	56	3	GAGTTGGTGCGCTACCTGTTGG	yes	58	CACCGGAGTTGGTGCGCTACCTGTGT	TAAAACACAGGTAGCGCACCAACTCC	951916	6	88840716	88840737	-1
Abtb1	MGI:1933148	ENSMUSE00000194966	145	4	TCTCAGTGCACGGCGAATAGGG	yes	53	CACCGTCTCAGTGCACGGCGAATAGT	TAAAACTATTCGCCGTGCACTGAGAC	951782	6	88839689	88839710	1
Abtb2	MGI:2139365	ENSMUSE00000333660	214	3	AGTGTGTGGAGAGCATCGGGGG	yes	58	CACCGAGTGTGTGGAGAGCATCGGGT	TAAAACCCGATGCTCTCCACACACTC	959784	2	103683386	103683407	-1
Abtb2	MGI:2139365	ENSMUSE00000333660	214	3	GCCACCACAGCCCATCACGTGG	yes	68	CACCGGCCACCACAGCCCATCACGGT	TAAAACCGTGATGGGCTGTGGTGGCC	959764	2	103683363	103683384	1
Adcy9	MGI:108450	ENSMUSE00001028942	191	3	GGCTCTCTGACCCGATATCAGG	yes	58	CACCGGGCTCTCTGACCCGATATCGT	TAAAACGATATCGGGTCAGAGAGCCC	960120	16	4323923	4323944	1
Adcy9	MGI:108450	ENSMUSE00001028942	191	3	CCAAATCACTGACACTCCCTGG	yes	53	CACCGCCAAATCACTGACACTCCCGT	TAAAACGGGAGTGTCAGTGATTTGGC	960126	16	4323799	4323820	1
Adnp	MGI:1338758	ENSMUSE00001161542	113	2	AAAAAATACTTAGTGACATTGG	yes	21	CACCGAAAAAATACTTAGTGACATGT	TAAAACATGTCACTAAGTATTTTTTC	960085	2	168189315	168189336	-1
Adnp	MGI:1338758	ENSMUSE00001161542	113	2	AACTTCCTGTCAACAATCTTGG	yes	37	CACCGAACTTCCTGTCAACAATCTGT	TAAAACAGATTGTTGACAGGAAGTTC	960083	2	168189366	168189387	-1
Adnp2	MGI:2448562	ENSMUSE00000443598	121	2	CATCAGGAAGGTGCGGAAGAGG	yes	58	CACCGCATCAGGAAGGTGCGGAAGGT	TAAAACCTTCCGCACCTTCCTGATGC	960146	18	80142716	80142737	-1
Adnp2	MGI:2448562	ENSMUSE00000443598	121	2	CAGCTCCTTGCAGCTGTCAAGG	yes	58	CACCGCAGCTCCTTGCAGCTGTCAGT	TAAAACTGACAGCTGCAAGGAGCTGC	960142	18	80142668	80142689	1
Aebp2	MGI:1338038	ENSMUSE00000196630	125	5	GTGCATCGAAGAAATCGTGTGG	yes	47	CACCGGTGCATCGAAGAAATCGTGGT	TAAAACCACGATTTCTTCGATGCACC	960236	6	140643953	140643974	-1
Aebp2	MGI:1338038	ENSMUSE00000196629	68	6	CTTTTGCTTCATTGGATGCCGG	yes	42	CACCGCTTTTGCTTCATTGGATGCGT	TAAAACGCATCCAATGAAGCAAAAGC	959924	6	140646849	140646870	1
Aes	MGI:95806	ENSMUSE00000298746	98	2	ATGCGGTCACAGGAGTCGGAGG	yes	63	CACCGATGCGGTCACAGGAGTCGGGT	TAAAACCCGACTCCTGTGACCGCATC	959618	10	81561256	81561277	-1
Aes	MGI:95806	ENSMUSE00000298746	98	2	TCATCTTTGATGCGGTCACAGG	yes	47	CACCGTCATCTTTGATGCGGTCACGT	TAAAACGTGACCGCATCAAAGATGAC	959620	10	81561265	81561286	-1
Aff1	MGI:1100819	ENSMUSE00001200861	121	2	CGCAACCAAGAAGCTCACCAGG	yes	58	CACCGCGCAACCAAGAAGCTCACCGT	TAAAACGGTGAGCTTCTTGGTTGCGC	959734	5	103783173	103783194	1
Aff1	MGI:1100819	ENSMUSE00000187921	37	6	TGCAGGACTGACGTGCAGAGGG	yes	58	CACCGTGCAGGACTGACGTGCAGAGT	TAAAACTCTGCACGTCAGTCCTGCAC	959732	5	103816215	103816236	-1
Aff2	MGI:1202294	ENSMUSE00000430566	133	2	AAAAAGGGAATGGGAACGAAGG	yes	42	CACCGAAAAAGGGAATGGGAACGAGT	TAAAACTCGTTCCCATTCCCTTTTTC	959755	X	69523466	69523487	1
Aff2	MGI:1202294	ENSMUSE00000430566	133	2	CCTTTTTTTAAGTGCACTACGG	yes	32	CACCGCCTTTTTTTAAGTGCACTAGT	TAAAACTAGTGCACTTAAAAAAAGGC	959760	X	69523451	69523472	-1
Aff3	MGI:106927	ENSMUSE00001123097	121	3	GGACAGGAATGCGTTACGGAGG	yes	58	CACCGGGACAGGAATGCGTTACGGGT	TAAAACCCGTAACGCATTCCTGTCCC	960180	1	38536913	38536934	-1
Aff3	MGI:106927	ENSMUSE00001123097	121	3	TCCGTAACGCATTCCTGTCCGG	yes	53	CACCGTCCGTAACGCATTCCTGTCGT	TAAAACGACAGGAATGCGTTACGGAC	960177	1	38536915	38536936	1
Aff4	MGI:2136171	ENSMUSE00001168834	37	6	AACAGTCTAACTTTGGCCCTGG	yes	47	CACCGAACAGTCTAACTTTGGCCCGT	TAAAACGGGCCAAAGTTAGACTGTTC	960230	11	53389762	53389783	1
Aff4	MGI:2136171	ENSMUSE00000291734	127	2	GAAAGGGAAAGGCGGAATCAGG	yes	53	CACCGGAAAGGGAAAGGCGGAATCGT	TAAAACGATTCCGCCTTTCCCTTTCC	959988	11	53368696	53368717	1
Aggf1	MGI:1913799	ENSMUSE00001120341	203	3	CTATGTGTGACTCGTCCTGAGG	yes	53	CACCGCTATGTGTGACTCGTCCTGGT	TAAAACCAGGACGAGTCACACATAGC	959907	13	95370837	95370858	1
Aggf1	MGI:1913799	ENSMUSE00001120341	203	3	TAGACAGCGGGAGTTATGCTGG	yes	53	CACCGTAGACAGCGGGAGTTATGCGT	TAAAACGCATAACTCCCGCTGTCTAC	959914	13	95370818	95370839	-1
Ahctf1	MGI:1915033	ENSMUSE00000309601	254	3	TCTCTTGGCATAAGAGGACTGG	yes	47	CACCGTCTCTTGGCATAAGAGGACGT	TAAAACGTCCTCTTATGCCAAGAGAC	960023	1	179795774	179795795	-1
Ahctf1	MGI:1915033	ENSMUSE00000309601	254	3	ACTGGATTGTTAATAGGATTGG	yes	32	CACCGACTGGATTGTTAATAGGATGT	TAAAACATCCTATTAACAATCCAGTC	960025	1	179795757	179795778	-1
Ahr	MGI:105043	ENSMUSE00000615069	188	2	GGTCTCTGTGTCGCTTAGAAGG	yes	53	CACCGGGTCTCTGTGTCGCTTAGAGT	TAAAACTCTAAGCGACACAGAGACCC	960629	12	35526810	35526831	1
Ahr	MGI:105043	ENSMUSE00000615069	188	2	AACACAGAGTTAGACCGCCTGG	yes	53	CACCGAACACAGAGTTAGACCGCCGT	TAAAACGGCGGTCTAACTCTGTGTTC	960640	12	35526783	35526804	-1
Ahrr	MGI:1333776	ENSMUSE00001128977	130	6	GTCCTGCCGGTCATCCACATGG	yes	63	CACCGGTCCTGCCGGTCATCCACAGT	TAAAACTGTGGATGACCGGCAGGACC	960482	13	74224838	74224859	1
Ahrr	MGI:1333776	ENSMUSE00001128977	130	6	ATTTATGACTACATCCATGTGG	yes	32	CACCGATTTATGACTACATCCATGGT	TAAAACCATGGATGTAGTCATAAATC	960487	13	74224852	74224873	-1
Aimp1	MGI:102774	ENSMUSE00000175325	209	5	CGCGTCTGGATCTTCGAATTGG	yes	53	CACCGCGCGTCTGGATCTTCGAATGT	TAAAACATTCGAAGATCCAGACGCGC	960783	3	132672103	132672124	-1
Aimp1	MGI:102774	ENSMUSE00000175325	209	5	CGCGATGCGTCGATAGGCTTGG	yes	63	CACCGCGCGATGCGTCGATAGGCTGT	TAAAACAGCCTATCGACGCATCGCGC	960775	3	132672121	132672142	1
Aimp2	MGI:2385237	ENSMUSE00000230006	232	3	GAAGCCCAGCTGATACTCGTGG	yes	58	CACCGGAAGCCCAGCTGATACTCGGT	TAAAACCGAGTATCAGCTGGGCTTCC	953546	5	143904584	143904605	1
Aimp2	MGI:2385237	ENSMUSE00000230006	232	3	TCCCGCCACGAGTATCAGCTGG	yes	63	CACCGTCCCGCCACGAGTATCAGCGT	TAAAACGCTGATACTCGTGGCGGGAC	953553	5	143904589	143904610	-1
Aire	MGI:1338803	ENSMUSE00001108036	175	2	GTCCAGGATGCTATGCAGGCGG	yes	58	CACCGGTCCAGGATGCTATGCAGGGT	TAAAACCCTGCATAGCATCCTGGACC	951604	10	78042915	78042936	1
Aire	MGI:1338803	ENSMUSE00001108036	175	2	CTCTTTAAGGACTACAATCTGG	yes	37	CACCGCTCTTTAAGGACTACAATCGT	TAAAACGATTGTAGTCCTTAAAGAGC	951617	10	78042947	78042968	-1
Ankzf1	MGI:1098746	ENSMUSE00001118927	103	3	AGAACATTATAAGCTTGATTGG	yes	26	CACCGAGAACATTATAAGCTTGATGT	TAAAACATCAAGCTTATAATGTTCTC	957927	1	75194843	75194864	1
Ankzf1	MGI:1098746	ENSMUSE00001176900	107	2	TTCTGGAAGATCTGGTCACAGG	yes	47	CACCGTTCTGGAAGATCTGGTCACGT	TAAAACGTGACCAGATCTTCCAGAAC	958182	1	75194250	75194271	-1
Appl1	MGI:1920243	ENSMUSE00001126848	59	7	TCATGATGCCGCAATTAATAGG	yes	37	CACCGTCATGATGCCGCAATTAATGT	TAAAACATTAATTGCGGCATCATGAC	960667	14	26958489	26958510	-1
Appl1	MGI:1920243	ENSMUSE00001126848	59	7	CGACTGTACCTATTAATTGCGG	yes	37	CACCGCGACTGTACCTATTAATTGGT	TAAAACCAATTAATAGGTACAGTCGC	960666	14	26958481	26958502	1
Appl2	MGI:2384914	ENSMUSE00001163112	88	5	GTTATACAGTTTCGAGAGAAGG	yes	37	CACCGGTTATACAGTTTCGAGAGAGT	TAAAACTCTCTCGAAACTGTATAACC	960955	10	83624628	83624649	-1
Appl2	MGI:2384914	ENSMUSE00001163112	88	5	CTCTCGAAACTGTATAACAGGG	yes	37	CACCGCTCTCGAAACTGTATAACAGT	TAAAACTGTTATACAGTTTCGAGAGC	960951	10	83624632	83624653	1
Ar	MGI:88064	ENSMUSE00000451969	152	2	GTGGAAAGTAATAGTCGATGGG	yes	37	CACCGGTGGAAAGTAATAGTCGATGT	TAAAACATCGACTATTACTTTCCACC	949257	X	98251714	98251735	-1
Ar	MGI:88064	ENSMUSE00000451969	152	2	ATAGTCGATGGGTAAAACATGG	yes	37	CACCGATAGTCGATGGGTAAAACAGT	TAAAACTGTTTTACCCATCGACTATC	949256	X	98251704	98251725	-1
Arid1a	MGI:1935147	ENSMUSE00000182736	241	5	GAGACTGCGCGACACTGGCAGG	yes	68	CACCGGAGACTGCGCGACACTGGCGT	TAAAACGCCAGTGTCGCGCAGTCTCC	960454	4	133695949	133695970	1
Arid1a	MGI:1935147	ENSMUSE00000182736	241	5	GAGCGAGACTGCGCGACACTGG	yes	68	CACCGGAGCGAGACTGCGCGACACGT	TAAAACGTGTCGCGCAGTCTCGCTCC	960455	4	133695945	133695966	1
Arid1b	MGI:1926129	ENSMUSE00000614511	244	5	TGTGGGAAGCAACCAATCGAGG	yes	53	CACCGTGTGGGAAGCAACCAATCGGT	TAAAACCGATTGGTTGCTTCCCACAC	946256	17	5243019	5243040	1
Arid1b	MGI:1926129	ENSMUSE00000614511	244	5	GAAGCAACCAATCGAGGTCTGG	yes	53	CACCGGAAGCAACCAATCGAGGTCGT	TAAAACGACCTCGATTGGTTGCTTCC	946257	17	5243024	5243045	1
Arid2	MGI:1924294	ENSMUSE00000987136	94	2	CCAGAGTCACTACTTTAGGCGG	yes	47	CACCGCCAGAGTCACTACTTTAGGGT	TAAAACCCTAAAGTAGTGACTCTGGC	960888	15	96287956	96287977	1
Arid2	MGI:1924294	ENSMUSE00000990420	134	4	GTGGCTTTGGATTGCCTGGTGG	yes	58	CACCGGTGGCTTTGGATTGCCTGGGT	TAAAACCCAGGCAATCCAAAGCCACC	960475	15	96350048	96350069	-1
Arid3a	MGI:1328360	ENSMUSE00001196446	184	5	GACCTGCTTCGCCATGATGGGG	yes	58	CACCGGACCTGCTTCGCCATGATGGT	TAAAACCATCATGGCGAAGCAGGTCC	960406	10	79948879	79948900	-1
Arid3a	MGI:1328360	ENSMUSE00001196446	184	5	TGATGGGGATCCGGTTCACTGG	yes	58	CACCGTGATGGGGATCCGGTTCACGT	TAAAACGTGAACCGGATCCCCATCAC	960404	10	79948865	79948886	-1
Arid3c	MGI:3650624	ENSMUSE00000527820	184	4	TGATGGGTACCCGGTTCACTGG	yes	58	CACCGTGATGGGTACCCGGTTCACGT	TAAAACGTGAACCGGGTACCCATCAC	960733	4	41726306	41726327	1
Arid3c	MGI:3650624	ENSMUSE00000527820	184	4	GTGAACCGGGTACCCATCATGG	yes	58	CACCGGTGAACCGGGTACCCATCAGT	TAAAACTGATGGGTACCCGGTTCACC	960746	4	41726303	41726324	-1
Arid4a	MGI:2444354	ENSMUSE00001106401	91	5	CAAATTGACAGATGCTAGTTGG	yes	37	CACCGCAAATTGACAGATGCTAGTGT	TAAAACACTAGCATCTGTCAATTTGC	953981	12	71023559	71023580	1
Arid4a	MGI:2444354	ENSMUSE00001106401	91	5	ACATCTGATGGATCTATCCAGG	yes	42	CACCGACATCTGATGGATCTATCCGT	TAAAACGGATAGATCCATCAGATGTC	953980	12	71023524	71023545	1
Arid4b	MGI:2137512	ENSMUSE00000571792	91	5	TAAACTGACAGATGCAAGTTGG	yes	37	CACCGTAAACTGACAGATGCAAGTGT	TAAAACACTTGCATCTGTCAGTTTAC	960389	13	14129234	14129255	1
Arid4b	MGI:2137512	ENSMUSE00000444321	92	7	GTGCCAAAATGCTCAGGATTGG	yes	47	CACCGGTGCCAAAATGCTCAGGATGT	TAAAACATCCTGAGCATTTTGGCACC	960548	13	14136190	14136211	-1
Arid5b	MGI:2175912	ENSMUSE00000289228	226	3	TTCGGGAGAAACGGACAGAAGG	yes	53	CACCGTTCGGGAGAAACGGACAGAGT	TAAAACTCTGTCCGTTTCTCCCGAAC	960660	10	68243085	68243106	-1
Arid5b	MGI:2175912	ENSMUSE00000289228	226	3	GGGAGAAACGGACAGAAGGAGG	yes	58	CACCGGGGAGAAACGGACAGAAGGGT	TAAAACCCTTCTGTCCGTTTCTCCCC	960661	10	68243082	68243103	-1
Arnt	MGI:88071	ENSMUSE00001095522	112	2	ACATCAGATGTACCATCGCTGG	yes	47	CACCGACATCAGATGTACCATCGCGT	TAAAACGCGATGGTACATCTGATGTC	960611	3	95448377	95448398	1
Arnt	MGI:88071	ENSMUSE00001095522	112	2	ACAGAGGGCTATTAAGCGACGG	yes	47	CACCGACAGAGGGCTATTAAGCGAGT	TAAAACTCGCTTAATAGCCCTCTGTC	960619	3	95448457	95448478	1
Arnt2	MGI:107188	ENSMUSE00000530046	115	2	CAGGGGCCATGCCTGCCCGAGG	yes	79	CACCGCAGGGGCCATGCCTGCCCGGT	TAAAACCGGGCAGGCATGGCCCCTGC	960595	7	84361572	84361593	-1
Arnt2	MGI:107188	ENSMUSE00000530046	115	2	GGGCCATGCCTGCCCGAGGAGG	yes	79	CACCGGGGCCATGCCTGCCCGAGGGT	TAAAACCCTCGGGCAGGCATGGCCCC	960596	7	84361569	84361590	-1
Arntl	MGI:1096381	ENSMUSE00000302436	158	8	AAACTCACCGTGCTAAGGATGG	yes	47	CACCGAAACTCACCGTGCTAAGGAGT	TAAAACTCCTTAGCACGGTGAGTTTC	961193	7	113285108	113285129	1
Arntl	MGI:1096381	ENSMUSE00000302436	158	8	AACAGTTTCATTGATGAATTGG	yes	26	CACCGAACAGTTTCATTGATGAATGT	TAAAACATTCATCAATGAAACTGTTC	961189	7	113285042	113285063	1
Arntl2	MGI:2684845	ENSMUSE00000479853	158	5	TCTCCGACGCTTTTCCATCTGG	yes	53	CACCGTCTCCGACGCTTTTCCATCGT	TAAAACGATGGAAAAGCGTCGGAGAC	946782	6	146809661	146809682	-1
Arntl2	MGI:2684845	ENSMUSE00000479853	158	5	CAGCCAGATGGAAAAGCGTCGG	yes	53	CACCGCAGCCAGATGGAAAAGCGTGT	TAAAACACGCTTTTCCATCTGGCTGC	946775	6	146809658	146809679	1
Ascc1	MGI:1916340	ENSMUSE00000378396	100	3	ACAGACCCCTCACGGATTCCGG	yes	58	CACCGACAGACCCCTCACGGATTCGT	TAAAACGAATCCGTGAGGGGTCTGTC	961121	10	60007773	60007794	1
Ascc1	MGI:1916340	ENSMUSE00000378396	100	3	CGGTGGCCCGGAATCCGTGAGG	yes	74	CACCGCGGTGGCCCGGAATCCGTGGT	TAAAACCACGGATTCCGGGCCACCGC	961126	10	60007780	60007801	-1
Asz1	MGI:1921318	ENSMUSE00001119612	100	2	ACTAAAGAAATATCTCCGGTGG	yes	37	CACCGACTAAAGAAATATCTCCGGGT	TAAAACCCGGAGATATTTCTTTAGTC	961554	6	18108423	18108444	1
Asz1	MGI:1921318	ENSMUSE00000189804	112	5	ACCTGAGTATGACCGTCTCGGG	yes	53	CACCGACCTGAGTATGACCGTCTCGT	TAAAACGAGACGGTCATACTCAGGTC	961040	6	18077214	18077235	1
Atf1	MGI:1298366	ENSMUSE00001158841	160	6	AGTCATCACCACGGTCTGCGGG	yes	58	CACCGAGTCATCACCACGGTCTGCGT	TAAAACGCAGACCGTGGTGATGACTC	961300	15	100254412	100254433	-1
Atf1	MGI:1298366	ENSMUSE00001158841	160	6	CGTGGCAGACGGCGTGGTACGG	yes	68	CACCGCGTGGCAGACGGCGTGGTAGT	TAAAACTACCACGCCGTCTGCCACGC	961296	15	100254385	100254406	-1
Atf2	MGI:109349	ENSMUSE00001160534	119	6	TTAGGAATCTTGTTGGCGTTGG	yes	42	CACCGTTAGGAATCTTGTTGGCGTGT	TAAAACACGCCAACAAGATTCCTAAC	961436	2	73850953	73850974	1
Atf2	MGI:109349	ENSMUSE00001160534	119	6	CACTTCTTCACAGTTTTTTAGG	yes	32	CACCGCACTTCTTCACAGTTTTTTGT	TAAAACAAAAAACTGTGAAGAAGTGC	961438	2	73850936	73850957	1
Atf3	MGI:109384	ENSMUSE00000161254	244	2	AGAGGACATCCGATGGCAGAGG	yes	58	CACCGAGAGGACATCCGATGGCAGGT	TAAAACCTGCCATCGGATGTCCTCTC	946703	1	191177295	191177316	1
Atf3	MGI:109384	ENSMUSE00000161254	244	2	CAGCGCAGAGGACATCCGATGG	yes	63	CACCGCAGCGCAGAGGACATCCGAGT	TAAAACTCGGATGTCCTCTGCGCTGC	946704	1	191177289	191177310	1
Atf6b	MGI:105121	ENSMUSE00000141210	80	2	GCACAGTTGTTCCGTTGCGTGG	yes	58	CACCGGCACAGTTGTTCCGTTGCGGT	TAAAACCGCAACGGAACAACTGTGCC	961202	17	34647704	34647725	1
Atf6b	MGI:105121	ENSMUSE00000141210	80	2	TTGTTCCGTTGCGTGGAGCAGG	yes	58	CACCGTTGTTCCGTTGCGTGGAGCGT	TAAAACGCTCCACGCAACGGAACAAC	961203	17	34647710	34647731	1
Atf7	MGI:2443472	ENSMUSE00000415854	97	3	AAATTTGGCCCAGCCCGAACGG	yes	53	CACCGAAATTTGGCCCAGCCCGAAGT	TAAAACTTCGGGCTGGGCCAAATTTC	956744	15	102563332	102563353	-1
Atf7	MGI:2443472	ENSMUSE00000415854	97	3	GACTGAGTCCGTTCGGGCTGGG	yes	63	CACCGGACTGAGTCCGTTCGGGCTGT	TAAAACAGCCCGAACGGACTCAGTCC	956740	15	102563324	102563345	1
Atf7ip	MGI:1858965	ENSMUSE00000314159	146	4	TCCAAACGCCGGCGATATATGG	yes	53	CACCGTCCAAACGCCGGCGATATAGT	TAAAACTATATCGCCGGCGTTTGGAC	961380	6	136565070	136565091	1
Atf7ip	MGI:1858965	ENSMUSE00000314159	146	4	TTCTTCATCCATATATCGCCGG	yes	37	CACCGTTCTTCATCCATATATCGCGT	TAAAACGCGATATATGGATGAAGAAC	961384	6	136565078	136565099	-1
Atf7ip2	MGI:1922579	ENSMUSE00001138675	155	2	ACTGCTTCTGGTAACTTGTAGG	yes	42	CACCGACTGCTTCTGGTAACTTGTGT	TAAAACACAAGTTACCAGAAGCAGTC	959484	16	10201354	10201375	-1
Atf7ip2	MGI:1922579	ENSMUSE00001138675	155	2	AACATTCGTTGACTTGTTCAGG	yes	37	CACCGAACATTCGTTGACTTGTTCGT	TAAAACGAACAAGTCAACGAATGTTC	959486	16	10201383	10201404	-1
Atm	MGI:107202	ENSMUSE00000278344	239	7	TGCTTCACACACCCGTTTTCGG	yes	47	CACCGTGCTTCACACACCCGTTTTGT	TAAAACAAAACGGGTGTGTGAAGCAC	961177	9	53522187	53522208	1
Atm	MGI:107202	ENSMUSE00000278344	239	7	GGCTGTCAACTTCCGAAAACGG	yes	47	CACCGGGCTGTCAACTTCCGAAAAGT	TAAAACTTTTCGGAAGTTGACAGCCC	961183	9	53522199	53522220	-1
Atr	MGI:108028	ENSMUSE00000583603	179	5	AGCTGAGTTTACGCCTCTTTGG	yes	47	CACCGAGCTGAGTTTACGCCTCTTGT	TAAAACAAGAGGCGTAAACTCAGCTC	961115	9	95866697	95866718	-1
Atr	MGI:108028	ENSMUSE00000583601	191	7	ACATCCAAGTTACTACTACTGG	yes	37	CACCGACATCCAAGTTACTACTACGT	TAAAACGTAGTAGTAACTTGGATGTC	961220	9	95869925	95869946	-1
Bag1	MGI:108047	ENSMUSE00000178972	83	3	TTCACCAATTAACATGACTCGG	yes	32	CACCGTTCACCAATTAACATGACTGT	TAAAACAGTCATGTTAATTGGTGAAC	961374	4	40943628	40943649	1
Bag1	MGI:108047	ENSMUSE00000178972	83	3	GTTGCCGAGTCATGTTAATTGG	yes	42	CACCGGTTGCCGAGTCATGTTAATGT	TAAAACATTAACATGACTCGGCAACC	961377	4	40943632	40943653	-1
Bahcc1	MGI:2679272	ENSMUSE00000585239	109	6	GCCAGCCATGCGCTAGACCTGG	yes	68	CACCGGCCAGCCATGCGCTAGACCGT	TAAAACGGTCTAGCGCATGGCTGGCC	961535	11	120273332	120273353	1
Bahcc1	MGI:2679272	ENSMUSE00000585239	109	6	TCCAGGTCTAGCGCATGGCTGG	yes	63	CACCGTCCAGGTCTAGCGCATGGCGT	TAAAACGCCATGCGCTAGACCTGGAC	961543	11	120273333	120273354	-1
Barhl2	MGI:1859314	ENSMUSE00000314727	226	2	CTCAAAGCTACGCTCCAGCTGG	yes	58	CACCGCTCAAAGCTACGCTCCAGCGT	TAAAACGCTGGAGCGTAGCTTTGAGC	961317	5	106455545	106455566	1
Barhl2	MGI:1859314	ENSMUSE00000314727	226	2	GCTGGAGCGTAGCTTTGAGCGG	yes	58	CACCGGCTGGAGCGTAGCTTTGAGGT	TAAAACCTCAAAGCTACGCTCCAGCC	961329	5	106455542	106455563	-1
Barx1	MGI:103124	ENSMUSE00000276902	292	2	GGCAGGTGCGATGCGCCTGCGG	yes	74	CACCGGGCAGGTGCGATGCGCCTGGT	TAAAACCAGGCGCATCGCACCTGCCC	961507	13	48665134	48665155	-1
Barx1	MGI:103124	ENSMUSE00000276902	292	2	GCTCGGCGTTGTTGGCCGCCGG	yes	74	CACCGGCTCGGCGTTGTTGGCCGCGT	TAAAACGCGGCCAACAACGCCGAGCC	961483	13	48665095	48665116	1
Barx2	MGI:109617	ENSMUSE00000215959	85	3	GACTTGGTATCAGAATCGCAGG	yes	47	CACCGGACTTGGTATCAGAATCGCGT	TAAAACGCGATTCTGATACCAAGTCC	961022	9	31854131	31854152	-1
Barx2	MGI:109617	ENSMUSE00000215959	85	3	TCAGAATCGCAGGATGAAATGG	yes	42	CACCGTCAGAATCGCAGGATGAAAGT	TAAAACTTTCATCCTGCGATTCTGAC	961023	9	31854122	31854143	-1
Baz1b	MGI:1353499	ENSMUSE00000191527	145	3	TCTTCCCCCACGGCATATTTGG	yes	53	CACCGTCTTCCCCCACGGCATATTGT	TAAAACAATATGCCGTGGGGGAAGAC	961864	5	135198281	135198302	-1
Baz1b	MGI:1353499	ENSMUSE00000191527	145	3	GAAGCTTGTCGACTCTGCCTGG	yes	58	CACCGGAAGCTTGTCGACTCTGCCGT	TAAAACGGCAGAGTCGACAAGCTTCC	961856	5	135198246	135198267	1
Baz2a	MGI:2151152	ENSMUSE00000272794	61	8	GGGGAAGACGAACTTCTTCTGG	yes	53	CACCGGGGGAAGACGAACTTCTTCGT	TAAAACGAAGAAGTTCGTCTTCCCCC	961580	10	128115054	128115075	-1
Baz2a	MGI:2151152	ENSMUSE00000272786	109	9	AAGGGCAGCCATCGGTGGCAGG	yes	68	CACCGAAGGGCAGCCATCGGTGGCGT	TAAAACGCCACCGATGGCTGCCCTTC	961809	10	128116086	128116107	1
Baz2b	MGI:2442782	ENSMUSE00000501442	194	5	ACTCCTGCTTCAAGTTCCATGG	yes	47	CACCGACTCCTGCTTCAAGTTCCAGT	TAAAACTGGAACTTGAAGCAGGAGTC	961943	2	59977463	59977484	-1
Baz2b	MGI:2442782	ENSMUSE00001188144	61	10	CAGGAGCTGCGCATCCCTCTGG	yes	68	CACCGCAGGAGCTGCGCATCCCTCGT	TAAAACGAGGGATGCGCAGCTCCTGC	961820	2	59958439	59958460	-1
Bcl3	MGI:88140	ENSMUSE00001154264	154	2	GGGGCATATCATGGAGTAGGGG	yes	53	CACCGGGGGCATATCATGGAGTAGGT	TAAAACCTACTCCATGATATGCCCCC	962079	7	19820109	19820130	1
Bcl3	MGI:88140	ENSMUSE00001154264	154	2	AAGTGGGGGGCCATCGTCGGGG	yes	68	CACCGAAGTGGGGGGCCATCGTCGGT	TAAAACCGACGATGGCCCCCCACTTC	962071	7	19820155	19820176	1
Bclaf1	MGI:1917580	ENSMUSE00000615775	85	8	TGTGCTTCCTCAGAGCGCTGGG	yes	58	CACCGTGTGCTTCCTCAGAGCGCTGT	TAAAACAGCGCTCTGAGGAAGCACAC	961576	10	20329326	20329347	-1
Bclaf1	MGI:1917580	ENSMUSE00000615775	85	8	CATCTCTCCCAGCGCTCTGAGG	yes	63	CACCGCATCTCTCCCAGCGCTCTGGT	TAAAACCAGAGCGCTGGGAGAGATGC	961571	10	20329319	20329340	1
Bcor	MGI:1918708	ENSMUSE00000416508	187	6	GGAGTCTTTGGTTGCTGGGTGG	yes	58	CACCGGGAGTCTTTGGTTGCTGGGGT	TAAAACCCCAGCAACCAAAGACTCCC	962033	X	12055084	12055105	1
Bcor	MGI:1918708	ENSMUSE00000416508	187	6	TTGCACACCTCGGAGTCTTTGG	yes	53	CACCGTTGCACACCTCGGAGTCTTGT	TAAAACAAGACTCCGAGGTGTGCAAC	962035	X	12055073	12055094	1
Bdp1	MGI:1347077	ENSMUSE00000680070	277	2	ATAAGGGGCGACTCTGTGAGGG	yes	53	CACCGATAAGGGGCGACTCTGTGAGT	TAAAACTCACAGAGTCGCCCCTTATC	961917	13	100099087	100099108	1
Bdp1	MGI:1347077	ENSMUSE00000680070	277	2	CCAGAAGGCTGAACAAGACTGG	yes	53	CACCGCCAGAAGGCTGAACAAGACGT	TAAAACGTCTTGTTCAGCCTTCTGGC	961914	13	100099116	100099137	1
Bhlhe40	MGI:1097714	ENSMUSE00000195320	70	2	CTCCGTTTTATTCCCCGCCTGG	yes	58	CACCGCTCCGTTTTATTCCCCGCCGT	TAAAACGGCGGGGAATAAAACGGAGC	946411	6	108661196	108661217	-1
Bhlhe40	MGI:1097714	ENSMUSE00000195320	70	2	CCAAGTGTACAAGTCCAGGCGG	yes	53	CACCGCCAAGTGTACAAGTCCAGGGT	TAAAACCCTGGACTTGTACACTTGGC	946406	6	108661182	108661203	1
Bhlhe41	MGI:1930704	ENSMUSE00000196810	64	2	GTATATGTGTAAACCCAAAAGG	yes	32	CACCGGTATATGTGTAAACCCAAAGT	TAAAACTTTGGGTTTACACATATACC	962007	6	145865021	145865042	-1
Bhlhe41	MGI:1930704	ENSMUSE00000196809	112	4	TTGGAGAAAGCAGTAGTCTTGG	yes	42	CACCGTTGGAGAAAGCAGTAGTCTGT	TAAAACAGACTACTGCTTTCTCCAAC	962068	6	145864209	145864230	-1
Bin1	MGI:108092	ENSMUSE00000141650	55	3	AAGGATCTTCGGACCTATCTGG	yes	47	CACCGAAGGATCTTCGGACCTATCGT	TAAAACGATAGGTCCGAAGATCCTTC	962054	18	32412442	32412463	1
Bin1	MGI:108092	ENSMUSE00000141664	95	4	GGAGGTGTATGAGCCCGAGTGG	yes	63	CACCGGGAGGTGTATGAGCCCGAGGT	TAAAACCTCGGGCTCATACACCTCCC	961868	18	32412657	32412678	1
Bloc1s1	MGI:1195276	ENSMUSE00000150015	73	2	ATCCACCAACGCTTCGGTCAGG	yes	58	CACCGATCCACCAACGCTTCGGTCGT	TAAAACGACCGAAGCGTTGGTGGATC	961703	10	128922668	128922689	1
Bloc1s1	MGI:1195276	ENSMUSE00000150015	73	2	TTGGTGGATCACCTCAACGTGG	yes	53	CACCGTTGGTGGATCACCTCAACGGT	TAAAACCGTTGAGGTGATCCACCAAC	961707	10	128922655	128922676	-1
Blzf1	MGI:1201607	ENSMUSE00000160686	200	6	TCACTTTGAACGTCTAGCCCGG	yes	47	CACCGTCACTTTGAACGTCTAGCCGT	TAAAACGGCTAGACGTTCAAAGTGAC	951561	1	164299667	164299688	-1
Blzf1	MGI:1201607	ENSMUSE00000160686	200	6	GTCAATACAGTGCGATGTCTGG	yes	47	CACCGGTCAATACAGTGCGATGTCGT	TAAAACGACATCGCACTGTATTGACC	951566	1	164299568	164299589	-1
Bmi1	MGI:88174	ENSMUSE00000291084	97	3	ACATGTATTGTACGTTACTTGG	yes	32	CACCGACATGTATTGTACGTTACTGT	TAAAACAGTAACGTACAATACATGTC	962061	2	18682231	18682252	1
Bmi1	MGI:88174	ENSMUSE00000291084	97	3	CAAATAGGACAATACTTGCTGG	yes	37	CACCGCAAATAGGACAATACTTGCGT	TAAAACGCAAGTATTGTCCTATTTGC	962063	2	18682256	18682277	-1
Bmp7	MGI:103302	ENSMUSE00000265350	193	2	CCACCCTCGATACCACCATCGG	yes	58	CACCGCCACCCTCGATACCACCATGT	TAAAACATGGTGGTATCGAGGGTGGC	955976	2	172916616	172916637	-1
Bmp7	MGI:103302	ENSMUSE00000265350	193	2	AAACCGGAACTCCCGATGGTGG	yes	58	CACCGAAACCGGAACTCCCGATGGGT	TAAAACCCATCGGGAGTTCCGGTTTC	955965	2	172916604	172916625	1
Bnc1	MGI:1097164	ENSMUSE00000147996	100	2	GCACTGTTCACACTGACGGTGG	yes	58	CACCGGCACTGTTCACACTGACGGGT	TAAAACCCGTCAGTGTGAACAGTGCC	957337	7	81978440	81978461	1
Bnc1	MGI:1097164	ENSMUSE00000147996	100	2	TGAACAGTGCAGGCACGGATGG	yes	58	CACCGTGAACAGTGCAGGCACGGAGT	TAAAACTCCGTGCCTGCACTGTTCAC	957342	7	81978428	81978449	-1
Bnc2	MGI:2443805	ENSMUSE00001175327	103	3	ACACTGATCACACGTCCGCAGG	yes	58	CACCGACACTGATCACACGTCCGCGT	TAAAACGCGGACGTGTGATCAGTGTC	961760	4	84414268	84414289	1
Bnc2	MGI:2443805	ENSMUSE00001175327	103	3	TTTACCAATGTGCAGCGGATGG	yes	47	CACCGTTTACCAATGTGCAGCGGAGT	TAAAACTCCGCTGCACATTGGTAAAC	961756	4	84414326	84414347	1
Bptf	MGI:2444008	ENSMUSE00000108626	224	3	TTGCTGCCACGAGCCTTGTTGG	yes	58	CACCGTTGCTGCCACGAGCCTTGTGT	TAAAACACAAGGCTCGTGGCAGCAAC	962718	11	107099592	107099613	1
Bptf	MGI:2444008	ENSMUSE00000108626	224	3	ACCTGACCAACAAGGCTCGTGG	yes	58	CACCGACCTGACCAACAAGGCTCGGT	TAAAACCGAGCCTTGTTGGTCAGGTC	962728	11	107099598	107099619	-1
Brd4	MGI:1888520	ENSMUSE00001169229	293	6	GGGGCACCATTGTCATGACAGG	yes	58	CACCGGGGGCACCATTGTCATGACGT	TAAAACGTCATGACAATGGTGCCCCC	948115	17	32221992	32222013	1
Brd4	MGI:1888520	ENSMUSE00001169229	293	6	GGGGGGTGGTCGCAATGATGGG	yes	63	CACCGGGGGGGTGGTCGCAATGATGT	TAAAACATCATTGCGACCACCCCCCC	948133	17	32221884	32221905	1
Brd7	MGI:1349766	ENSMUSE00001141846	209	2	GTCGCTTCTGTCTTCGAAGAGG	yes	53	CACCGGTCGCTTCTGTCTTCGAAGGT	TAAAACCTTCGAAGACAGAAGCGACC	962353	8	88361598	88361619	1
Brd7	MGI:1349766	ENSMUSE00001141846	209	2	AAGCTGGTCCTCAAAGTCGGGG	yes	53	CACCGAAGCTGGTCCTCAAAGTCGGT	TAAAACCGACTTTGAGGACCAGCTTC	962358	8	88361669	88361690	-1
Brf1	MGI:1919558	ENSMUSE00000332547	176	3	TGGGCCATTTTCCGTCCTCGGG	yes	58	CACCGTGGGCCATTTTCCGTCCTCGT	TAAAACGAGGACGGAAAATGGCCCAC	951647	12	112987969	112987990	1
Brf1	MGI:1919558	ENSMUSE00000332547	176	3	CAAGCATCTTACCCGAGGACGG	yes	53	CACCGCAAGCATCTTACCCGAGGAGT	TAAAACTCCTCGGGTAAGATGCTTGC	951657	12	112987980	112988001	-1
Brpf1	MGI:1926033	ENSMUSE00000196941	163	4	TTGTAGGCGCCTGAGTAGTGGG	yes	53	CACCGTTGTAGGCGCCTGAGTAGTGT	TAAAACACTACTCAGGCGCCTACAAC	962629	6	113316630	113316651	-1
Brpf1	MGI:1926033	ENSMUSE00000196941	163	4	CTTCCTCTGGATGGTCAGGCGG	yes	58	CACCGCTTCCTCTGGATGGTCAGGGT	TAAAACCCTGACCATCCAGAGGAAGC	962624	6	113316546	113316567	-1
Brpf3	MGI:2146836	ENSMUSE00001167284	157	3	GAAGACCCAGTTCATGCAGCGG	yes	53	CACCGGAAGACCCAGTTCATGCAGGT	TAAAACCTGCATGAACTGGGTCTTCC	953302	17	28810549	28810570	1
Brpf3	MGI:2146836	ENSMUSE00001167284	157	3	GCAGCGGCTTCACAACTACTGG	yes	58	CACCGGCAGCGGCTTCACAACTACGT	TAAAACGTAGTTGTGAAGCCGCTGCC	953303	17	28810564	28810585	1
Bsx	MGI:2669849	ENSMUSE00000457882	197	2	TTTCTGACTCGCAGCTCTCCGG	yes	53	CACCGTTTCTGACTCGCAGCTCTCGT	TAAAACGAGAGCTGCGAGTCAGAAAC	962643	9	40876381	40876402	1
Bsx	MGI:2669849	ENSMUSE00000457882	197	2	TTCCCGCACCCGCAGCACGCGG	yes	74	CACCGTTCCCGCACCCGCAGCACGGT	TAAAACCGTGCTGCGGGTGCGGGAAC	962640	9	40876314	40876335	1
Btaf1	MGI:2147538	ENSMUSE00000691619	124	2	AGGCTGCTGCACAGCAACTTGG	yes	58	CACCGAGGCTGCTGCACAGCAACTGT	TAAAACAGTTGCTGTGCAGCAGCCTC	952304	19	36945265	36945286	1
Btaf1	MGI:2147538	ENSMUSE00000691619	124	2	TTTTTATCTTACTGGATACTGG	yes	26	CACCGTTTTTATCTTACTGGATACGT	TAAAACGTATCCAGTAAGATAAAAAC	952302	19	36945223	36945244	1
Btbd1	MGI:1933765	ENSMUSE00000147985	157	2	GAGTGGTCATAACGGTTTCTGG	yes	47	CACCGGAGTGGTCATAACGGTTTCGT	TAAAACGAAACCGTTATGACCACTCC	962474	7	81818299	81818320	1
Btbd1	MGI:1933765	ENSMUSE00000147985	157	2	GTATAAAGAGTGGTCATAACGG	yes	32	CACCGGTATAAAGAGTGGTCATAAGT	TAAAACTTATGACCACTCTTTATACC	962475	7	81818292	81818313	1
Btbd11	MGI:1921257	ENSMUSE00000459019	166	5	AATTGTGGACGGACCGACCTGG	yes	58	CACCGAATTGTGGACGGACCGACCGT	TAAAACGGTCGGTCCGTCCACAATTC	962540	10	85624991	85625012	1
Btbd11	MGI:1921257	ENSMUSE00000459019	166	5	GCTTCCGGATGCTGAATTGTGG	yes	53	CACCGGCTTCCGGATGCTGAATTGGT	TAAAACCAATTCAGCATCCGGAAGCC	962538	10	85624977	85624998	1
Btbd16	MGI:3045247	ENSMUSE00000303628	149	3	TGGGGAAAACGCCATCGGTTGG	yes	58	CACCGTGGGGAAAACGCCATCGGTGT	TAAAACACCGATGGCGTTTTCCCCAC	962755	7	130779594	130779615	-1
Btbd16	MGI:3045247	ENSMUSE00000303628	149	3	TGTTGGTGCAACCAACCGATGG	yes	53	CACCGTGTTGGTGCAACCAACCGAGT	TAAAACTCGGTTGGTTGCACCAACAC	962752	7	130779583	130779604	1
Btbd17	MGI:1919264	ENSMUSE00001173204	277	2	GCTGCACAGTGAGCTGTTCCGG	yes	58	CACCGGCTGCACAGTGAGCTGTTCGT	TAAAACGAACAGCTCACTGTGCAGCC	948268	11	114793927	114793948	-1
Btbd17	MGI:1919264	ENSMUSE00001173204	277	2	TGGAAGGCTCGGACCTCGTCGG	yes	63	CACCGTGGAAGGCTCGGACCTCGTGT	TAAAACACGAGGTCCGAGCCTTCCAC	948247	11	114793970	114793991	1
Btbd3	MGI:2385155	ENSMUSE00000476259	91	2	GTGGGACTCAGCGGTTGCCAGG	yes	68	CACCGGTGGGACTCAGCGGTTGCCGT	TAAAACGGCAACCGCTGAGTCCCACC	962228	2	138279811	138279832	1
Btbd3	MGI:2385155	ENSMUSE00000476259	91	2	ATGTTCAATAATGACTTGATGG	yes	26	CACCGATGTTCAATAATGACTTGAGT	TAAAACTCAAGTCATTATTGAACATC	962222	2	138279759	138279780	1
Btbd6	MGI:3026623	ENSMUSE00000528949	119	3	GCAAGATCCCCGTAGAACATGG	yes	53	CACCGGCAAGATCCCCGTAGAACAGT	TAAAACTGTTCTACGGGGATCTTGCC	958840	12	112977287	112977308	-1
Btbd6	MGI:3026623	ENSMUSE00000528949	119	3	AGGCTCCACATCGGGAATGTGG	yes	58	CACCGAGGCTCCACATCGGGAATGGT	TAAAACCATTCCCGATGTGGAGCCTC	958841	12	112977327	112977348	-1
Btbd7	MGI:1917858	ENSMUSE00000259139	209	5	GCACCCACTTAGAGCCGTATGG	yes	58	CACCGGCACCCACTTAGAGCCGTAGT	TAAAACTACGGCTCTAAGTGGGTGCC	947020	12	102812751	102812772	1
Btbd7	MGI:1917858	ENSMUSE00000259139	209	5	AGTGGAGCTCGCATCCATACGG	yes	53	CACCGAGTGGAGCTCGCATCCATAGT	TAAAACTATGGATGCGAGCTCCACTC	947026	12	102812765	102812786	-1
Btbd8	MGI:3646208	ENSMUSE00000596248	197	3	TGACGTCTGGCCCCTTTTCTGG	yes	58	CACCGTGACGTCTGGCCCCTTTTCGT	TAAAACGAAAAGGGGCCAGACGTCAC	962385	5	107452068	107452089	-1
Btbd8	MGI:3646208	ENSMUSE00000596248	197	3	AGACGAAGTTCTATACCGCGGG	yes	47	CACCGAGACGAAGTTCTATACCGCGT	TAAAACGCGGTATAGAACTTCGTCTC	962387	5	107452094	107452115	-1
Btbd9	MGI:1916625	ENSMUSE00000232986	265	4	TGAGCTTCTGAACGTCGTGAGG	yes	53	CACCGTGAGCTTCTGAACGTCGTGGT	TAAAACCACGACGTTCAGAAGCTCAC	962129	17	30524807	30524828	-1
Btbd9	MGI:1916625	ENSMUSE00000232986	265	4	CTCTCCGACCGCACTTTGATGG	yes	58	CACCGCTCTCCGACCGCACTTTGAGT	TAAAACTCAAAGTGCGGTCGGAGAGC	962124	17	30524748	30524769	1
Btf3	MGI:1202875	ENSMUSE00000495846	202	4	GTCTGCACCAAGCTGGTTGAGG	yes	58	CACCGGTCTGCACCAAGCTGGTTGGT	TAAAACCAACCAGCTTGGTGCAGACC	962705	13	98313138	98313159	1
Btf3	MGI:1202875	ENSMUSE00000495846	202	4	CAGCTGCTTTGTCTCAGCGTGG	yes	58	CACCGCAGCTGCTTTGTCTCAGCGGT	TAAAACCGCTGAGACAAAGCAGCTGC	962703	13	98313180	98313201	1
Btf3l4	MGI:1915312	ENSMUSE00000662464	202	4	GCAAAGGTGTTAGCGGAGAGGG	yes	53	CACCGGCAAAGGTGTTAGCGGAGAGT	TAAAACTCTCCGCTAACACCTTTGCC	962684	4	108819255	108819276	1
Btf3l4	MGI:1915312	ENSMUSE00000662464	202	4	TGAATATGATTAAAGACGATGG	yes	26	CACCGTGAATATGATTAAAGACGAGT	TAAAACTCGTCTTTAATCATATTCAC	962691	4	108819315	108819336	-1
Btrc	MGI:1338871	ENSMUSE00000148917	232	5	CTGAGAGTTTCCGCTGCTTGGG	yes	53	CACCGCTGAGAGTTTCCGCTGCTTGT	TAAAACAAGCAGCGGAAACTCTCAGC	962259	19	45502968	45502989	-1
Btrc	MGI:1338871	ENSMUSE00000148917	232	5	CATGATTGTGCCCAAGCAGCGG	yes	53	CACCGCATGATTGTGCCCAAGCAGGT	TAAAACCTGCTTGGGCACAATCATGC	962249	19	45502958	45502979	1
Bzw1	MGI:1914132	ENSMUSE00000546264	139	10	ACCCTGCTACTGAAGATCCAGG	yes	53	CACCGACCCTGCTACTGAAGATCCGT	TAAAACGGATCTTCAGTAGCAGGGTC	946718	1	58403666	58403687	1
Bzw1	MGI:1914132	ENSMUSE00000546264	139	10	AAAAAGCACCACTATTTTCTGG	yes	32	CACCGAAAAAGCACCACTATTTTCGT	TAAAACGAAAATAGTGGTGCTTTTTC	946727	1	58403725	58403746	-1
Bzw2	MGI:1914162	ENSMUSE00000106393	104	4	CGTCTATGCGTGTTCCTCCAGG	yes	58	CACCGCGTCTATGCGTGTTCCTCCGT	TAAAACGGAGGAACACGCATAGACGC	962316	12	36124015	36124036	1
Bzw2	MGI:1914162	ENSMUSE00000106403	136	6	CAAAGTTGGCAATGCTGTCTGG	yes	47	CACCGCAAAGTTGGCAATGCTGTCGT	TAAAACGACAGCATTGCCAACTTTGC	962155	12	36119061	36119082	-1
C1d	MGI:1927354	ENSMUSE00001167062	67	3	CACCTTTGCTTGTTCCAATGGG	yes	42	CACCGCACCTTTGCTTGTTCCAATGT	TAAAACATTGGAACAAGCAAAGGTGC	963430	11	17263614	17263635	-1
C1d	MGI:1927354	ENSMUSE00001167062	67	3	CACCTTAAATTCAATGTTTTGG	no	26	CACCGCACCTTAAATTCAATGTTTGT	TAAAACAAACATTGAATTTAAGGTGC	963429	11	17263653	17263674	1
Camta1	MGI:2140230	ENSMUSE00000334458	197	13	CTCACACACGACAACCACACGG	yes	53	CACCGCTCACACACGACAACCACAGT	TAAAACTGTGGTTGTCGTGTGTGAGC	963044	4	151086148	151086169	1
Camta1	MGI:2140230	ENSMUSE00000334458	197	13	GGGATGACCCTCTTACACCTGG	yes	58	CACCGGGGATGACCCTCTTACACCGT	TAAAACGGTGTAAGAGGGTCATCCCC	963063	4	151086063	151086084	-1
Camta2	MGI:2135957	ENSMUSE00000455621	136	5	CCGGAAGGATGGTTACCTTTGG	yes	53	CACCGCCGGAAGGATGGTTACCTTGT	TAAAACAAGGTAACCATCCTTCCGGC	962909	11	70683956	70683977	-1
Camta2	MGI:2135957	ENSMUSE00000455621	136	5	GATGGGAAGACTACCCGAGAGG	yes	58	CACCGGATGGGAAGACTACCCGAGGT	TAAAACCTCGGGTAGTCTTCCCATCC	962913	11	70683922	70683943	-1
Cars	MGI:1351477	ENSMUSE00001138544	92	3	CCGGGTGAGGCTATTATAGAGG	yes	53	CACCGCCGGGTGAGGCTATTATAGGT	TAAAACCTATAATAGCCTCACCCGGC	963405	7	143588498	143588519	1
Cars	MGI:1351477	ENSMUSE00001138544	92	3	CCTCTATAATAGCCTCACCCGG	yes	47	CACCGCCTCTATAATAGCCTCACCGT	TAAAACGGTGAGGCTATTATAGAGGC	963409	7	143588498	143588519	-1
Cars2	MGI:1919191	ENSMUSE00000276539	118	3	GCGATGAGCATTACCGACGTGG	yes	58	CACCGGCGATGAGCATTACCGACGGT	TAAAACCGTCGGTAATGCTCATCGCC	962830	8	11547756	11547777	-1
Cars2	MGI:1919191	ENSMUSE00000276539	118	3	TAGATTTGACATTATCCGGAGG	yes	37	CACCGTAGATTTGACATTATCCGGGT	TAAAACCCGGATAATGTCAAATCTAC	962826	8	11547814	11547835	-1
Casz1	MGI:1196251	ENSMUSE00000595326	91	8	GTGATAGTGCTCACGGTACTGG	yes	53	CACCGGTGATAGTGCTCACGGTACGT	TAAAACGTACCGTGAGCACTATCACC	962796	4	148936208	148936229	-1
Casz1	MGI:1196251	ENSMUSE00000595326	91	8	ACGGTACTGGTAGGCGCAGTGG	yes	63	CACCGACGGTACTGGTAGGCGCAGGT	TAAAACCTGCGCCTACCAGTACCGTC	962794	4	148936196	148936217	-1
Cbfa2t2	MGI:1333833	ENSMUSE00000891068	254	6	ACACCGAGAAGTTCGTGAGAGG	yes	53	CACCGACACCGAGAAGTTCGTGAGGT	TAAAACCTCACGAACTTCTCGGTGTC	962835	2	154517928	154517949	1
Cbfa2t2	MGI:1333833	ENSMUSE00000891068	254	6	GTGCCTCTCACGAACTTCTCGG	yes	53	CACCGGTGCCTCTCACGAACTTCTGT	TAAAACAGAAGTTCGTGAGAGGCACC	962856	2	154517931	154517952	-1
Cbfa2t3	MGI:1338013	ENSMUSE00000678350	230	7	GACCGCTTACTGAGGTGGTCGG	yes	58	CACCGGACCGCTTACTGAGGTGGTGT	TAAAACACCACCTCAGTAAGCGGTCC	958359	8	122638164	122638185	1
Cbfa2t3	MGI:1338013	ENSMUSE00000678350	230	7	TAGGAGTCCCGGAAATGGTGGG	yes	53	CACCGTAGGAGTCCCGGAAATGGTGT	TAAAACACCATTTCCGGGACTCCTAC	958379	8	122638041	122638062	1
Ccdc17	MGI:1915667	ENSMUSE00000503652	106	3	TCTGTTTCTGCCATGCGTCTGG	yes	53	CACCGTCTGTTTCTGCCATGCGTCGT	TAAAACGACGCATGGCAGAAACAGAC	962963	4	116597312	116597333	-1
Ccdc17	MGI:1915667	ENSMUSE00000503652	106	3	GCCGGGCGCTGGAGCGTCGCGG	yes	84	CACCGGCCGGGCGCTGGAGCGTCGGT	TAAAACCGACGCTCCAGCGCCCGGCC	962960	4	116597342	116597363	1
Ccnt1	MGI:1328363	ENSMUSE00001098951	164	8	CTCAACTGACGGGAAGCACTGG	yes	58	CACCGCTCAACTGACGGGAAGCACGT	TAAAACGTGCTTCCCGTCAGTTGAGC	963336	15	98546788	98546809	-1
Ccnt1	MGI:1328363	ENSMUSE00001098951	164	8	CACAGGAGGTGTGTACTGCAGG	yes	58	CACCGCACAGGAGGTGTGTACTGCGT	TAAAACGCAGTACACACCTCCTGTGC	963322	15	98546866	98546887	1
Ccnt2	MGI:1920199	ENSMUSE00000320862	46	6	GCACAGACATCCTATTTCATGG	yes	42	CACCGGCACAGACATCCTATTTCAGT	TAAAACTGAAATAGGATGTCTGTGCC	946648	1	127797855	127797876	1
Ccnt2	MGI:1920199	ENSMUSE00001182614	164	7	AGCAGCTCTAGGGTAACCGTGG	yes	58	CACCGAGCAGCTCTAGGGTAACCGGT	TAAAACCGGTTACCCTAGAGCTGCTC	946987	1	127799527	127799548	-1
Cd3eap	MGI:1917583	ENSMUSE00000233148	142	2	TCTCCTTGGAGGCGCTTACAGG	yes	58	CACCGTCTCCTTGGAGGCGCTTACGT	TAAAACGTAAGCGCCTCCAAGGAGAC	963193	7	19359144	19359165	-1
Cd3eap	MGI:1917583	ENSMUSE00000233148	142	2	ATTGTGGGGCGAAGTCTGCAGG	yes	58	CACCGATTGTGGGGCGAAGTCTGCGT	TAAAACGCAGACTTCGCCCCACAATC	963188	7	19359091	19359112	1
Cdc5l	MGI:1918952	ENSMUSE00000389518	128	4	CATCCATGTCTATCGGGTCAGG	yes	53	CACCGCATCCATGTCTATCGGGTCGT	TAAAACGACCCGATAGACATGGATGC	963008	17	45425855	45425876	1
Cdc5l	MGI:1918952	ENSMUSE00000389518	128	4	CGGCCTGACCCGATAGACATGG	yes	63	CACCGCGGCCTGACCCGATAGACAGT	TAAAACTGTCTATCGGGTCAGGCCGC	963011	17	45425858	45425879	-1
Cdc6	MGI:1345150	ENSMUSE00000112554	200	4	GCTGTATTCAGGACGAGCTTGG	yes	53	CACCGGCTGTATTCAGGACGAGCTGT	TAAAACAGCTCGTCCTGAATACAGCC	962990	11	98910596	98910617	-1
Cdc6	MGI:1345150	ENSMUSE00000112554	200	4	GAATACAGCTGTCCCGGATCGG	yes	53	CACCGGAATACAGCTGTCCCGGATGT	TAAAACATCCGGGACAGCTGTATTCC	962979	11	98910609	98910630	1
Cdk7	MGI:102956	ENSMUSE00000569288	68	4	AATAAATAGAACAGCCTTAAGG	yes	26	CACCGAATAAATAGAACAGCCTTAGT	TAAAACTAAGGCTGTTCTATTTATTC	963459	13	100720631	100720652	-1
Cdk7	MGI:102956	ENSMUSE00000569281	119	7	GCTCCCAAATGATTTGGCCAGG	yes	53	CACCGGCTCCCAAATGATTTGGCCGT	TAAAACGGCCAAATCATTTGGGAGCC	963884	13	100716536	100716557	1
Cdk8	MGI:1196224	ENSMUSE00001193581	70	8	TCATTAATGTTGAATGTTCGGG	yes	26	CACCGTCATTAATGTTGAATGTTCGT	TAAAACGAACATTCAACATTAATGAC	963789	5	146295192	146295213	-1
Cdk8	MGI:1196224	ENSMUSE00001192542	73	9	TGCAGCCTTATCAAGTATATGG	yes	37	CACCGTGCAGCCTTATCAAGTATAGT	TAAAACTATACTTGATAAGGCTGCAC	963866	5	146296369	146296390	1
Cdk9	MGI:1328368	ENSMUSE00001162122	91	3	GAACCTAATTGAGATTTGTCGG	yes	32	CACCGGAACCTAATTGAGATTTGTGT	TAAAACACAAATCTCAATTAGGTTCC	963586	2	32710484	32710505	-1
Cdk9	MGI:1328368	ENSMUSE00001162122	91	3	CTCCTAAAACATGAGAATGTGG	yes	37	CACCGCTCCTAAAACATGAGAATGGT	TAAAACCATTCTCATGTTTTAGGAGC	963585	2	32710507	32710528	-1
Cdx1	MGI:88360	ENSMUSE00000572369	146	2	TTCCAGCTCTAGGCGTTGGTGG	yes	58	CACCGTTCCAGCTCTAGGCGTTGGGT	TAAAACCCAACGCCTAGAGCTGGAAC	963741	18	61020455	61020476	1
Cdx1	MGI:88360	ENSMUSE00000572369	146	2	CAGCCGGTACATCACTATCCGG	yes	53	CACCGCAGCCGGTACATCACTATCGT	TAAAACGATAGTGATGTACCGGCTGC	963752	18	61020419	61020440	-1
Cdx2	MGI:88361	ENSMUSE00000263002	146	2	ACAAAAGACAAATACCGGGTGG	yes	42	CACCGACAAAAGACAAATACCGGGGT	TAAAACCCCGGTATTTGTCTTTTGTC	963672	5	147303294	147303315	-1
Cdx2	MGI:88361	ENSMUSE00000263002	146	2	ATGGTCTGTGTACACCACCCGG	yes	53	CACCGATGGTCTGTGTACACCACCGT	TAAAACGGTGGTGTACACAGACCATC	963667	5	147303280	147303301	1
Cdx4	MGI:88362	ENSMUSE00000548563	146	2	TCAGAGCTGGCAGTTAACCTGG	yes	53	CACCGTCAGAGCTGGCAGTTAACCGT	TAAAACGGTTAACTGCCAGCTCTGAC	963470	X	103328116	103328137	1
Cdx4	MGI:88362	ENSMUSE00000548563	146	2	TACACAGATCATCAACGGCTGG	yes	47	CACCGTACACAGATCATCAACGGCGT	TAAAACGCCGTTGATGATCTGTGTAC	963464	X	103328044	103328065	1
Cebpz	MGI:109386	ENSMUSE00000138179	232	3	CTTCACAAACGCCTTCACCCGG	yes	53	CACCGCTTCACAAACGCCTTCACCGT	TAAAACGGTGAAGGCGTTTGTGAAGC	963628	17	78932227	78932248	1
Cebpz	MGI:109386	ENSMUSE00000138179	232	3	AGCTGACATCATGCTGCGCCGG	yes	58	CACCGAGCTGACATCATGCTGCGCGT	TAAAACGCGCAGCATGATGTCAGCTC	963634	17	78932245	78932266	-1
Chfr	MGI:2444898	ENSMUSE00001014229	100	3	CCAGCAATAAACTGGTCTCTGG	yes	47	CACCGCCAGCAATAAACTGGTCTCGT	TAAAACGAGACCAGTTTATTGCTGGC	963683	5	110140372	110140393	1
Chfr	MGI:2444898	ENSMUSE00001014229	100	3	GATCACTGTAAACTTACAGTGG	yes	37	CACCGGATCACTGTAAACTTACAGGT	TAAAACCTGTAAGTTTACAGTGATCC	963684	5	110140395	110140416	1
Ciita	MGI:108445	ENSMUSE00000409882	97	18	GAACCCCAAAGGGGATAGTGGG	yes	53	CACCGGAACCCCAAAGGGGATAGTGT	TAAAACACTATCCCCTTTGGGGTTCC	963606	16	10525177	10525198	-1
Ciita	MGI:108445	ENSMUSE00000409882	97	18	GGACACCCACTATCCCCTTTGG	no	58	CACCGGGACACCCACTATCCCCTTGT	TAAAACAAGGGGATAGTGGGTGTCCC	963601	16	10525172	10525193	1
Cited1	MGI:108023	ENSMUSE00001191362	125	2	AGGCCTGCACTTGATGTCAAGG	yes	53	CACCGAGGCCTGCACTTGATGTCAGT	TAAAACTGACATCAAGTGCAGGCCTC	956932	X	102248651	102248672	-1
Cited1	MGI:108023	ENSMUSE00001191362	125	2	CTGCACTTGATGTCAAGGGTGG	yes	53	CACCGCTGCACTTGATGTCAAGGGGT	TAAAACCCCTTGACATCAAGTGCAGC	956933	X	102248647	102248668	-1
Ciz1	MGI:1920234	ENSMUSE00000645913	116	3	ATTGAGCAGGGAGGTCGAGTGG	yes	58	CACCGATTGAGCAGGGAGGTCGAGGT	TAAAACCTCGACCTCCCTGCTCAATC	963766	2	32364270	32364291	-1
Ciz1	MGI:1920234	ENSMUSE00000645913	116	3	AGACTCAGAAGCTGTTGCGGGG	yes	53	CACCGAGACTCAGAAGCTGTTGCGGT	TAAAACCGCAACAGCTTCTGAGTCTC	963762	2	32364239	32364260	-1
Clock	MGI:99698	ENSMUSE00000187253	149	6	CCATCTTTCTCGCGTTACCAGG	yes	53	CACCGCCATCTTTCTCGCGTTACCGT	TAAAACGGTAACGCGAGAAAGATGGC	963837	5	76265842	76265863	1
Clock	MGI:99698	ENSMUSE00000187253	149	6	CCTGGTAACGCGAGAAAGATGG	yes	53	CACCGCCTGGTAACGCGAGAAAGAGT	TAAAACTCTTTCTCGCGTTACCAGGC	963842	5	76265842	76265863	-1
Cnot10	MGI:1926143	ENSMUSE00000448502	95	2	GTCCGTGACCCCAGATGATTGG	yes	58	CACCGGTCCGTGACCCCAGATGATGT	TAAAACATCATCTGGGGTCACGGACC	963870	9	114632719	114632740	1
Cnot10	MGI:1926143	ENSMUSE00000448502	95	2	TCATCTGGGGTCACGGACCAGG	yes	63	CACCGTCATCTGGGGTCACGGACCGT	TAAAACGGTCCGTGACCCCAGATGAC	963880	9	114632715	114632736	-1
Cnot3	MGI:2385261	ENSMUSE00001115741	68	3	CTCAAGAAGGTGTCCGAAGGGG	yes	53	CACCGCTCAAGAAGGTGTCCGAAGGT	TAAAACCTTCGGACACCTTCTTGAGC	963784	7	3650998	3651019	1
Cnot3	MGI:2385261	ENSMUSE00001115741	68	3	AAGAAGGTGTCCGAAGGGGTGG	yes	58	CACCGAAGAAGGTGTCCGAAGGGGGT	TAAAACCCCCTTCGGACACCTTCTTC	963785	7	3651001	3651022	1
Cnot4	MGI:1859026	ENSMUSE00000285447	58	8	GAATCTGAAGGTTTGTCAATGG	yes	37	CACCGGAATCTGAAGGTTTGTCAAGT	TAAAACTTGACAAACCTTCAGATTCC	963640	6	35056245	35056266	1
Cnot4	MGI:1859026	ENSMUSE00000285439	250	9	GGAGACCTCGCACTGTGATTGG	yes	58	CACCGGGAGACCTCGCACTGTGATGT	TAAAACATCACAGTGCGAGGTCTCCC	963993	6	35052997	35053018	1
Cnot6	MGI:2144529	ENSMUSE00001143768	187	3	GAGTTCTGCCGGTAAACTCTGG	yes	53	CACCGGAGTTCTGCCGGTAAACTCGT	TAAAACGAGTTTACCGGCAGAACTCC	965126	11	49689185	49689206	1
Cnot6	MGI:2144529	ENSMUSE00001143768	187	3	CCGGCAGAACTCGGAAACATGG	yes	58	CACCGCCGGCAGAACTCGGAAACAGT	TAAAACTGTTTCCGAGTTCTGCCGGC	965133	11	49689175	49689196	-1
Cnot6l	MGI:2443154	ENSMUSE00000319615	187	3	GAAGCTTGGCAATATCAGGTGG	yes	47	CACCGGAAGCTTGGCAATATCAGGGT	TAAAACCCTGATATTGCCAAGCTTCC	965080	5	96131138	96131159	1
Cnot6l	MGI:2443154	ENSMUSE00000319615	187	3	GAGCTTAAGTACATCACTCTGG	yes	42	CACCGGAGCTTAAGTACATCACTCGT	TAAAACGAGTGATGTACTTAAGCTCC	965086	5	96131214	96131235	-1
Cnot7	MGI:1298230	ENSMUSE00001171077	194	2	TGGGTCTTGCAACAACGCCTGG	yes	58	CACCGTGGGTCTTGCAACAACGCCGT	TAAAACGGCGTTGTTGCAAGACCCAC	965011	8	40507615	40507636	1
Cnot7	MGI:1298230	ENSMUSE00001171077	194	2	ACTGCCAAGTTGACGTTCCTGG	yes	53	CACCGACTGCCAAGTTGACGTTCCGT	TAAAACGGAACGTCAACTTGGCAGTC	965017	8	40507477	40507498	1
Cnot8	MGI:1916375	ENSMUSE00000392871	194	3	GTGTTGTTGTACGGCCGATCGG	yes	53	CACCGGTGTTGTTGTACGGCCGATGT	TAAAACATCGGCCGTACAACAACACC	965222	11	58111276	58111297	1
Cnot8	MGI:1916375	ENSMUSE00000392871	194	3	CCCGTCTGGAATCAACACATGG	yes	53	CACCGCCCGTCTGGAATCAACACAGT	TAAAACTGTGTTGATTCCAGACGGGC	965228	11	58111406	58111427	1
Coch	MGI:1278313	ENSMUSE00000532356	157	3	TTTCTCTTTTCGGATATCCAGG	yes	37	CACCGTTTCTCTTTTCGGATATCCGT	TAAAACGGATATCCGAAAAGAGAAAC	964808	12	51595366	51595387	-1
Coch	MGI:1278313	ENSMUSE00000614680	134	4	AGGAGTAGTTCTCTCGACCAGG	yes	53	CACCGAGGAGTAGTTCTCTCGACCGT	TAAAACGGTCGAGAGAACTACTCCTC	965216	12	51596490	51596511	-1
Cops2	MGI:1330276	ENSMUSE00000166980	179	8	TAAACAAGTGGTTCGTCTTGGG	yes	37	CACCGTAAACAAGTGGTTCGTCTTGT	TAAAACAAGACGAACCACTTGTTTAC	964912	2	125839369	125839390	1
Cops2	MGI:1330276	ENSMUSE00000166980	179	8	TCAAGAATTATGATGAATCAGG	yes	26	CACCGTCAAGAATTATGATGAATCGT	TAAAACGATTCATCATAATTCTTGAC	964916	2	125839394	125839415	-1
Creb1	MGI:88494	ENSMUSE00000259088	101	5	AACTGATTCCCAAAAACGAAGG	yes	37	CACCGAACTGATTCCCAAAAACGAGT	TAAAACTCGTTTTTGGGAATCAGTTC	965104	1	64566267	64566288	1
Creb1	MGI:88494	ENSMUSE00000154454	143	6	GTACTGCCCACTGCTAGTTTGG	yes	53	CACCGGTACTGCCCACTGCTAGTTGT	TAAAACAACTAGCAGTGGGCAGTACC	965266	1	64570254	64570275	-1
Creb3	MGI:99946	ENSMUSE00001124143	107	5	AGTTCTGAAACGAGTGCGGAGG	yes	53	CACCGAGTTCTGAAACGAGTGCGGGT	TAAAACCCGCACTCGTTTCAGAACTC	965185	4	43565272	43565293	1
Creb3	MGI:99946	ENSMUSE00001124143	107	5	AAGGTGTATGTCGTGGGGCTGG	yes	58	CACCGAAGGTGTATGTCGTGGGGCGT	TAAAACGCCCCACGACATACACCTTC	965189	4	43565339	43565360	1
Creb3l1	MGI:1347062	ENSMUSE00000167183	229	2	ACTCTTCTCGTCCAGCACAGGG	yes	53	CACCGACTCTTCTCGTCCAGCACAGT	TAAAACTGTGCTGGACGAGAAGAGTC	965272	2	92001972	92001993	1
Creb3l1	MGI:1347062	ENSMUSE00000167183	229	2	GGTGCAGAATCCCCACTCAGGG	yes	58	CACCGGGTGCAGAATCCCCACTCAGT	TAAAACTGAGTGGGGATTCTGCACCC	965277	2	92001889	92001910	1
Creb3l2	MGI:2442695	ENSMUSE00000377648	217	2	GAGAAGAGCGAGTCAATGGAGG	yes	53	CACCGGAGAAGAGCGAGTCAATGGGT	TAAAACCCATTGACTCGCTCTTCTCC	964771	6	37379935	37379956	-1
Creb3l2	MGI:2442695	ENSMUSE00000377648	217	2	TGAGAGGCGCTGGTGATGTTGG	yes	58	CACCGTGAGAGGCGCTGGTGATGTGT	TAAAACACATCACCAGCGCCTCTCAC	964761	6	37379902	37379923	1
Creb3l3	MGI:2384786	ENSMUSE00001156431	298	5	GTTCAGTGCCACTACGAGGAGG	yes	58	CACCGGTTCAGTGCCACTACGAGGGT	TAAAACCCTCGTAGTGGCACTGAACC	964849	10	81091270	81091291	1
Creb3l3	MGI:2384786	ENSMUSE00001156431	298	5	TGACACCTGGCTACCGTGTTGG	yes	58	CACCGTGACACCTGGCTACCGTGTGT	TAAAACACACGGTAGCCAGGTGTCAC	964852	10	81091245	81091266	1
Creb3l4	MGI:1916603	ENSMUSE00000174477	235	3	AACTGGAAGCCTGTTGGGCAGG	yes	58	CACCGAACTGGAAGCCTGTTGGGCGT	TAAAACGCCCAACAGGCTTCCAGTTC	951851	3	90242307	90242328	1
Creb3l4	MGI:1916603	ENSMUSE00000174477	235	3	CATATTGGGATCGATAAAGAGG	yes	37	CACCGCATATTGGGATCGATAAAGGT	TAAAACCTTTATCGATCCCAATATGC	951846	3	90242389	90242410	1
Crebbp	MGI:1098280	ENSMUSE00000295066	241	4	TTTCATGGTTCGACAGTGTGGG	yes	42	CACCGTTTCATGGTTCGACAGTGTGT	TAAAACACACTGTCGAACCATGAAAC	964934	16	4138794	4138815	1
Crebbp	MGI:1098280	ENSMUSE00000295066	241	4	TGATTCAAAACGTTTTTCATGG	yes	26	CACCGTGATTCAAAACGTTTTTCAGT	TAAAACTGAAAAACGTTTTGAATCAC	964935	16	4138780	4138801	1
Creg1	MGI:1344382	ENSMUSE00001111709	185	3	ATTAAAAATAAGCCGTATCTGG	yes	26	CACCGATTAAAAATAAGCCGTATCGT	TAAAACGATACGGCTTATTTTTAATC	965894	1	165770730	165770751	1
Creg1	MGI:1344382	ENSMUSE00001111709	185	3	GCAAAGAACCAGTTATGGCTGG	yes	47	CACCGGCAAAGAACCAGTTATGGCGT	TAAAACGCCATAACTGGTTCTTTGCC	965900	1	165770705	165770726	-1
Csde1	MGI:92356	ENSMUSE00001008662	199	3	GCAGCACTTCGTGAAACTGGGG	yes	53	CACCGGCAGCACTTCGTGAAACTGGT	TAAAACCAGTTTCACGAAGTGCTGCC	958821	3	103038755	103038776	1
Csde1	MGI:92356	ENSMUSE00001008662	199	3	CACTGAATGAATCCGTAAGAGG	yes	42	CACCGCACTGAATGAATCCGTAAGGT	TAAAACCTTACGGATTCATTCAGTGC	958831	3	103038795	103038816	-1
Csrp2	MGI:1202907	ENSMUSE00000968729	169	3	GGCGCTGGCACGCTCAACATGG	yes	68	CACCGGGCGCTGGCACGCTCAACAGT	TAAAACTGTTGAGCGTGCCAGCGCCC	952886	10	110935261	110935282	1
Csrp2	MGI:1202907	ENSMUSE00000968729	169	3	ATGGACCGCGGTGAGAGACTGG	yes	63	CACCGATGGACCGCGGTGAGAGACGT	TAAAACGTCTCTCACCGCGGTCCATC	952888	10	110935279	110935300	1
Csrp3	MGI:1330824	ENSMUSE00000199344	169	3	TAAGGTGTGCTATGGGCGCAGG	yes	58	CACCGTAAGGTGTGCTATGGGCGCGT	TAAAACGCGCCCATAGCACACCTTAC	965742	7	48835553	48835574	-1
Csrp3	MGI:1330824	ENSMUSE00000199344	169	3	TGTGCTATGGGCGCAGGTATGG	yes	58	CACCGTGTGCTATGGGCGCAGGTAGT	TAAAACTACCTGCGCCCATAGCACAC	965743	7	48835548	48835569	-1
Ctbp1	MGI:1201685	ENSMUSE00000245992	155	2	GCATGGGCCCGTTCATGATGGG	yes	58	CACCGGCATGGGCCCGTTCATGATGT	TAAAACATCATGAACGGGCCCATGCC	946091	5	33267005	33267026	1
Ctbp1	MGI:1201685	ENSMUSE00000245992	155	2	TGGCCACATCCTTCAGGATAGG	yes	53	CACCGTGGCCACATCCTTCAGGATGT	TAAAACATCCTGAAGGATGTGGCCAC	946098	5	33266930	33266951	1
Ctcf	MGI:109447	ENSMUSE00001191846	134	5	AAGTGCCCAGACTGCGATATGG	yes	53	CACCGAAGTGCCCAGACTGCGATAGT	TAAAACTATCGCAGTCTGGGCACTTC	965575	8	105666673	105666694	1
Ctcf	MGI:109447	ENSMUSE00001191846	134	5	TGCCGCACCAATTCTCCACTGG	yes	58	CACCGTGCCGCACCAATTCTCCACGT	TAAAACGTGGAGAATTGGTGCGGCAC	965582	8	105666704	105666725	-1
Ctcfl	MGI:3652571	ENSMUSE00000592112	226	3	CGCAAAACCAAAACGGCGGAGG	yes	58	CACCGCGCAAAACCAAAACGGCGGGT	TAAAACCCGCCGTTTTGGTTTTGCGC	965689	2	173117188	173117209	-1
Ctcfl	MGI:3652571	ENSMUSE00000592112	226	3	CACTTGTCTGATTGGCCGCTGG	yes	58	CACCGCACTTGTCTGATTGGCCGCGT	TAAAACGCGGCCAATCAGACAAGTGC	965675	2	173117226	173117247	1
Ctnnb1	MGI:88276	ENSMUSE00001166989	254	4	TGAGCAGCGTCAAACTGCGTGG	yes	58	CACCGTGAGCAGCGTCAAACTGCGGT	TAAAACCGCAGTTTGACGCTGCTCAC	965401	9	120950984	120951005	-1
Ctnnb1	MGI:88276	ENSMUSE00001166989	254	4	TTCCCTGAGACGCTAGATGAGG	yes	53	CACCGTTCCCTGAGACGCTAGATGGT	TAAAACCATCTAGCGTCTCAGGGAAC	965392	9	120950947	120950968	1
Cux2	MGI:107321	ENSMUSE00001119855	79	5	CTCAGTAAAAGAAGTCGGGAGG	yes	47	CACCGCTCAGTAAAAGAAGTCGGGGT	TAAAACCCCGACTTCTTTTACTGAGC	965833	5	121898325	121898346	-1
Cux2	MGI:107321	ENSMUSE00001188422	121	7	AGCAAGGTGTCTGTCACGAGGG	yes	53	CACCGAGCAAGGTGTCTGTCACGAGT	TAAAACTCGTGACAGACACCTTGCTC	965552	5	121885865	121885886	1
Cxxc1	MGI:1921572	ENSMUSE00000322866	119	2	TGTCGTCCCCGGCATCCGGAGG	yes	74	CACCGTGTCGTCCCCGGCATCCGGGT	TAAAACCCGGATGCCGGGGACGACAC	965850	18	74217191	74217212	-1
Cxxc1	MGI:1921572	ENSMUSE00000322866	119	2	TACTGCATCTGTCGCAAACCGG	yes	47	CACCGTACTGCATCTGTCGCAAACGT	TAAAACGTTTGCGACAGATGCAGTAC	965848	18	74217245	74217266	1
Dapk3	MGI:1203520	ENSMUSE00000302787	130	4	GTCGATGAGCTTAATGCGGGGG	yes	53	CACCGGTCGATGAGCTTAATGCGGGT	TAAAACCCGCATTAAGCTCATCGACC	965498	10	81190420	81190441	-1
Dapk3	MGI:1203520	ENSMUSE00000302787	130	4	CGACTTTGGCATCGCGCACAGG	yes	63	CACCGCGACTTTGGCATCGCGCACGT	TAAAACGTGCGCGATGCCAAAGTCGC	965492	10	81190438	81190459	1
Dars	MGI:2442544	ENSMUSE00000158352	58	2	ATTATGCTAAAGAGAGATATGG	no	26	CACCGATTATGCTAAAGAGAGATAGT	TAAAACTATCTCTCTTTAGCATAATC	965662	1	128415389	128415410	-1
Dars2	MGI:2442510	ENSMUSE00001141107	100	2	AGTTGCGTTCGTCCCACTTAGG	yes	53	CACCGAGTTGCGTTCGTCCCACTTGT	TAAAACAAGTGGGACGAACGCAACTC	965487	1	161069119	161069140	-1
Dars2	MGI:2442510	ENSMUSE00001141107	100	2	TTGCTCGGACCAACACATGTGG	yes	53	CACCGTTGCTCGGACCAACACATGGT	TAAAACCATGTGTTGGTCCGAGCAAC	965486	1	161069143	161069164	-1
Daxx	MGI:1197015	ENSMUSE00000140754	212	4	ACCTCATCCAGCCGGTTCATGG	yes	58	CACCGACCTCATCCAGCCGGTTCAGT	TAAAACTGAACCGGCTGGATGAGGTC	965378	17	33912221	33912242	-1
Daxx	MGI:1197015	ENSMUSE00000140754	212	4	CCAAAGCCTCCTCGGAATCTGG	yes	58	CACCGCCAAAGCCTCCTCGGAATCGT	TAAAACGATTCCGAGGAGGCTTTGGC	965371	17	33912344	33912365	1
Dbp	MGI:94866	ENSMUSE00000497762	212	3	TGAGAAGCGGTGTCTCCGAGGG	yes	58	CACCGTGAGAAGCGGTGTCTCCGAGT	TAAAACTCGGAGACACCGCTTCTCAC	965355	7	45708381	45708402	-1
Dbp	MGI:94866	ENSMUSE00000497762	212	3	TAGCACCTCCACGGTGTCTGGG	yes	58	CACCGTAGCACCTCCACGGTGTCTGT	TAAAACAGACACCGTGGAGGTGCTAC	965347	7	45708294	45708315	-1
Dbx1	MGI:94867	ENSMUSE00000199893	203	3	CGTGTTCTCTGACGTGCAGCGG	yes	58	CACCGCGTGTTCTCTGACGTGCAGGT	TAAAACCTGCACGTCAGAGAACACGC	965656	7	49633582	49633603	-1
Dbx1	MGI:94867	ENSMUSE00000199893	203	3	AAGCCAGACCGGAAAAAGCTGG	yes	53	CACCGAAGCCAGACCGGAAAAAGCGT	TAAAACGCTTTTTCCGGTCTGGCTTC	965659	7	49633518	49633539	-1
Dbx2	MGI:107445	ENSMUSE00000381124	188	3	GCTGACCGCGAGTTTCCTTCGG	yes	58	CACCGGCTGACCGCGAGTTTCCTTGT	TAAAACAAGGAAACTCGCGGTCAGCC	965814	15	95632299	95632320	1
Dbx2	MGI:107445	ENSMUSE00000381124	188	3	AGGAAACTCGCGGTCAGCTTGG	yes	58	CACCGAGGAAACTCGCGGTCAGCTGT	TAAAACAGCTGACCGCGAGTTTCCTC	965823	15	95632295	95632316	-1
Dcp1a	MGI:1923151	ENSMUSE00000122495	128	3	ATGTTCAGTCGGTTGACAATGG	yes	42	CACCGATGTTCAGTCGGTTGACAAGT	TAAAACTTGTCAACCGACTGAACATC	965909	14	30484485	30484506	-1
Dcp1a	MGI:1923151	ENSMUSE00000122489	139	5	CAGGATATCTATGGGCCTCTGG	yes	53	CACCGCAGGATATCTATGGGCCTCGT	TAAAACGAGGCCCATAGATATCCTGC	965620	14	30505627	30505648	-1
Ddb1	MGI:1202384	ENSMUSE00000144672	149	2	ATCTATGTGGTCACTGCGGAGG	yes	53	CACCGATCTATGTGGTCACTGCGGGT	TAAAACCCGCAGTGACCACATAGATC	965760	19	10606904	10606925	1
Ddb1	MGI:1202384	ENSMUSE00000144672	149	2	CTTCGGCCAGTCAAAGAGGTGG	yes	58	CACCGCTTCGGCCAGTCAAAGAGGGT	TAAAACCCTCTTTGACTGGCCGAAGC	965763	19	10606928	10606949	1
Ddb2	MGI:1355314	ENSMUSE00001159294	146	4	AAACTGGTTGGTATTGAGATGG	yes	37	CACCGAAACTGGTTGGTATTGAGAGT	TAAAACTCTCAATACCAACCAGTTTC	966499	2	91218830	91218851	1
Ddb2	MGI:1355314	ENSMUSE00001159294	146	4	CATTGAGGAGGCAAAAAACTGG	yes	42	CACCGCATTGAGGAGGCAAAAAACGT	TAAAACGTTTTTTGCCTCCTCAATGC	966501	2	91218815	91218836	1
Ddit3	MGI:109247	ENSMUSE00000150556	158	3	TCCTGCAGATCCTCATACCAGG	yes	53	CACCGTCCTGCAGATCCTCATACCGT	TAAAACGGTATGAGGATCTGCAGGAC	966174	10	127295379	127295400	-1
Ddit3	MGI:109247	ENSMUSE00000150556	158	3	GCACCTATATCTCATCCCCAGG	yes	53	CACCGGCACCTATATCTCATCCCCGT	TAAAACGGGGATGAGATATAGGTGCC	966169	10	127295427	127295448	1
Ddx3x	MGI:103064	ENSMUSE00001141193	58	2	CTTCAGATAATCAGAGTGGAGG	yes	42	CACCGCTTCAGATAATCAGAGTGGGT	TAAAACCCACTCTGATTATCTGAAGC	966573	X	13284200	13284221	1
Ddx3x	MGI:103064	ENSMUSE00001110587	133	4	GATCACGGGGTGATTCAAGAGG	yes	53	CACCGGATCACGGGGTGATTCAAGGT	TAAAACCTTGAATCACCCCGTGATCC	966153	X	13286100	13286121	1
Ddx5	MGI:105037	ENSMUSE00001102798	166	2	TTGGTGCACCTCGATTTGGAGG	yes	53	CACCGTTGGTGCACCTCGATTTGGGT	TAAAACCCAAATCGAGGTGCACCAAC	966055	11	106787051	106787072	-1
Ddx5	MGI:105037	ENSMUSE00001102798	166	2	GGTGCGCCTTGCCAAATCAGGG	yes	58	CACCGGGTGCGCCTTGCCAAATCAGT	TAAAACTGATTTGGCAAGGCGCACCC	966054	11	106786912	106786933	1
Deaf1	MGI:1858496	ENSMUSE00000985676	127	7	AGGGACGAAGAGCCTGACAGGG	yes	58	CACCGAGGGACGAAGAGCCTGACAGT	TAAAACTGTCAGGCTCTTCGTCCCTC	965991	7	141314962	141314983	1
Deaf1	MGI:1858496	ENSMUSE00000985676	127	7	TGGGGGAATCCTTCTTCACTGG	yes	53	CACCGTGGGGGAATCCTTCTTCACGT	TAAAACGTGAAGAAGGATTCCCCCAC	965994	7	141314901	141314922	1
Def6	MGI:1346328	ENSMUSE00000347199	167	8	CAGGAAGCTCTGCAACTAGAGG	yes	53	CACCGCAGGAAGCTCTGCAACTAGGT	TAAAACCTAGTTGCAGAGCTTCCTGC	966189	17	28225944	28225965	1
Def6	MGI:1346328	ENSMUSE00000347199	167	8	GTGAAAGCTAGGCGGGATGAGG	yes	58	CACCGGTGAAAGCTAGGCGGGATGGT	TAAAACCATCCCGCCTAGCTTTCACC	966192	17	28225965	28225986	1
Dek	MGI:1926209	ENSMUSE00001131250	166	2	GTTCCTTCTCGGATGAGGGCGG	yes	58	CACCGGTTCCTTCTCGGATGAGGGGT	TAAAACCCCTCATCCGAGAAGGAACC	966206	13	47105668	47105689	1
Dek	MGI:1926209	ENSMUSE00001131250	166	2	CGGGTTCCTTCTCGGATGAGGG	yes	58	CACCGCGGGTTCCTTCTCGGATGAGT	TAAAACTCATCCGAGAAGGAACCCGC	966207	13	47105665	47105686	1
Dlx2	MGI:94902	ENSMUSE00000134613	185	2	TCTGGCAGGGCCAGATACTGGG	yes	58	CACCGTCTGGCAGGGCCAGATACTGT	TAAAACAGTATCTGGCCCTGCCAGAC	966330	2	71545427	71545448	1
Dlx2	MGI:94902	ENSMUSE00000134613	185	2	TTCTGGAAGCGTCGTTGAAGGG	yes	47	CACCGTTCTGGAAGCGTCGTTGAAGT	TAAAACTTCAACGACGCTTCCAGAAC	966328	2	71545451	71545472	1
Dlx3	MGI:94903	ENSMUSE00000577656	191	2	CCGTTCACCATGCGAACCTCGG	yes	58	CACCGCCGTTCACCATGCGAACCTGT	TAAAACAGGTTCGCATGGTGAACGGC	966121	11	95121732	95121753	-1
Dlx3	MGI:94903	ENSMUSE00000577656	191	2	GTAGATCGTTCGCGGCTTTCGG	yes	53	CACCGGTAGATCGTTCGCGGCTTTGT	TAAAACAAAGCCGCGAACGATCTACC	966123	11	95121769	95121790	-1
Dlx4	MGI:94904	ENSMUSE00000293308	191	2	GTGCTGGAAACGCTGGTTCAGG	yes	58	CACCGGTGCTGGAAACGCTGGTTCGT	TAAAACGAACCAGCGTTTCCAGCACC	966411	11	95141855	95141876	1
Dlx4	MGI:94904	ENSMUSE00000293308	191	2	TTCCAGCACACCCAATACCTGG	yes	53	CACCGTTCCAGCACACCCAATACCGT	TAAAACGGTATTGGGTGTGCTGGAAC	966420	11	95141842	95141863	-1
Dlx5	MGI:101926	ENSMUSE00000192239	185	2	GTTTGCGTCAGTCCTAGAGAGG	yes	53	CACCGGTTTGCGTCAGTCCTAGAGGT	TAAAACCTCTAGGACTGACGCAAACC	966352	6	6879530	6879551	1
Dlx5	MGI:101926	ENSMUSE00000192239	185	2	CGGCCAACTCCGCGCGTTCTGG	yes	74	CACCGCGGCCAACTCCGCGCGTTCGT	TAAAACGAACGCGCGGAGTTGGCCGC	966350	6	6879552	6879573	1
Dlx6	MGI:101927	ENSMUSE00000192235	194	2	GGCTGGAATAAATGGTCCGAGG	yes	53	CACCGGGCTGGAATAAATGGTCCGGT	TAAAACCGGACCATTTATTCCAGCCC	966523	6	6865149	6865170	-1
Dlx6	MGI:101927	ENSMUSE00000192235	194	2	AGTTCGGCTCTCTCGGGAAGGG	yes	58	CACCGAGTTCGGCTCTCTCGGGAAGT	TAAAACTTCCCGAGAGAGCCGAACTC	966530	6	6865219	6865240	-1
Dmrt1	MGI:1354733	ENSMUSE00001141416	184	2	TGCGCTGGGCAGCGGAATTGGG	yes	63	CACCGTGCGCTGGGCAGCGGAATTGT	TAAAACAATTCCGCTGCCCAGCGCAC	966381	19	25509730	25509751	-1
Dmrt1	MGI:1354733	ENSMUSE00001141416	184	2	GCTGGGCAGCGGAATTGGGTGG	yes	68	CACCGGCTGGGCAGCGGAATTGGGGT	TAAAACCCCAATTCCGCTGCCCAGCC	966380	19	25509727	25509748	-1
Dmrt2	MGI:1330307	ENSMUSE00000424246	103	3	GTCAGGGCGCCGAGTTTGCTGG	yes	68	CACCGGTCAGGGCGCCGAGTTTGCGT	TAAAACGCAAACTCGGCGCCCTGACC	966144	19	25675614	25675635	1
Dmrt2	MGI:1330307	ENSMUSE00000424246	103	3	GAAACAGAACAATTTCGATCGG	yes	32	CACCGGAAACAGAACAATTTCGATGT	TAAAACATCGAAATTGTTCTGTTTCC	966141	19	25675571	25675592	1
Dmrtb1	MGI:1927125	ENSMUSE00000180589	209	2	AATCCTGGCCTTCCGAAAGTGG	yes	53	CACCGAATCCTGGCCTTCCGAAAGGT	TAAAACCTTTCGGAAGGCCAGGATTC	965973	4	107680723	107680744	1
Dmrtb1	MGI:1927125	ENSMUSE00000180589	209	2	TGGCCTTCCGAAAGTGGAAAGG	yes	53	CACCGTGGCCTTCCGAAAGTGGAAGT	TAAAACTTCCACTTTCGGAAGGCCAC	965972	4	107680728	107680749	1
Dmrtc2	MGI:1918491	ENSMUSE00000199557	155	3	CTCCCTTCTTGACACGGAGGGG	yes	58	CACCGCTCCCTTCTTGACACGGAGGT	TAAAACCTCCGTGTCAAGAAGGGAGC	966110	7	24872892	24872913	-1
Dmrtc2	MGI:1918491	ENSMUSE00000199557	155	3	GCTCCCCTCCGTGTCAAGAAGG	yes	63	CACCGGCTCCCCTCCGTGTCAAGAGT	TAAAACTCTTGACACGGAGGGGAGCC	966102	7	24872889	24872910	1
Dmtf1	MGI:1344415	ENSMUSE00000553719	95	5	ACCTCTGTAGTTGCCGTCATGG	yes	53	CACCGACCTCTGTAGTTGCCGTCAGT	TAAAACTGACGGCAACTACAGAGGTC	965939	5	9140429	9140450	1
Dmtf1	MGI:1344415	ENSMUSE00000553719	95	5	ACCATGACGGCAACTACAGAGG	yes	53	CACCGACCATGACGGCAACTACAGGT	TAAAACCTGTAGTTGCCGTCATGGTC	965942	5	9140430	9140451	-1
Dnajc2	MGI:99470	ENSMUSE00001161360	76	3	TGTAGCTGTGTATCTGACGTGG	yes	47	CACCGTGTAGCTGTGTATCTGACGGT	TAAAACCGTCAGATACACAGCTACAC	966560	5	21781343	21781364	1
Dnajc2	MGI:99470	ENSMUSE00001161360	76	3	AAGATCATTATGCGGTTCTTGG	yes	37	CACCGAAGATCATTATGCGGTTCTGT	TAAAACAGAACCGCATAATGATCTTC	966561	5	21781371	21781392	-1
Dnlz	MGI:106559	ENSMUSE00000164385	140	2	GCCAACTTTGAGATGCGCTTGG	yes	53	CACCGGCCAACTTTGAGATGCGCTGT	TAAAACAGCGCATCTCAAAGTTGGCC	966003	2	26351434	26351455	1
Dnlz	MGI:106559	ENSMUSE00000164385	140	2	TGGTCATCGTGACTTGCCCTGG	yes	58	CACCGTGGTCATCGTGACTTGCCCGT	TAAAACGGGCAAGTCACGATGACCAC	966014	2	26351398	26351419	-1
Dpf2	MGI:109529	ENSMUSE00001129656	161	2	GAGGCGGGCGTTATAATTGTGG	yes	53	CACCGGAGGCGGGCGTTATAATTGGT	TAAAACCAATTATAACGCCCGCCTCC	958684	19	5907101	5907122	1
Dpf2	MGI:109529	ENSMUSE00001129656	161	2	GGATGGAAAAGCGACACCGGGG	yes	58	CACCGGGATGGAAAAGCGACACCGGT	TAAAACCGGTGTCGCTTTTCCATCCC	958697	19	5907006	5907027	-1
Dpf3	MGI:1917377	ENSMUSE00000275415	79	6	GCAGACGTAGGGTTTGTCGTGG	yes	58	CACCGGCAGACGTAGGGTTTGTCGGT	TAAAACCGACAAACCCTACGTCTGCC	966555	12	83315396	83315417	1
Dpf3	MGI:1917377	ENSMUSE00000275415	79	6	AGGCATGATGCCGCCTCTCAGG	yes	63	CACCGAGGCATGATGCCGCCTCTCGT	TAAAACGAGAGGCGGCATCATGCCTC	966559	12	83315422	83315443	-1
Dtx1	MGI:1352744	ENSMUSE00001114694	62	4	AGTTCTTCACGGGGAGCGCCGG	yes	63	CACCGAGTTCTTCACGGGGAGCGCGT	TAAAACGCGCTCCCCGTGAAGAACTC	966492	5	120683723	120683744	1
Dtx1	MGI:1352744	ENSMUSE00001130774	62	6	TCCTGAGGATGTGGTTCGGAGG	yes	58	CACCGTCCTGAGGATGTGGTTCGGGT	TAAAACCCGAACCACATCCTCAGGAC	966135	5	120683094	120683115	-1
Dvl1	MGI:94941	ENSMUSE00001124955	70	2	CCATTGAAGCAGGGCAACTTGG	yes	53	CACCGCCATTGAAGCAGGGCAACTGT	TAAAACAGTTGCCCTGCTTCAATGGC	966919	4	155853450	155853471	-1
Dvl1	MGI:94941	ENSMUSE00001101399	122	3	TTGAGAGGACAGGCGGCATTGG	yes	58	CACCGTTGAGAGGACAGGCGGCATGT	TAAAACATGCCGCCTGTCCTCTCAAC	966928	4	155853713	155853734	1
Dzip1	MGI:1914311	ENSMUSE00000646866	85	3	GTGGCTTTGTAGGAACGCTTGG	yes	53	CACCGGTGGCTTTGTAGGAACGCTGT	TAAAACAGCGTTCCTACAAAGCCACC	966991	14	118915224	118915245	1
Dzip1	MGI:1914311	ENSMUSE00000646866	85	3	GTCTTCAGTATGGCGGCGCTGG	yes	63	CACCGGTCTTCAGTATGGCGGCGCGT	TAAAACGCGCCGCCATACTGAAGACC	966994	14	118915200	118915221	1
Dzip1l	MGI:1919757	ENSMUSE00000219920	85	4	CATGCCTGCATGTCTGCGTTGG	yes	58	CACCGCATGCCTGCATGTCTGCGTGT	TAAAACACGCAGACATGCAGGCATGC	955078	9	99639867	99639888	-1
Dzip1l	MGI:1919757	ENSMUSE00000219920	85	4	ACATCCAACGCAGACATGCAGG	yes	53	CACCGACATCCAACGCAGACATGCGT	TAAAACGCATGTCTGCGTTGGATGTC	955070	9	99639863	99639884	1
Dzip3	MGI:1917433	ENSMUSE00000303851	125	7	GTTTAGTTTATTTTGGACGTGG	yes	32	CACCGGTTTAGTTTATTTTGGACGGT	TAAAACCGTCCAAAATAAACTAAACC	966828	16	48975447	48975468	-1
Dzip3	MGI:1917433	ENSMUSE00000303841	115	8	AGGAGATACAGATGATAATTGG	yes	32	CACCGAGGAGATACAGATGATAATGT	TAAAACATTATCATCTGTATCTCCTC	966999	16	48972270	48972291	-1
E2f1	MGI:101941	ENSMUSE00000170063	91	2	GCTACCAGCGAGGTACTGATGG	yes	58	CACCGGCTACCAGCGAGGTACTGAGT	TAAAACTCAGTACCTCGCTGGTAGCC	967046	2	154564458	154564479	1
E2f1	MGI:101941	ENSMUSE00000170063	91	2	CTGACCATCAGTACCTCGCTGG	yes	58	CACCGCTGACCATCAGTACCTCGCGT	TAAAACGCGAGGTACTGATGGTCAGC	967051	2	154564462	154564483	-1
E2f2	MGI:1096341	ENSMUSE00000524540	106	2	TGAATTCCGGACCCCCAAGGGG	yes	58	CACCGTGAATTCCGGACCCCCAAGGT	TAAAACCTTGGGGGTCCGGAATTCAC	967013	4	136178483	136178504	1
E2f2	MGI:1096341	ENSMUSE00000524540	106	2	CTTGGGGGTCCGGAATTCAGGG	yes	58	CACCGCTTGGGGGTCCGGAATTCAGT	TAAAACTGAATTCCGGACCCCCAAGC	967019	4	136178480	136178501	-1
E2f3	MGI:1096340	ENSMUSE00000498493	112	2	GCCATCAGTACCTCTCAGATGG	yes	53	CACCGGCCATCAGTACCTCTCAGAGT	TAAAACTCTGAGAGGTACTGATGGCC	959548	13	29920173	29920194	-1
E2f3	MGI:1096340	ENSMUSE00000498493	112	2	GGCTGGAACTGGGCGAGAGTGG	yes	68	CACCGGGCTGGAACTGGGCGAGAGGT	TAAAACCTCTCGCCCAGTTCCAGCCC	959547	13	29920194	29920215	-1
E2f5	MGI:105091	ENSMUSE00000170482	110	2	ATCAAAGAACAGTATCCAGTGG	yes	37	CACCGATCAAAGAACAGTATCCAGGT	TAAAACCTGGATACTGTTCTTTGATC	966787	3	14587396	14587417	1
E2f5	MGI:105091	ENSMUSE00000170477	268	6	TTATAAGTAGCACATGGATAGG	yes	32	CACCGTTATAAGTAGCACATGGATGT	TAAAACATCCATGTGCTACTTATAAC	967156	3	14603689	14603710	-1
E2f6	MGI:1354159	ENSMUSE00000435591	217	3	TTGGATGGCATCGAACTGGTGG	yes	53	CACCGTTGGATGGCATCGAACTGGGT	TAAAACCCAGTTCGATGCCATCCAAC	966754	12	16819005	16819026	1
E2f6	MGI:1354159	ENSMUSE00000435591	217	3	CCAGTGACACATCAAACCGGGG	yes	53	CACCGCCAGTGACACATCAAACCGGT	TAAAACCGGTTTGATGTGTCACTGGC	966757	12	16818861	16818882	-1
E2f8	MGI:1922038	ENSMUSE00001026703	157	4	TTCTCCTTCCGACTCGGCTGGG	yes	58	CACCGTTCTCCTTCCGACTCGGCTGT	TAAAACAGCCGAGTCGGAAGGAGAAC	967057	7	48878046	48878067	1
E2f8	MGI:1922038	ENSMUSE00001026703	157	4	AAATCCCAGCCGAGTCGGAAGG	yes	58	CACCGAAATCCCAGCCGAGTCGGAGT	TAAAACTCCGACTCGGCTGGGATTTC	967068	7	48878050	48878071	-1
E4f1	MGI:109530	ENSMUSE00000658069	112	3	CCACAGTGATGGGTTCATCTGG	yes	53	CACCGCCACAGTGATGGGTTCATCGT	TAAAACGATGAACCCATCACTGTGGC	966905	17	24449685	24449706	1
E4f1	MGI:109530	ENSMUSE00000658069	112	3	CGATGTGAGCCACAGTGATGGG	yes	53	CACCGCGATGTGAGCCACAGTGATGT	TAAAACATCACTGTGGCTCACATCGC	966906	17	24449676	24449697	1
Ears2	MGI:1914667	ENSMUSE00001112643	190	3	TTCTGTTTGCCACAGCGGCTGG	yes	58	CACCGTTCTGTTTGCCACAGCGGCGT	TAAAACGCCGCTGTGGCAAACAGAAC	966702	7	122055602	122055623	-1
Ears2	MGI:1914667	ENSMUSE00001112643	190	3	AGCAAGGCTTCCGTGGCTTGGG	yes	58	CACCGAGCAAGGCTTCCGTGGCTTGT	TAAAACAAGCCACGGAAGCCTTGCTC	966687	7	122055649	122055670	1
Ebf1	MGI:95275	ENSMUSE00001100468	157	2	TGGCCCTGTCTGTCGTAGAGGG	yes	58	CACCGTGGCCCTGTCTGTCGTAGAGT	TAAAACTCTACGACAGACAGGGCCAC	954928	11	44620497	44620518	-1
Ebf1	MGI:95275	ENSMUSE00001100468	157	2	ATTGAGAGGACGGCCTTTGTGG	yes	53	CACCGATTGAGAGGACGGCCTTTGGT	TAAAACCAAAGGCCGTCCTCTCAATC	954917	11	44620529	44620550	1
Ecd	MGI:1917851	ENSMUSE00000121068	88	4	GTCGGCCGCTTCTATTAACAGG	yes	53	CACCGGTCGGCCGCTTCTATTAACGT	TAAAACGTTAATAGAAGCGGCCGACC	946744	14	20338451	20338472	1
Ecd	MGI:1917851	ENSMUSE00000121068	88	4	GGCCGACTTTCTCCCTAAGTGG	yes	58	CACCGGGCCGACTTTCTCCCTAAGGT	TAAAACCTTAGGGAGAAAGTCGGCCC	946749	14	20338436	20338457	-1
Edf1	MGI:1891227	ENSMUSE00001191526	161	3	AAACACAGCCAAGCTCGACCGG	yes	53	CACCGAAACACAGCCAAGCTCGACGT	TAAAACGTCGAGCTTGGCTGTGTTTC	967230	2	25560577	25560598	1
Edf1	MGI:1891227	ENSMUSE00001191526	161	3	AAGCTCGACCGGGAGACCGAGG	yes	68	CACCGAAGCTCGACCGGGAGACCGGT	TAAAACCGGTCTCCCGGTCGAGCTTC	967231	2	25560587	25560608	1
Eed	MGI:95286	ENSMUSE00000201363	82	6	GAGAAGGTTTGGGTCTCGTGGG	yes	53	CACCGGAGAAGGTTTGGGTCTCGTGT	TAAAACACGAGACCCAAACCTTCTCC	966901	7	89969587	89969608	1
Eed	MGI:95286	ENSMUSE00000201362	92	7	CTCTTGTGGCAATATTCGGAGG	yes	47	CACCGCTCTTGTGGCAATATTCGGGT	TAAAACCCGAATATTGCCACAAGAGC	967003	7	89967747	89967768	-1
Efcab10	MGI:1922290	ENSMUSE00000106612	88	3	AATCACTCTGGATACATTCAGG	yes	37	CACCGAATCACTCTGGATACATTCGT	TAAAACGAATGTATCCAGAGTGATTC	967596	12	33398606	33398627	1
Efcab10	MGI:1922290	ENSMUSE00000106612	88	3	GATGGACATATAATCACTCTGG	no	37	CACCGGATGGACATATAATCACTCGT	TAAAACGAGTGATTATATGTCCATCC	967595	12	33398595	33398616	1
Efcab2	MGI:1915476	ENSMUSE00000320613	85	2	TACTGTATTATTCGATTCATGG	yes	26	CACCGTACTGTATTATTCGATTCAGT	TAAAACTGAATCGAATAATACAGTAC	967704	1	178437457	178437478	-1
Efcab2	MGI:1915476	ENSMUSE00000159851	67	6	TGAGAAACCCGCGTTTAGCTGG	yes	53	CACCGTGAGAAACCCGCGTTTAGCGT	TAAAACGCTAAACGCGGGTTTCTCAC	967335	1	178475834	178475855	-1
Efcab3	MGI:1918144	ENSMUSE00000108026	121	6	TAGATTTAGCTAACAACCCAGG	yes	37	CACCGTAGATTTAGCTAACAACCCGT	TAAAACGGGTTGTTAGCTAAATCTAC	967379	11	105106368	105106389	1
Efcab3	MGI:1918144	ENSMUSE00000108026	121	6	GGTTTCTACAAATTTTGATAGG	yes	26	CACCGGGTTTCTACAAATTTTGATGT	TAAAACATCAAAATTTGTAGAAACCC	967383	11	105106408	105106429	-1
Efcab4a	MGI:2446129	ENSMUSE00000385322	163	4	AAGTTTGTGGGGGTGGAGTCGG	yes	53	CACCGAAGTTTGTGGGGGTGGAGTGT	TAAAACACTCCACCCCCACAAACTTC	967669	7	141464133	141464154	1
Efcab4a	MGI:2446129	ENSMUSE00000385322	163	4	TCCCCCTTGAGGACTTCTGAGG	yes	58	CACCGTCCCCCTTGAGGACTTCTGGT	TAAAACCAGAAGTCCTCAAGGGGGAC	967673	7	141464166	141464187	1
Efcab4b	MGI:2685919	ENSMUSE00000477110	200	7	GAAAAGAAGCTGAGCGCCAAGG	yes	53	CACCGGAAAAGAAGCTGAGCGCCAGT	TAAAACTGGCGCTCAGCTTCTTTTCC	967635	6	127629775	127629796	1
Efcab4b	MGI:2685919	ENSMUSE00000477110	200	7	AGAGGAAGGTAGGCTACTGTGG	yes	53	CACCGAGAGGAAGGTAGGCTACTGGT	TAAAACCAGTAGCCTACCTTCCTCTC	967641	6	127629827	127629848	1
Efcab5	MGI:2442440	ENSMUSE00000676616	157	2	TATTGGAATCATCCCTTTGGGG	yes	37	CACCGTATTGGAATCATCCCTTTGGT	TAAAACCAAAGGGATGATTCCAATAC	967841	11	77172311	77172332	1
Efcab5	MGI:2442440	ENSMUSE00000676616	157	2	AATGGGTTCTCAACCCCAAAGG	yes	47	CACCGAATGGGTTCTCAACCCCAAGT	TAAAACTTGGGGTTGAGAACCCATTC	967849	11	77172324	77172345	-1
Efcab6	MGI:1924877	ENSMUSE00001005334	146	3	CTCTGCATTTTGCATGGCGAGG	yes	53	CACCGCTCTGCATTTTGCATGGCGGT	TAAAACCGCCATGCAAAATGCAGAGC	967760	15	84044213	84044234	1
Efcab6	MGI:1924877	ENSMUSE00001005334	146	3	AGGAGTGGGGACGGGAACATGG	yes	63	CACCGAGGAGTGGGGACGGGAACAGT	TAAAACTGTTCCCGTCCCCACTCCTC	967756	15	84044232	84044253	1
Efhc2	MGI:1921655	ENSMUSE00000147456	151	3	TTATCTTTTGATGCCTATTTGG	yes	26	CACCGTTATCTTTTGATGCCTATTGT	TAAAACAATAGGCATCAAAAGATAAC	967744	X	17243553	17243574	-1
Efhc2	MGI:1921655	ENSMUSE00000443115	224	4	TCTTCATGTAGGGATCGAGTGG	yes	47	CACCGTCTTCATGTAGGGATCGAGGT	TAAAACCTCGATCCCTACATGAAGAC	967662	X	17230512	17230533	1
Egf	MGI:95290	ENSMUSE00000175266	200	2	AGCATCCACCACCAATTGCTGG	yes	53	CACCGAGCATCCACCACCAATTGCGT	TAAAACGCAATTGGTGGTGGATGCTC	967391	3	129739950	129739971	1
Egf	MGI:95290	ENSMUSE00000175266	200	2	GAGTTTTCCTTAACGGGACAGG	yes	47	CACCGGAGTTTTCCTTAACGGGACGT	TAAAACGTCCCGTTAAGGAAAACTCC	967404	3	129739849	129739870	-1
Egln1	MGI:1932286	ENSMUSE00000215476	137	3	TACTTCATGAGGGTTACGCCGG	yes	47	CACCGTACTTCATGAGGGTTACGCGT	TAAAACGCGTAACCCTCATGAAGTAC	957963	8	124914037	124914058	1
Egln1	MGI:1932286	ENSMUSE00000215476	137	3	TGCTGGCTGTACTTCATGAGGG	yes	47	CACCGTGCTGGCTGTACTTCATGAGT	TAAAACTCATGAAGTACAGCCAGCAC	957964	8	124914028	124914049	1
Egln3	MGI:1932288	ENSMUSE00000308887	137	3	CCCTTCCGGAAATATCCGCAGG	yes	58	CACCGCCCTTCCGGAAATATCCGCGT	TAAAACGCGGATATTTCCGGAAGGGC	967289	12	54183981	54184002	1
Egln3	MGI:1932288	ENSMUSE00000308887	137	3	GGGGTCCTGCGGATATTTCCGG	yes	58	CACCGGGGGTCCTGCGGATATTTCGT	TAAAACGAAATATCCGCAGGACCCCC	967294	12	54183986	54184007	-1
Egr3	MGI:1306780	ENSMUSE00000401491	154	1	AGCTTCTCGGCGAGTTTGCCGG	yes	58	CACCGAGCTTCTCGGCGAGTTTGCGT	TAAAACGCAAACTCGCCGAGAAGCTC	950650	14	70077449	70077470	-1
Egr3	MGI:1306780	ENSMUSE00000401491	154	1	CCTCGGGGTACAGATTGTCAGG	yes	58	CACCGCCTCGGGGTACAGATTGTCGT	TAAAACGACAATCTGTACCCCGAGGC	950654	14	70077505	70077526	-1
Ehf	MGI:1270840	ENSMUSE00001155370	196	8	AATGGGAAGACCGTTCGGAAGG	yes	53	CACCGAATGGGAAGACCGTTCGGAGT	TAAAACTCCGAACGGTCTTCCCATTC	967415	2	103267066	103267087	-1
Ehf	MGI:1270840	ENSMUSE00001155370	196	8	CCCAAGAGGCACTCACTTATGG	yes	53	CACCGCCCAAGAGGCACTCACTTAGT	TAAAACTAAGTGAGTGCCTCTTGGGC	967411	2	103267140	103267161	-1
Elf1	MGI:107180	ENSMUSE00000295543	181	3	TATTGAGAATATCAGCACCAGG	yes	37	CACCGTATTGAGAATATCAGCACCGT	TAAAACGGTGCTGATATTCTCAATAC	967359	14	79560792	79560813	-1
Elf1	MGI:107180	ENSMUSE00000612853	193	7	AAGTGGACGCAGCGAGAAAAGG	yes	53	CACCGAAGTGGACGCAGCGAGAAAGT	TAAAACTTTCTCGCTGCGTCCACTTC	967827	14	79570794	79570815	1
Elf2	MGI:1916507	ENSMUSE00001114340	193	8	AAAGGCTGTCTCGAAGCTCTGG	yes	53	CACCGAAAGGCTGTCTCGAAGCTCGT	TAAAACGAGCTTCGAGACAGCCTTTC	967375	3	51259228	51259249	-1
Elf2	MGI:1916507	ENSMUSE00001114340	193	8	AGGCTGTCTCGAAGCTCTGGGG	yes	58	CACCGAGGCTGTCTCGAAGCTCTGGT	TAAAACCAGAGCTTCGAGACAGCCTC	967376	3	51259226	51259247	-1
Elf3	MGI:1101781	ENSMUSE00000158946	196	8	ATGAGGCCTTCGTTGAGCTCGG	yes	53	CACCGATGAGGCCTTCGTTGAGCTGT	TAAAACAGCTCAACGAAGGCCTCATC	953131	1	135255048	135255069	1
Elf3	MGI:1101781	ENSMUSE00000158946	196	8	CCGGTTCTCCCACTTCATGAGG	yes	58	CACCGCCGGTTCTCCCACTTCATGGT	TAAAACCATGAAGTGGGAGAACCGGC	953132	1	135255032	135255053	1
Elf4	MGI:1928377	ENSMUSE00000320609	172	3	CTGTTCCACGATCACGGCTGGG	yes	58	CACCGCTGTTCCACGATCACGGCTGT	TAAAACAGCCGTGATCGTGGAACAGC	967300	X	48420834	48420855	1
Elf4	MGI:1928377	ENSMUSE00000320609	172	3	GGGACCTGTTCCACGATCACGG	yes	58	CACCGGGGACCTGTTCCACGATCAGT	TAAAACTGATCGTGGAACAGGTCCCC	967301	X	48420829	48420850	1
Elf5	MGI:1335079	ENSMUSE00000228208	196	6	GAGCAGGGCATTTTCCGAGTGG	yes	58	CACCGGAGCAGGGCATTTTCCGAGGT	TAAAACCTCGGAAAATGCCCTGCTCC	967570	2	103448994	103449015	1
Elf5	MGI:1335079	ENSMUSE00000228208	196	6	GGCTTCTGACTTAACCACTCGG	yes	47	CACCGGGCTTCTGACTTAACCACTGT	TAAAACAGTGGTTAAGTCAGAAGCCC	967582	2	103449008	103449029	-1
Elk1	MGI:101833	ENSMUSE00000408714	244	2	AACTCACCACCATCCCGTGAGG	yes	58	CACCGAACTCACCACCATCCCGTGGT	TAAAACCACGGGATGGTGGTGAGTTC	967424	X	20941697	20941718	1
Elk1	MGI:101833	ENSMUSE00000408714	244	2	CTGCCACAGCGTCACAGATGGG	yes	58	CACCGCTGCCACAGCGTCACAGATGT	TAAAACATCTGTGACGCTGTGGCAGC	967421	X	20941771	20941792	1
Elk3	MGI:101762	ENSMUSE00000574134	209	2	TCTGCTGGACATCGAACGATGG	yes	53	CACCGTCTGCTGGACATCGAACGAGT	TAAAACTCGTTCGATGTCCAGCAGAC	968275	10	93284886	93284907	-1
Elk3	MGI:101762	ENSMUSE00000574134	209	2	GGAGAGTGCAATCACGCTGTGG	yes	58	CACCGGGAGAGTGCAATCACGCTGGT	TAAAACCAGCGTGATTGCACTCTCCC	968272	10	93284954	93284975	-1
Elp2	MGI:1889642	ENSMUSE00000140365	79	2	TGCAGGCAGTTGACTCGAGCGG	yes	58	CACCGTGCAGGCAGTTGACTCGAGGT	TAAAACCTCGAGTCAACTGCCTGCAC	968105	18	24606891	24606912	-1
Elp2	MGI:1889642	ENSMUSE00000140365	79	2	CTCTGTACGTATCCACTGCAGG	yes	53	CACCGCTCTGTACGTATCCACTGCGT	TAAAACGCAGTGGATACGTACAGAGC	968106	18	24606907	24606928	-1
Emx1	MGI:95387	ENSMUSE00000328559	185	2	AGGCTGTGCGAATCCGCTTGGG	yes	58	CACCGAGGCTGTGCGAATCCGCTTGT	TAAAACAAGCGGATTCGCACAGCCTC	968405	6	85194091	85194112	-1
Emx1	MGI:95387	ENSMUSE00000328559	185	2	GCTTGGGCTTGCGTGCGAAGGG	yes	63	CACCGGCTTGGGCTTGCGTGCGAAGT	TAAAACTTCGCACGCAAGCCCAAGCC	968404	6	85194076	85194097	-1
Emx2	MGI:95388	ENSMUSE00000381228	185	2	GGCCAGAGCGTTGTGCAAAAGG	yes	58	CACCGGGCCAGAGCGTTGTGCAAAGT	TAAAACTTTGCACAACGCTCTGGCCC	968084	19	59461687	59461708	-1
Emx2	MGI:95388	ENSMUSE00000381228	185	2	AGGCGGTTCGAATCCGCTTTGG	yes	58	CACCGAGGCGGTTCGAATCCGCTTGT	TAAAACAAGCGGATTCGAACCGCCTC	968086	19	59461715	59461736	-1
Ep300	MGI:1276116	ENSMUSE00000424213	262	4	AACCCATTCCTGCGGCAACTGG	yes	58	CACCGAACCCATTCCTGCGGCAACGT	TAAAACGTTGCCGCAGGAATGGGTTC	968032	15	81610400	81610421	-1
Ep300	MGI:1276116	ENSMUSE00000424213	262	4	GGATGAGCTTGCGCTTCTCTGG	yes	58	CACCGGGATGAGCTTGCGCTTCTCGT	TAAAACGAGAAGCGCAAGCTCATCCC	968034	15	81610442	81610463	-1
Epas1	MGI:109169	ENSMUSE00000242509	191	2	CATGATGGAGGCTTTGTCCAGG	yes	53	CACCGCATGATGGAGGCTTTGTCCGT	TAAAACGGACAAAGCCTCCATCATGC	952800	17	86797239	86797260	-1
Epas1	MGI:109169	ENSMUSE00000242509	191	2	CGGCACCTCGCGGCATCACGGG	yes	74	CACCGCGGCACCTCGCGGCATCACGT	TAAAACGTGATGCCGCGAGGTGCCGC	952793	17	86797145	86797166	-1
Eps15	MGI:104583	ENSMUSE00000180069	91	18	TCCAGTCTGATCCTTTTGTTGG	yes	42	CACCGTCCAGTCTGATCCTTTTGTGT	TAAAACACAAAAGGATCAGACTGGAC	967957	4	109366485	109366506	1
Eps15	MGI:104583	ENSMUSE00000180066	137	20	CCTTTTACCACTTCAAGTACGG	yes	37	CACCGCCTTTTACCACTTCAAGTAGT	TAAAACTACTTGAAGTGGTAAAAGGC	968384	4	109370619	109370640	1
Erf	MGI:109637	ENSMUSE00000314970	235	2	GGGGATGACTCCGGTTTGTAGG	yes	58	CACCGGGGGATGACTCCGGTTTGTGT	TAAAACACAAACCGGAGTCATCCCCC	968304	7	25246280	25246301	1
Erf	MGI:109637	ENSMUSE00000314970	235	2	CCAGATTGGGCCTACAAACCGG	yes	53	CACCGCCAGATTGGGCCTACAAACGT	TAAAACGTTTGTAGGCCCAATCTGGC	968317	7	25246290	25246311	-1
Eri2	MGI:1918401	ENSMUSE00001170926	82	7	AGTGGTGCCTTGCAGGAAGTGG	yes	58	CACCGAGTGGTGCCTTGCAGGAAGGT	TAAAACCTTCCTGCAAGGCACCACTC	968097	7	119787434	119787455	-1
Eri2	MGI:1918401	ENSMUSE00001170926	82	7	GGACTGAGTGGTGCCTTGCAGG	yes	63	CACCGGGACTGAGTGGTGCCTTGCGT	TAAAACGCAAGGCACCACTCAGTCCC	968096	7	119787440	119787461	-1
Esr1	MGI:1352467	ENSMUSE00001184945	191	4	CTGACAATCGACGCCAGAATGG	yes	53	CACCGCTGACAATCGACGCCAGAAGT	TAAAACTTCTGGCGTCGATTGTCAGC	968146	10	4746625	4746646	1
Esr1	MGI:1352467	ENSMUSE00001184945	191	4	CAGTCTCTCTCGGCCATTCTGG	yes	58	CACCGCAGTCTCTCTCGGCCATTCGT	TAAAACGAATGGCCGAGAGAGACTGC	968156	10	4746638	4746659	-1
Esr2	MGI:109392	ENSMUSE00001103746	173	3	TACTAGTCCAAGCGCCAAGAGG	yes	53	CACCGTACTAGTCCAAGCGCCAAGGT	TAAAACCTTGGCGCTTGGACTAGTAC	968296	12	76165552	76165573	-1
Esr2	MGI:109392	ENSMUSE00001103746	173	3	GGCGCTTGGACTAGTAACAGGG	yes	53	CACCGGGCGCTTGGACTAGTAACAGT	TAAAACTGTTACTAGTCCAAGCGCCC	968287	12	76165558	76165579	1
Esx1	MGI:1096388	ENSMUSE00000134694	46	4	GTGGAGCTTGCCCGACGCCTGG	yes	74	CACCGGTGGAGCTTGCCCGACGCCGT	TAAAACGGCGTCGGGCAAGCTCCACC	967962	X	137117281	137117302	-1
Esx1	MGI:1096388	ENSMUSE00000134694	46	4	TCTAGGTTCAGGTAAGCCCAGG	yes	53	CACCGTCTAGGTTCAGGTAAGCCCGT	TAAAACGGGCTTACCTGAACCTAGAC	967961	X	137117264	137117285	1
Etohi1	MGI:1261426	ENSMUSE00001007657	127	2	TTCACATGTACGTCATCATAGG	yes	37	CACCGTTCACATGTACGTCATCATGT	TAAAACATGATGACGTACATGTGAAC	953577	2	178031265	178031286	-1
Etohi1	MGI:1261426	ENSMUSE00001007657	127	2	AGTCTCTACAAAGGTGTGATGG	no	42	CACCGAGTCTCTACAAAGGTGTGAGT	TAAAACTCACACCTTTGTAGAGACTC	953575	2	178031330	178031351	1
Ets1	MGI:95455	ENSMUSE00000537123	119	7	AAGTGGGCCGATCCAGCTGTGG	yes	63	CACCGAAGTGGGCCGATCCAGCTGGT	TAAAACCAGCTGGATCGGCCCACTTC	968115	9	32752800	32752821	1
Ets1	MGI:95455	ENSMUSE00000537123	119	7	AGTCCTTTATCAGCTGGACAGG	yes	47	CACCGAGTCCTTTATCAGCTGGACGT	TAAAACGTCCAGCTGATAAAGGACTC	968118	9	32752859	32752880	1
Ets2	MGI:95456	ENSMUSE00001152854	112	3	GAGCCATCGAAGGTGTCAAAGG	yes	53	CACCGGAGCCATCGAAGGTGTCAAGT	TAAAACTTGACACCTTCGATGGCTCC	954620	16	95709782	95709803	-1
Ets2	MGI:95456	ENSMUSE00001152854	112	3	AGACAGAATCCAGGCCCGTGGG	yes	58	CACCGAGACAGAATCCAGGCCCGTGT	TAAAACACGGGCCTGGATTCTGTCTC	954624	16	95709856	95709877	-1
Etv1	MGI:99254	ENSMUSE00001109913	170	11	ATCCTCGCCTCTGGTACGTGGG	yes	58	CACCGATCCTCGCCTCTGGTACGTGT	TAAAACACGTACCAGAGGCGAGGATC	968211	12	38856979	38857000	-1
Etv1	MGI:99254	ENSMUSE00001109913	170	11	CTGGAGGGATCCTCGCCTCTGG	yes	68	CACCGCTGGAGGGATCCTCGCCTCGT	TAAAACGAGGCGAGGATCCCTCCAGC	968212	12	38856987	38857008	-1
Etv2	MGI:99253	ENSMUSE00000200617	113	5	GCTGCTGCGAGCCCCGTCGTGG	yes	79	CACCGGCTGCTGCGAGCCCCGTCGGT	TAAAACCGACGGGGCTCGCAGCAGCC	968356	7	30634043	30634064	1
Etv2	MGI:99253	ENSMUSE00000200617	113	5	GCGGCTATTGCCCGTCCAGCGG	yes	68	CACCGGCGGCTATTGCCCGTCCAGGT	TAAAACCTGGACGGGCAATAGCCGCC	968357	7	30634016	30634037	1
Etv3	MGI:1350926	ENSMUSE00000296548	238	3	TACAAAGCCGAGTCGTCGCCGG	yes	58	CACCGTACAAAGCCGAGTCGTCGCGT	TAAAACGCGACGACTCGGCTTTGTAC	967977	3	87527893	87527914	1
Etv3	MGI:1350926	ENSMUSE00000296548	238	3	CGGGAGCCCGGCGACGACTCGG	yes	79	CACCGCGGGAGCCCGGCGACGACTGT	TAAAACAGTCGTCGCCGGGCTCCCGC	967994	3	87527900	87527921	-1
Etv4	MGI:99423	ENSMUSE00001104038	94	3	AGCTTGGGCGAAGCGCTGATGG	yes	63	CACCGAGCTTGGGCGAAGCGCTGAGT	TAAAACTCAGCGCTTCGCCCAAGCTC	957900	11	101784284	101784305	-1
Etv4	MGI:99423	ENSMUSE00001104038	94	3	GAAGCGCTGATGGTCCCGCAGG	yes	68	CACCGGAAGCGCTGATGGTCCCGCGT	TAAAACGCGGGACCATCAGCGCTTCC	957901	11	101784275	101784296	-1
Etv5	MGI:1096867	ENSMUSE00000362934	260	8	CTCCAGGAACTCCTGACTGAGG	yes	58	CACCGCTCCAGGAACTCCTGACTGGT	TAAAACCAGTCAGGAGTTCCTGGAGC	968470	16	22401870	22401891	1
Etv5	MGI:1096867	ENSMUSE00000362934	260	8	GTGACTGGAACCCATGTGCTGG	yes	58	CACCGGTGACTGGAACCCATGTGCGT	TAAAACGCACATGGGTTCCAGTCACC	968488	16	22401717	22401738	1
Evc2	MGI:1915775	ENSMUSE00001172673	187	3	GATCTCATCTAGCACGAGCAGG	yes	53	CACCGGATCTCATCTAGCACGAGCGT	TAAAACGCTCGTGCTAGATGAGATCC	946625	5	37348674	37348695	-1
Evc2	MGI:1915775	ENSMUSE00001172673	187	3	TTGCTGTGAAGGAGTCGCCTGG	yes	58	CACCGTTGCTGTGAAGGAGTCGCCGT	TAAAACGGCGACTCCTTCACAGCAAC	946617	5	37348703	37348724	1
Evx2	MGI:95462	ENSMUSE00000166087	281	2	TTCGCGGGTGAATGCCGTACGG	yes	58	CACCGTTCGCGGGTGAATGCCGTAGT	TAAAACTACGGCATTCACCCGCGAAC	948973	2	74657872	74657893	1
Evx2	MGI:95462	ENSMUSE00000166087	281	2	CAGGGAGAACTACGTGTCTCGG	yes	53	CACCGCAGGGAGAACTACGTGTCTGT	TAAAACAGACACGTAGTTCTCCCTGC	949005	2	74657821	74657842	-1
Ezh1	MGI:1097695	ENSMUSE00000577074	121	6	TACATGGGTGACGAGGTGAAGG	yes	53	CACCGTACATGGGTGACGAGGTGAGT	TAAAACTCACCTCGTCACCCATGTAC	968048	11	101213790	101213811	-1
Ezh1	MGI:1097695	ENSMUSE00000577074	121	6	TCACCTCGTCACCCATGTATGG	yes	53	CACCGTCACCTCGTCACCCATGTAGT	TAAAACTACATGGGTGACGAGGTGAC	968045	11	101213793	101213814	1
Ezh2	MGI:107940	ENSMUSE00000296670	121	5	GAACTTCATCCCCCATATAAGG	yes	42	CACCGGAACTTCATCCCCCATATAGT	TAAAACTATATGGGGGATGAAGTTCC	968107	6	47556099	47556120	1
Ezh2	MGI:107940	ENSMUSE00001105808	103	7	CTTCTGCGGTGCCCTTATCTGG	yes	58	CACCGCTTCTGCGGTGCCCTTATCGT	TAAAACGATAAGGGCACCGCAGAAGC	968428	6	47552399	47552420	1
Fancd2	MGI:2448480	ENSMUSE00001148043	98	2	AGACGTCGGCTAGATTCTGAGG	yes	53	CACCGAGACGTCGGCTAGATTCTGGT	TAAAACCAGAATCTAGCCGACGTCTC	969140	6	113533786	113533807	1
Fancd2	MGI:2448480	ENSMUSE00001148043	98	2	GAATCTAGCCGACGTCTTTTGG	yes	47	CACCGGAATCTAGCCGACGTCTTTGT	TAAAACAAAGACGTCGGCTAGATTCC	969141	6	113533781	113533802	-1
Farsa	MGI:1913840	ENSMUSE00001204331	119	4	AAAGGAACGGAATGAGCTCAGG	yes	47	CACCGAAAGGAACGGAATGAGCTCGT	TAAAACGAGCTCATTCCGTTCCTTTC	969016	8	84861386	84861407	1
Farsa	MGI:1913840	ENSMUSE00001121406	116	7	TCTCAATGAAATTGTCCGTAGG	yes	37	CACCGTCTCAATGAAATTGTCCGTGT	TAAAACACGGACAATTTCATTGAGAC	968764	8	84864450	84864471	-1
Farsb	MGI:1346035	ENSMUSE00000629512	56	2	CTGTGTTTTGAATTTGGTCTGG	yes	37	CACCGCTGTGTTTTGAATTTGGTCGT	TAAAACGACCAAATTCAAAACACAGC	953977	1	78482322	78482343	-1
Farsb	MGI:1346035	ENSMUSE00001073262	70	4	GCATCACTCGCTTATATACCGG	yes	42	CACCGGCATCACTCGCTTATATACGT	TAAAACGTATATAAGCGAGTGATGCC	953794	1	78478231	78478252	1
Fblim1	MGI:1921452	ENSMUSE00000183406	182	4	CGGAAATGAGCGACTTCCCTGG	yes	58	CACCGCGGAAATGAGCGACTTCCCGT	TAAAACGGGAAGTCGCTCATTTCCGC	968798	4	141589994	141590015	1
Fblim1	MGI:1921452	ENSMUSE00000183406	182	4	AAGTCGCTCATTTCCGACTTGG	yes	47	CACCGAAGTCGCTCATTTCCGACTGT	TAAAACAGTCGGAAATGAGCGACTTC	968809	4	141589988	141590009	-1
Fbxo41	MGI:1261912	ENSMUSE00000384854	226	4	CCGAGCTGCCGTCTCCTTCAGG	yes	68	CACCGCCGAGCTGCCGTCTCCTTCGT	TAAAACGAAGGAGACGGCAGCTCGGC	968657	6	85480947	85480968	1
Fbxo41	MGI:1261912	ENSMUSE00000384854	226	4	AGGTGGGGGCAGTGCCTCGGGG	yes	74	CACCGAGGTGGGGGCAGTGCCTCGGT	TAAAACCGAGGCACTGCCCCCACCTC	968684	6	85480794	85480815	-1
Fezf1	MGI:1920441	ENSMUSE00000191658	133	3	TTGTAGCCCGCGTGAATTCGGG	yes	53	CACCGTTGTAGCCCGCGTGAATTCGT	TAAAACGAATTCACGCGGGCTACAAC	968881	6	23246559	23246580	1
Fezf1	MGI:1920441	ENSMUSE00000191658	133	3	CGCACTGGTTGCACTTGTGAGG	yes	58	CACCGCGCACTGGTTGCACTTGTGGT	TAAAACCACAAGTGCAACCAGTGCGC	968878	6	23246620	23246641	1
Fezf2	MGI:1859823	ENSMUSE00000120433	133	4	AGCGTGGAGCTGCGATTGAAGG	yes	58	CACCGAGCGTGGAGCTGCGATTGAGT	TAAAACTCAATCGCAGCTCCACGCTC	955053	14	12343716	12343737	1
Fezf2	MGI:1859823	ENSMUSE00000120433	133	4	ATTGAAGGCTTTGCCGCACTGG	yes	53	CACCGATTGAAGGCTTTGCCGCACGT	TAAAACGTGCGGCAAAGCCTTCAATC	955052	14	12343730	12343751	1
Fhad1	MGI:1920323	ENSMUSE00001188516	226	21	CAGACCATCGTGAGCCTAGAGG	yes	58	CACCGCAGACCATCGTGAGCCTAGGT	TAAAACCTAGGCTCACGATGGTCTGC	968652	4	141920812	141920833	-1
Fhad1	MGI:1920323	ENSMUSE00001188516	226	21	CTTTCCTCTAGGCTCACGATGG	yes	53	CACCGCTTTCCTCTAGGCTCACGAGT	TAAAACTCGTGAGCCTAGAGGAAAGC	968642	4	141920808	141920829	1
Fhl2	MGI:1338762	ENSMUSE00000549207	175	3	TGCCAGTGCCGATCCTTGTAGG	yes	58	CACCGTGCCAGTGCCGATCCTTGTGT	TAAAACACAAGGATCGGCACTGGCAC	968690	1	43141844	43141865	1
Fhl2	MGI:1338762	ENSMUSE00000549207	175	3	GCTTCCATTGCTCCCGGTGTGG	yes	63	CACCGGCTTCCATTGCTCCCGGTGGT	TAAAACCACCGGGAGCAATGGAAGCC	968702	1	43141814	43141835	-1
Fhl3	MGI:1341092	ENSMUSE00000238839	175	3	GCAGAACACTGGGACGAGAAGG	yes	58	CACCGGCAGAACACTGGGACGAGAGT	TAAAACTCTCGTCCCAGTGTTCTGCC	948373	4	124706014	124706035	-1
Fhl3	MGI:1341092	ENSMUSE00000238839	175	3	TGACAGGTGAAGGGCTCATCGG	yes	53	CACCGTGACAGGTGAAGGGCTCATGT	TAAAACATGAGCCCTTCACCTGTCAC	948370	4	124705954	124705975	-1
Fhl5	MGI:1913192	ENSMUSE00000528240	175	4	CACAGCAGGCGATCATCCTTGG	yes	58	CACCGCACAGCAGGCGATCATCCTGT	TAAAACAGGATGATCGCCTGCTGTGC	968711	4	25213666	25213687	1
Fhl5	MGI:1913192	ENSMUSE00000528240	175	4	CACTTGGAGGAACACTCGTTGG	yes	53	CACCGCACTTGGAGGAACACTCGTGT	TAAAACACGAGTGTTCCTCCAAGTGC	968713	4	25213630	25213651	1
Fli1	MGI:95554	ENSMUSE00000358682	212	2	GGCAGATATGACTGCTTCGGGG	yes	53	CACCGGGCAGATATGACTGCTTCGGT	TAAAACCGAAGCAGTCATATCTGCCC	955243	9	32476678	32476699	-1
Fli1	MGI:95554	ENSMUSE00000358682	212	2	CTTCGGGGAGTCCTGACTACGG	yes	58	CACCGCTTCGGGGAGTCCTGACTAGT	TAAAACTAGTCAGGACTCCCCGAAGC	955244	9	32476664	32476685	-1
Foxa3	MGI:1347477	ENSMUSE00001130835	190	1	GAGTGGAGCTACTACCCGGAGG	yes	63	CACCGGAGTGGAGCTACTACCCGGGT	TAAAACCCGGGTAGTAGCTCCACTCC	969052	7	19023478	19023499	-1
Foxa3	MGI:1347477	ENSMUSE00001130835	190	1	TGGAGCTACTACCCGGAGGCGG	yes	63	CACCGTGGAGCTACTACCCGGAGGGT	TAAAACCCTCCGGGTAGTAGCTCCAC	969053	7	19023475	19023496	-1
Foxj2	MGI:1926805	ENSMUSE00000197519	196	6	GGTTGGTGTTGTAGAGGGGAGG	yes	58	CACCGGGTTGGTGTTGTAGAGGGGGT	TAAAACCCCCTCTACAACACCAACCC	968628	6	122833750	122833771	-1
Foxj2	MGI:1926805	ENSMUSE00000197519	196	6	GTCATGGTTGGTGTTGTAGAGG	yes	47	CACCGGTCATGGTTGGTGTTGTAGGT	TAAAACCTACAACACCAACCATGACC	968630	6	122833755	122833776	-1
Foxk1	MGI:1347488	ENSMUSE00001077487	157	3	TGTCCAGCAAGTCCTCGAGGGG	yes	58	CACCGTGTCCAGCAAGTCCTCGAGGT	TAAAACCTCGAGGACTTGCTGGACAC	969337	5	142448700	142448721	1
Foxk1	MGI:1347488	ENSMUSE00001077487	157	3	AGCAAGCAGATGCGTCTGGCGG	yes	58	CACCGAGCAAGCAGATGCGTCTGGGT	TAAAACCCAGACGCATCTGCTTGCTC	969342	5	142448809	142448830	1
Foxm1	MGI:1347487	ENSMUSE00001197151	152	3	AGTTCCTGCTTAACGCTGCAGG	yes	53	CACCGAGTTCCTGCTTAACGCTGCGT	TAAAACGCAGCGTTAAGCAGGAACTC	969222	6	128367374	128367395	-1
Foxm1	MGI:1347487	ENSMUSE00001197151	152	3	AAGATGAGTTCTGACGGGCTGG	yes	53	CACCGAAGATGAGTTCTGACGGGCGT	TAAAACGCCCGTCAGAACTCATCTTC	969213	6	128367349	128367370	1
Foxn1	MGI:102949	ENSMUSE00000109891	131	5	TATCAGAGGATTGCACCCCAGG	yes	53	CACCGTATCAGAGGATTGCACCCCGT	TAAAACGGGGTGCAATCCTCTGATAC	949383	11	78366919	78366940	-1
Foxn1	MGI:102949	ENSMUSE00000109891	131	5	GGGGTGCAATCCTCTGATAGGG	yes	53	CACCGGGGGTGCAATCCTCTGATAGT	TAAAACTATCAGAGGATTGCACCCCC	949373	11	78366922	78366943	1
Foxn2	MGI:1347478	ENSMUSE00001133541	95	3	TCTGGATCAACGCACCACAAGG	yes	53	CACCGTCTGGATCAACGCACCACAGT	TAAAACTGTGGTGCGTTGATCCAGAC	968759	17	88475872	88475893	-1
Foxn2	MGI:1347478	ENSMUSE00001133541	95	3	TAAGATTGGGCTTATATTCTGG	yes	32	CACCGTAAGATTGGGCTTATATTCGT	TAAAACGAATATAAGCCCAATCTTAC	968760	17	88475889	88475910	-1
Foxn3	MGI:1918625	ENSMUSE00000288154	106	5	GGGAGTGATTGGTAACGGCCGG	yes	58	CACCGGGGAGTGATTGGTAACGGCGT	TAAAACGCCGTTACCAATCACTCCCC	969056	12	99209484	99209505	1
Foxn3	MGI:1918625	ENSMUSE00000288154	106	5	AGTGATACAAAATGGAGCGAGG	yes	42	CACCGAGTGATACAAAATGGAGCGGT	TAAAACCGCTCCATTTTGTATCACTC	969061	12	99209535	99209556	-1
Foxn4	MGI:2151057	ENSMUSE00001132677	146	3	GCAAATGGGCGGATAGACCTGG	yes	58	CACCGGCAAATGGGCGGATAGACCGT	TAAAACGGTCTATCCGCCCATTTGCC	949311	5	114263039	114263060	-1
Foxn4	MGI:2151057	ENSMUSE00001132677	146	3	TGGGTGACGACGACCTCCCTGG	yes	68	CACCGTGGGTGACGACGACCTCCCGT	TAAAACGGGAGGTCGTCGTCACCCAC	949303	5	114263119	114263140	-1
Foxp3	MGI:1891436	ENSMUSE00000245571	139	6	GTTGTCCAGTGGACGCACTTGG	yes	58	CACCGGTTGTCCAGTGGACGCACTGT	TAAAACAGTGCGTCCACTGGACAACC	968821	X	7587313	7587334	-1
Foxp3	MGI:1891436	ENSMUSE00000245561	88	7	CAGTCTGGAATGGGTGTCCAGG	yes	58	CACCGCAGTCTGGAATGGGTGTCCGT	TAAAACGGACACCCATTCCAGACTGC	969176	X	7587800	7587821	1
Foxp4	MGI:1921373	ENSMUSE00000362954	88	9	TGCATCTGCACGCGGCATTGGG	yes	58	CACCGTGCATCTGCACGCGGCATTGT	TAAAACAATGCCGCGTGCAGATGCAC	968771	17	47877166	47877187	1
Foxp4	MGI:1921373	ENSMUSE00000362954	88	9	GCTTTGGATGACCGGAGCACGG	yes	58	CACCGGCTTTGGATGACCGGAGCAGT	TAAAACTGCTCCGGTCATCCAAAGCC	968775	17	47877188	47877209	-1
Foxr1	MGI:2685961	ENSMUSE00000637426	244	3	CTGGAGGTCGCAGTGAAAGAGG	yes	58	CACCGCTGGAGGTCGCAGTGAAAGGT	TAAAACCTTTCACTGCGACCTCCAGC	958419	9	44436016	44436037	-1
Foxr1	MGI:2685961	ENSMUSE00000637426	244	3	AGCTGTTCAGAAGCTTCGGAGG	yes	53	CACCGAGCTGTTCAGAAGCTTCGGGT	TAAAACCCGAAGCTTCTGAACAGCTC	958422	9	44435941	44435962	-1
Fus	MGI:1353633	ENSMUSE00001108435	155	3	AACAGAGTTACAGTGGTTATGG	yes	37	CACCGAACAGAGTTACAGTGGTTAGT	TAAAACTAACCACTGTAACTCTGTTC	969126	7	127969782	127969803	1
Fus	MGI:1353633	ENSMUSE00001099289	145	14	ATGACCGGGGCGGCTACCGGGG	yes	74	CACCGATGACCGGGGCGGCTACCGGT	TAAAACCGGTAGCCGCCCCGGTCATC	968855	7	127981450	127981471	1
Gabpa	MGI:95610	ENSMUSE00001088915	145	3	TAGACATCAATGAACCAATAGG	yes	32	CACCGTAGACATCAATGAACCAATGT	TAAAACATTGGTTCATTGATGTCTAC	969905	16	84841376	84841397	1
Gabpa	MGI:95610	ENSMUSE00001088915	145	3	GTTTCTTTAAATTGCCTATTGG	yes	26	CACCGGTTTCTTTAAATTGCCTATGT	TAAAACATAGGCAATTTAAAGAAACC	969912	16	84841390	84841411	-1
Gars	MGI:2449057	ENSMUSE00000192665	103	3	AATGGAAGATACGTTGAAGAGG	yes	37	CACCGAATGGAAGATACGTTGAAGGT	TAAAACCTTCAACGTATCTTCCATTC	955377	6	55048111	55048132	1
Gars	MGI:2449057	ENSMUSE00000192665	103	3	AGGAGGTTTTTCTACGATCAGG	yes	42	CACCGAGGAGGTTTTTCTACGATCGT	TAAAACGATCGTAGAAAAACCTCCTC	955379	6	55048130	55048151	1
Gata1	MGI:95661	ENSMUSE00000206982	146	4	TCAGAACCGGCCTCTCATCCGG	yes	58	CACCGTCAGAACCGGCCTCTCATCGT	TAAAACGATGAGAGGCCGGTTCTGAC	969433	X	7961939	7961960	-1
Gata1	MGI:95661	ENSMUSE00000206982	146	4	GGCTACTCCACTGTGGCGGAGG	yes	68	CACCGGGCTACTCCACTGTGGCGGGT	TAAAACCCGCCACAGTGGAGTAGCCC	969427	X	7962017	7962038	-1
Gata2	MGI:95662	ENSMUSE00000558400	146	4	ACCACAGTTGACACACTCCCGG	yes	53	CACCGACCACAGTTGACACACTCCGT	TAAAACGGAGTGTGTCAACTGTGGTC	948709	6	88202423	88202444	-1
Gata2	MGI:95662	ENSMUSE00000558400	146	4	TGCCATCTCGTCGCCAGAGAGG	yes	63	CACCGTGCCATCTCGTCGCCAGAGGT	TAAAACCTCTGGCGACGAGATGGCAC	948713	6	88202457	88202478	-1
Gata3	MGI:95663	ENSMUSE00001154746	146	4	GCATTGCAAAGGTAGTGCCCGG	yes	53	CACCGGCATTGCAAAGGTAGTGCCGT	TAAAACGGCACTACCTTTGCAATGCC	969437	2	9868825	9868846	1
Gata3	MGI:95663	ENSMUSE00001154746	146	4	CCTTATCAAGCCCAAGCGAAGG	yes	53	CACCGCCTTATCAAGCCCAAGCGAGT	TAAAACTCGCTTGGGCTTGATAAGGC	969453	2	9868764	9868785	-1
Gata4	MGI:95664	ENSMUSE00000122354	88	5	CCTCCTTCCGCATTGCAAGAGG	yes	58	CACCGCCTCCTTCCGCATTGCAAGGT	TAAAACCTTGCAATGCGGAAGGAGGC	969562	14	63203368	63203389	1
Gata4	MGI:95664	ENSMUSE00000122354	88	5	TTCTTGGGCTTCCGTTTTCTGG	yes	47	CACCGTTCTTGGGCTTCCGTTTTCGT	TAAAACGAAAACGGAAGCCCAAGAAC	969563	14	63203337	63203358	1
Gata5	MGI:109497	ENSMUSE00000225166	176	2	ATCTTGTGATAGAGGCCGCAGG	yes	53	CACCGATCTTGTGATAGAGGCCGCGT	TAAAACGCGGCCTCTATCACAAGATC	969873	2	180332339	180332360	1
Gata5	MGI:109497	ENSMUSE00000225166	176	2	GCCGGGAGTGCGTCAACTGTGG	yes	68	CACCGGCCGGGAGTGCGTCAACTGGT	TAAAACCAGTTGACGCACTCCCGGCC	969880	2	180332417	180332438	-1
Gata6	MGI:107516	ENSMUSE00000289003	167	3	CAAGATGAATGGCCTCAGCAGG	yes	53	CACCGCAAGATGAATGGCCTCAGCGT	TAAAACGCTGAGGCCATTCATCTTGC	969838	18	11059170	11059191	1
Gata6	MGI:107516	ENSMUSE00000289003	167	3	GCTTCTGTGGCTTGATGAGGGG	yes	53	CACCGGCTTCTGTGGCTTGATGAGGT	TAAAACCTCATCAAGCCACAGAAGCC	969848	18	11059192	11059213	-1
Gatad2a	MGI:2384585	ENSMUSE00000370942	133	4	CAATCACATCAGGCGAGGGAGG	yes	58	CACCGCAATCACATCAGGCGAGGGGT	TAAAACCCCTCGCCTGATGTGATTGC	970003	8	69918035	69918056	1
Gatad2a	MGI:2384585	ENSMUSE00000370942	133	4	GCACAATCACATCAGGCGAGGG	yes	53	CACCGGCACAATCACATCAGGCGAGT	TAAAACTCGCCTGATGTGATTGTGCC	970004	8	69918032	69918053	1
Gatad2b	MGI:2443225	ENSMUSE00000304547	130	2	GGAAGGAGTTAGCCTTCCTCGG	yes	53	CACCGGGAAGGAGTTAGCCTTCCTGT	TAAAACAGGAAGGCTAACTCCTTCCC	969377	3	90348576	90348597	-1
Gatad2b	MGI:2443225	ENSMUSE00000304547	130	2	GAGCTGGATCGGGGACTGGAGG	yes	68	CACCGGAGCTGGATCGGGGACTGGGT	TAAAACCCAGTCCCCGATCCAGCTCC	969381	3	90348629	90348650	-1
Gcm1	MGI:108045	ENSMUSE00000272353	253	3	CATCTACAGCTCGGACGACAGG	yes	58	CACCGCATCTACAGCTCGGACGACGT	TAAAACGTCGTCCGAGCTGTAGATGC	957147	9	78059629	78059650	1
Gcm1	MGI:108045	ENSMUSE00000272353	253	3	CTTGAGGATCCGGGAGTTGTGG	yes	58	CACCGCTTGAGGATCCGGGAGTTGGT	TAAAACCAACTCCCGGATCCTCAAGC	957163	9	78059698	78059719	-1
Gcm2	MGI:1861438	ENSMUSE00000287826	253	2	TGAAGCGCACGTAGCCATCAGG	yes	58	CACCGTGAAGCGCACGTAGCCATCGT	TAAAACGATGGCTACGTGCGCTTCAC	969727	13	41105847	41105868	1
Gcm2	MGI:1861438	ENSMUSE00000287826	253	2	TCCCGGAAGTGGTCAAAGTGGG	yes	53	CACCGTCCCGGAAGTGGTCAAAGTGT	TAAAACACTTTGACCACTTCCGGGAC	969724	13	41105873	41105894	1
Gfi1	MGI:103170	ENSMUSE00001072804	166	5	GCTCATTCACTCGGACACCCGG	yes	58	CACCGGCTCATTCACTCGGACACCGT	TAAAACGGTGTCCGAGTGAATGAGCC	969552	5	107720186	107720207	-1
Gfi1	MGI:103170	ENSMUSE00001072804	166	5	TTTCTTCATATCTGACTTCTGG	yes	32	CACCGTTTCTTCATATCTGACTTCGT	TAAAACGAAGTCAGATATGAAGAAAC	969548	5	107720129	107720150	1
Gfi1b	MGI:1276578	ENSMUSE00000224574	272	4	CAGCCTCACGGAGCGCTCCAGG	yes	74	CACCGCAGCCTCACGGAGCGCTCCGT	TAAAACGGAGCGCTCCGTGAGGCTGC	952127	2	28613776	28613797	1
Gfi1b	MGI:1276578	ENSMUSE00000224574	272	4	AGGAAGGCGGACTGCATGGTGG	yes	63	CACCGAGGAAGGCGGACTGCATGGGT	TAAAACCCATGCAGTCCGCCTTCCTC	952123	2	28613795	28613816	1
Gli1	MGI:95727	ENSMUSE00000277940	205	5	TGACTGAACTCCGAGGAGGAGG	yes	58	CACCGTGACTGAACTCCGAGGAGGGT	TAAAACCCTCCTCGGAGTTCAGTCAC	969697	10	127337553	127337574	1
Gli1	MGI:95727	ENSMUSE00000277940	205	5	GCATCAGAAAGGGGCGAGATGG	yes	58	CACCGGCATCAGAAAGGGGCGAGAGT	TAAAACTCTCGCCCCTTTCTGATGCC	969700	10	127337507	127337528	1
Gli2	MGI:95728	ENSMUSE00000475590	106	3	GTCTCATGTCAATCGGCAAAGG	yes	47	CACCGGTCTCATGTCAATCGGCAAGT	TAAAACTTGCCGATTGACATGAGACC	948948	1	118890348	118890369	1
Gli2	MGI:95728	ENSMUSE00000475590	106	3	CCTGGTGTCTCATGTCAATCGG	yes	47	CACCGCCTGGTGTCTCATGTCAATGT	TAAAACATTGACATGAGACACCAGGC	948949	1	118890342	118890363	1
Glis1	MGI:2386723	ENSMUSE00001167872	133	7	CACACAGGTGCCGACCCAGAGG	yes	68	CACCGCACACAGGTGCCGACCCAGGT	TAAAACCTGGGTCGGCACCTGTGTGC	969643	4	107623106	107623127	1
Glis1	MGI:2386723	ENSMUSE00001167872	133	7	CTGCTGGCCGGCAACAGTGTGG	yes	68	CACCGCTGCTGGCCGGCAACAGTGGT	TAAAACCACTGTTGCCGGCCAGCAGC	969653	4	107623173	107623194	-1
Gm10323	MGI:3809062	ENSMUSE00000533720	274	3	TATTTGAGATTACTGTGAGAGG	yes	32	CACCGTATTTGAGATTACTGTGAGGT	TAAAACCTCACAGTAATCTCAAATAC	970024	13	66852628	66852649	1
Gm10323	MGI:3809062	ENSMUSE00000983724	61	2	ACATGGTTCTTCAATGTGATGG	no	37	CACCGACATGGTTCTTCAATGTGAGT	TAAAACTCACATTGAAGAACCATGTC	969676	13	66854509	66854530	1
Gm10324	MGI:3642406	ENSMUSE00000976007	127	2	AAAGAAGAATGGAATTTGATGG	no	26	CACCGAAAGAAGAATGGAATTTGAGT	TAAAACTCAAATTCCATTCTTCTTTC	969984	13	66119676	66119697	1
Gm10324	MGI:3642406	ENSMUSE00000976007	127	2	CTCTACAAAGATGTTATGTTGG	no	32	CACCGCTCTACAAAGATGTTATGTGT	TAAAACACATAACATCTTTGTAGAGC	969985	13	66119715	66119736	1
Gm10778	MGI:3809656	ENSMUSE00001044246	61	2	AGCACTGTCCAAGTTCTAGAGG	yes	47	CACCGAGCACTGTCCAAGTTCTAGGT	TAAAACCTAGAACTTGGACAGTGCTC	959294	10	81662355	81662376	1
Gm10778	MGI:3809656	ENSMUSE00001044246	61	2	TTCCACATCCTCTAGAACTTGG	no	42	CACCGTTCCACATCCTCTAGAACTGT	TAAAACAGTTCTAGAGGATGTGGAAC	959296	10	81662363	81662384	-1
Gm13051	MGI:3702694	ENSMUSE00000986664	127	3	GCTCAGAGGTCATTGTACATGG	yes	47	CACCGGCTCAGAGGTCATTGTACAGT	TAAAACTGTACAATGACCTCTGAGCC	969479	4	146121950	146121971	1
Gm13051	MGI:3702694	ENSMUSE00000986664	127	3	CTGTTAACTTTCAAGGACGTGG	yes	42	CACCGCTGTTAACTTTCAAGGACGGT	TAAAACCGTCCTTGAAAGTTAACAGC	969473	4	146121887	146121908	1
Gm13139	MGI:3701604	ENSMUSE00000975501	127	6	TCCAAGGCCACGTCCTTGAAGG	yes	58	CACCGTCCAAGGCCACGTCCTTGAGT	TAAAACTCAAGGACGTGGCCTTGGAC	969415	4	147176757	147176778	-1
Gm13139	MGI:3701604	ENSMUSE00000975501	127	6	CTGTTAACCTTCAAGGACGTGG	yes	47	CACCGCTGTTAACCTTCAAGGACGGT	TAAAACCGTCCTTGAAGGTTAACAGC	969406	4	147176750	147176771	1
Gm13152	MGI:3701121	ENSMUSE00000967994	127	3	TTGTACATAGATGTGATGTTGG	yes	32	CACCGTTGTACATAGATGTGATGTGT	TAAAACACATCACATCTATGTACAAC	969979	4	147510831	147510852	1
Gm13152	MGI:3701121	ENSMUSE00000967994	127	3	ACCTTCAAGGATGTGGCCGTGG	yes	58	CACCGACCTTCAAGGATGTGGCCGGT	TAAAACCGGCCACATCCTTGAAGGTC	969974	4	147510762	147510783	1
Gm13154	MGI:3651986	ENSMUSE00001006443	127	5	CTGTTAACTTTCAAGGACGTGG	yes	42	CACCGCTGTTAACTTTCAAGGACGGT	TAAAACCGTCCTTGAAAGTTAACAGC	959408	4	147581245	147581266	1
Gm13154	MGI:3651986	ENSMUSE00001006443	127	5	ACTTTCAAGGACGTGGCCTTGG	yes	53	CACCGACTTTCAAGGACGTGGCCTGT	TAAAACAGGCCACGTCCTTGAAAGTC	959409	4	147581251	147581272	1
Gm13212	MGI:3651014	ENSMUSE00001079068	127	3	CTGTACAAGGATGTAATGTTGG	yes	37	CACCGCTGTACAAGGATGTAATGTGT	TAAAACACATTACATCCTTGTACAGC	969489	4	145620636	145620657	1
Gm13212	MGI:3651014	ENSMUSE00001079068	127	3	TCCTCCAGTGAGAAGTACAAGG	yes	47	CACCGTCCTCCAGTGAGAAGTACAGT	TAAAACTGTACTTCTCACTGGAGGAC	969492	4	145620583	145620604	-1
Gm13242	MGI:3712454	ENSMUSE00001035143	127	4	GGACTTCTCATCGGAGGAATGG	yes	53	CACCGGGACTTCTCATCGGAGGAAGT	TAAAACTTCCTCCGATGAGAAGTCCC	969688	4	145699273	145699294	1
Gm13242	MGI:3712454	ENSMUSE00001035143	127	4	ACCTTCAAGGACGTGTTTTTGG	yes	42	CACCGACCTTCAAGGACGTGTTTTGT	TAAAACAAAACACGTCCTTGAAGGTC	969685	4	145699253	145699274	1
Gm13247	MGI:3700965	ENSMUSE00001042673	127	4	CTGTTAACCTTCAACGATGTGG	yes	42	CACCGCTGTTAACCTTCAACGATGGT	TAAAACCATCGTTGAAGGTTAACAGC	956892	4	146535424	146535445	1
Gm13247	MGI:3700965	ENSMUSE00001042673	127	4	TTCAAAGCCACATCGTTGAAGG	yes	42	CACCGTTCAAAGCCACATCGTTGAGT	TAAAACTCAACGATGTGGCTTTGAAC	956900	4	146535431	146535452	-1
Gm14124	MGI:3652002	ENSMUSE00001085289	61	3	AAGATGTTCTTCCGTATTATGG	yes	32	CACCGAAGATGTTCTTCCGTATTAGT	TAAAACTAATACGGAAGAACATCTTC	946427	2	150266467	150266488	-1
Gm14124	MGI:3652002	ENSMUSE00001085289	61	3	GTTTGGGAAGACCATAATACGG	yes	37	CACCGGTTTGGGAAGACCATAATAGT	TAAAACTATTATGGTCTTCCCAAACC	946426	2	150266456	150266477	1
Gm14139	MGI:3836251	ENSMUSE00000988578	61	2	AAGATGCTCTTCCGTATTATGG	yes	37	CACCGAAGATGCTCTTCCGTATTAGT	TAAAACTAATACGGAAGAGCATCTTC	969472	2	150190735	150190756	-1
Gm14139	MGI:3836251	ENSMUSE00000988578	61	2	GTTTGGGAAGACCATAATACGG	yes	37	CACCGGTTTGGGAAGACCATAATAGT	TAAAACTATTATGGTCTTCCCAAACC	969470	2	150190724	150190745	1
Gm14305	MGI:3709632	ENSMUSE00000988246	127	3	ATAGCTGTGAGATTCTTATAGG	yes	32	CACCGATAGCTGTGAGATTCTTATGT	TAAAACATAAGAATCTCACAGCTATC	969684	2	176719060	176719081	-1
Gm14305	MGI:3709632	ENSMUSE00000988246	127	3	GAACTTCACTCAGGATGAGTGG	yes	47	CACCGGAACTTCACTCAGGATGAGGT	TAAAACCTCATCCTGAGTGAAGTTCC	969679	2	176718986	176719007	1
Gm14306	MGI:3805542	ENSMUSE00000974094	127	2	AGTCTCTACAAAGGTGTGATGG	no	42	CACCGAGTCTCTACAAAGGTGTGAGT	TAAAACTCACACCTTTGTAGAGACTC	969900	2	176678611	176678632	1
Gm14306	MGI:3805542	ENSMUSE00000974094	127	2	TGTGATGGTAGAGACCTATAGG	no	42	CACCGTGTGATGGTAGAGACCTATGT	TAAAACATAGGTCTCTACCATCACAC	969901	2	176678625	176678646	1
Gm14308	MGI:3782921	ENSMUSE00001008526	127	3	ATAGCTGTGAGATTCTTATAGG	yes	32	CACCGATAGCTGTGAGATTCTTATGT	TAAAACATAAGAATCTCACAGCTATC	969556	2	176625573	176625594	1
Gm14308	MGI:3782921	ENSMUSE00001008526	127	3	GAACTTCACTCAGGATGAGTGG	yes	47	CACCGGAACTTCACTCAGGATGAGGT	TAAAACCTCATCCTGAGTGAAGTTCC	969558	2	176625647	176625668	-1
Gm14322	MGI:3652185	ENSMUSE00001143634	61	3	TCCATGACTTCTAGAAGTTTGG	no	37	CACCGTCCATGACTTCTAGAAGTTGT	TAAAACAACTTCTAGAAGTCATGGAC	952008	2	177768413	177768434	-1
Gm14322	MGI:3652185	ENSMUSE00001143634	61	3	ACTTCTAGAAGTTTGGAAATGG	no	32	CACCGACTTCTAGAAGTTTGGAAAGT	TAAAACTTTCCAAACTTCTAGAAGTC	952007	2	177768407	177768428	-1
Gm14325	MGI:3702875	ENSMUSE00001094114	127	2	GTGCATGTGAACTTTACTCAGG	no	42	CACCGGTGCATGTGAACTTTACTCGT	TAAAACGAGTAAAGTTCACATGCACC	969390	2	177834604	177834625	-1
Gm14325	MGI:3702875	ENSMUSE00001094114	127	2	CAGGAAGAATGGGCTTTGCTGG	no	53	CACCGCAGGAAGAATGGGCTTTGCGT	TAAAACGCAAAGCCCATTCTTCCTGC	969392	2	177834586	177834607	-1
Gm14326	MGI:3709298	ENSMUSE00001071439	127	3	GAACTTCACTCGGGATGAGTGG	yes	53	CACCGGAACTTCACTCGGGATGAGGT	TAAAACCTCATCCCGAGTGAAGTTCC	969969	2	177948513	177948534	-1
Gm14326	MGI:3709298	ENSMUSE00001071439	127	3	GTCACCTATGATGATGTGCAGG	yes	47	CACCGGTCACCTATGATGATGTGCGT	TAAAACGCACATCATCATAGGTGACC	969967	2	177948536	177948557	-1
Gm14393	MGI:3649576	ENSMUSE00000978952	127	2	GTGCATGTCAACTTCACTCAGG	yes	47	CACCGGTGCATGTCAACTTCACTCGT	TAAAACGAGTGAAGTTGACATGCACC	969941	2	175063952	175063973	-1
Gm14393	MGI:3649576	ENSMUSE00000978952	127	2	CAGGAAGAATGGGCTTTGCTGG	no	53	CACCGCAGGAAGAATGGGCTTTGCGT	TAAAACGCAAAGCCCATTCTTCCTGC	969943	2	175063934	175063955	-1
Gm14406	MGI:3649838	ENSMUSE00001057341	127	2	TGTAGAGATTTTTATGAGAAGG	no	26	CACCGTGTAGAGATTTTTATGAGAGT	TAAAACTCTCATAAAAATCTCTACAC	969825	2	177571729	177571750	1
Gm14406	MGI:3649838	ENSMUSE00001057341	127	2	AATCTCTACAAAGATGTGATGG	no	32	CACCGAATCTCTACAAAGATGTGAGT	TAAAACTCACATCTTTGTAGAGATTC	969830	2	177571717	177571738	-1
Gm14412	MGI:3652251	ENSMUSE00000986264	127	2	GTCACCTATGATGATGTGCAGG	yes	47	CACCGGTCACCTATGATGATGTGCGT	TAAAACGCACATCATCATAGGTGACC	969892	2	177317431	177317452	-1
Gm14412	MGI:3652251	ENSMUSE00000986264	127	2	ATAGCTGTGAGATTTCTATGGG	no	32	CACCGATAGCTGTGAGATTTCTATGT	TAAAACATAGAAATCTCACAGCTATC	969891	2	177317334	177317355	1
Gm14420	MGI:3652255	ENSMUSE00001053585	127	2	AGTCTCTACAAAGGTGTGATGG	no	42	CACCGAGTCTCTACAAAGGTGTGAGT	TAAAACTCACACCTTTGTAGAGACTC	970074	2	177473361	177473382	1
Gm14420	MGI:3652255	ENSMUSE00001053585	127	2	TGTGATGGTAGAGACCTATAGG	no	42	CACCGTGTGATGGTAGAGACCTATGT	TAAAACATAGGTCTCTACCATCACAC	970075	2	177473375	177473396	1
Gm14443	MGI:3652324	ENSMUSE00001033430	127	2	GTCACCTATGATGACGTGCAGG	yes	53	CACCGGTCACCTATGATGACGTGCGT	TAAAACGCACGTCATCATAGGTGACC	970239	2	175171947	175171968	-1
Gm14443	MGI:3652324	ENSMUSE00001130674	61	3	TCCATGACTTCTAGAAGTTTGG	no	37	CACCGTCCATGACTTCTAGAAGTTGT	TAAAACAACTTCTAGAAGTCATGGAC	970442	2	175171597	175171618	1
Gm14444	MGI:3652325	ENSMUSE00001045429	127	2	TGTAGAGATTTTTATGAGAAGG	no	26	CACCGTGTAGAGATTTTTATGAGAGT	TAAAACTCTCATAAAAATCTCTACAC	970129	2	175016701	175016722	-1
Gm14444	MGI:3652325	ENSMUSE00001045429	127	2	AATCTCTACAAAGATGTGATGG	no	32	CACCGAATCTCTACAAAGATGTGAGT	TAAAACTCACATCTTTGTAGAGATTC	970126	2	175016713	175016734	1
Gm14543	MGI:3705218	ENSMUSE00001086256	152	6	CCCCACATACCACCAGTTTTGG	yes	53	CACCGCCCCACATACCACCAGTTTGT	TAAAACAAACTGGTGGTATGTGGGGC	970096	X	37889677	37889698	-1
Gm14543	MGI:3705218	ENSMUSE00001086256	152	6	CAGTGGACACCAAAACTGGTGG	yes	53	CACCGCAGTGGACACCAAAACTGGGT	TAAAACCCAGTTTTGGTGTCCACTGC	970082	X	37889668	37889689	1
Gm15446	MGI:3709333	ENSMUSE00001096852	127	2	TTCACATACACATCATCATAGG	no	32	CACCGTTCACATACACATCATCATGT	TAAAACATGATGATGTGTATGTGAAC	952831	5	109940436	109940457	-1
Gm15446	MGI:3709333	ENSMUSE00001096852	127	2	TGTGATGTTGGAGACCTACAGG	no	47	CACCGTGTGATGTTGGAGACCTACGT	TAAAACGTAGGTCTCCAACATCACAC	952830	5	109940515	109940536	1
Gm2004	MGI:3780174	ENSMUSE00001028217	127	2	GTCACCTATGATGACGTGCAGG	yes	53	CACCGGTCACCTATGATGACGTGCGT	TAAAACGCACGTCATCATAGGTGACC	970505	2	176144670	176144691	-1
Gm2004	MGI:3780174	ENSMUSE00001028217	127	2	GAACTTCACTCAGGATGAGTGG	yes	47	CACCGGAACTTCACTCAGGATGAGGT	TAAAACCTCATCCTGAGTGAAGTTCC	970507	2	176144647	176144668	-1
Gm2026	MGI:3780195	ENSMUSE00000966836	127	2	ATAGCTGTGAGATTCTTATAGG	yes	32	CACCGATAGCTGTGAGATTCTTATGT	TAAAACATAAGAATCTCACAGCTATC	970219	2	175976072	175976093	-1
Gm2026	MGI:3780195	ENSMUSE00000966836	127	2	GAACTTCACTCAGGATGAGTGG	yes	47	CACCGGAACTTCACTCAGGATGAGGT	TAAAACCTCATCCTGAGTGAAGTTCC	970214	2	175975998	175976019	1
Gm4724	MGI:3782904	ENSMUSE00001109628	127	3	ATAGCTGTGAGATTCTTATAGG	yes	32	CACCGATAGCTGTGAGATTCTTATGT	TAAAACATAAGAATCTCACAGCTATC	970324	2	175425031	175425052	1
Gm4724	MGI:3782904	ENSMUSE00001109628	127	3	GAACTTCACTCAGGATGAGTGG	yes	47	CACCGGAACTTCACTCAGGATGAGGT	TAAAACCTCATCCTGAGTGAAGTTCC	970326	2	175425105	175425126	-1
Gm4745	MGI:3646231	ENSMUSE00000963376	200	3	TGGAGCTGGCTGTATTGATTGG	yes	47	CACCGTGGAGCTGGCTGTATTGATGT	TAAAACATCAATACAGCCAGCTCCAC	970455	7	14664536	14664557	1
Gm4745	MGI:3646231	ENSMUSE00000963376	200	3	GATGAGTGCCAGTACCCAAAGG	yes	53	CACCGGATGAGTGCCAGTACCCAAGT	TAAAACTTGGGTACTGGCACTCATCC	970452	7	14664502	14664523	1
Gm608	MGI:2685454	ENSMUSE00001156283	83	5	TTTCAGAGCAGGGGAGCATGGG	yes	53	CACCGTTTCAGAGCAGGGGAGCATGT	TAAAACATGCTCCCCTGCTCTGAAAC	970143	16	44205056	44205077	-1
Gm608	MGI:2685454	ENSMUSE00001156283	83	5	GAAAGAAGAAAATCAATGCTGG	yes	32	CACCGGAAAGAAGAAAATCAATGCGT	TAAAACGCATTGATTTTCTTCTTTCC	970141	16	44205010	44205031	1
Gm6710	MGI:3779623	ENSMUSE00001106576	127	2	GTCACCTATGATGACGTGCAGG	yes	53	CACCGGTCACCTATGATGACGTGCGT	TAAAACGCACGTCATCATAGGTGACC	970329	2	175878235	175878256	1
Gm6710	MGI:3779623	ENSMUSE00001106576	127	2	GAACTTCACTCAGGATGAGTGG	yes	47	CACCGGAACTTCACTCAGGATGAGGT	TAAAACCTCATCCTGAGTGAAGTTCC	970331	2	175878258	175878279	1
Gmeb1	MGI:2135604	ENSMUSE00001108649	83	3	CAATACACAAAATCGAGGAAGG	yes	37	CACCGCAATACACAAAATCGAGGAGT	TAAAACTCCTCGATTTTGTGTATTGC	970229	4	132245991	132246012	-1
Gmeb1	MGI:2135604	ENSMUSE00001108649	83	3	CACTCAATACACAAAATCGAGG	yes	37	CACCGCACTCAATACACAAAATCGGT	TAAAACCGATTTTGTGTATTGAGTGC	970228	4	132245995	132246016	-1
Gmeb2	MGI:2652836	ENSMUSE00000221722	128	4	CTGCTGTCTCCGCAAGTGATGG	yes	58	CACCGCTGCTGTCTCCGCAAGTGAGT	TAAAACTCACTTGCGGAGACAGCAGC	970195	2	181265039	181265060	1
Gmeb2	MGI:2652836	ENSMUSE00000221722	128	4	GCTGTCTCCGCAAGTGATGGGG	yes	58	CACCGGCTGTCTCCGCAAGTGATGGT	TAAAACCATCACTTGCGGAGACAGCC	970194	2	181265041	181265062	1
Grhl1	MGI:2182540	ENSMUSE00000655648	77	5	ATTCATGCCCGGCATCCGAAGG	yes	58	CACCGATTCATGCCCGGCATCCGAGT	TAAAACTCGGATGCCGGGCATGAATC	970361	12	24582908	24582929	-1
Grhl1	MGI:2182540	ENSMUSE00000655648	77	5	GAACTCAGCCTTCGGATGCCGG	yes	58	CACCGGAACTCAGCCTTCGGATGCGT	TAAAACGCATCCGAAGGCTGAGTTCC	970356	12	24582900	24582921	1
Grhl2	MGI:2182543	ENSMUSE00000649638	157	6	ATCTCTCCGTCAGAAGCAGGGG	yes	53	CACCGATCTCTCCGTCAGAAGCAGGT	TAAAACCTGCTTCTGACGGAGAGATC	970513	15	37288221	37288242	1
Grhl2	MGI:2182543	ENSMUSE00000649638	157	6	GGTACATTTCAGTACACCCTGG	yes	47	CACCGGGTACATTTCAGTACACCCGT	TAAAACGGGTGTACTGAAATGTACCC	970511	15	37288189	37288210	1
Grhl3	MGI:2655333	ENSMUSE00000398042	187	2	TTTGGTGGCAGCCGTCAAAGGG	yes	53	CACCGTTTGGTGGCAGCCGTCAAAGT	TAAAACTTTGACGGCTGCCACCAAAC	970156	4	135561238	135561259	1
Grhl3	MGI:2655333	ENSMUSE00000398042	187	2	GCCATGATGAGAGTCAACGGGG	yes	53	CACCGGCCATGATGAGAGTCAACGGT	TAAAACCGTTGACTCTCATCATGGCC	970166	4	135561216	135561237	-1
Grlf1	MGI:1929494	ENSMUSE00000385201	145	3	CCTTTGTGATGGATGGCCGGGG	yes	58	CACCGCCTTTGTGATGGATGGCCGGT	TAAAACCGGCCATCCATCACAAAGGC	970295	7	16549171	16549192	1
Grlf1	MGI:1929494	ENSMUSE00000385201	145	3	CCAAAATAGTTACTCTCCCAGG	yes	42	CACCGCCAAAATAGTTACTCTCCCGT	TAAAACGGGAGAGTAACTATTTTGGC	970299	7	16549146	16549167	1
Gsc	MGI:95841	ENSMUSE00000114565	260	2	GAGACGAAGTACCCAGACGTGG	yes	58	CACCGGAGACGAAGTACCCAGACGGT	TAAAACCGTCTGGGTACTTCGTCTCC	970420	12	104472046	104472067	-1
Gsc	MGI:95841	ENSMUSE00000114565	260	2	AGCTGCTCATCGGTGAAGATGG	yes	53	CACCGAGCTGCTCATCGGTGAAGAGT	TAAAACTCTTCACCGATGAGCAGCTC	970403	12	104472093	104472114	1
Gsc2	MGI:892006	ENSMUSE00000129983	254	2	TGTGCCTACGTCGGGATACTGG	yes	58	CACCGTGTGCCTACGTCGGGATACGT	TAAAACGTATCCCGACGTAGGCACAC	970270	16	17914414	17914435	1
Gsc2	MGI:892006	ENSMUSE00000129983	254	2	AGAACCAGTATCCCGACGTAGG	yes	53	CACCGAGAACCAGTATCCCGACGTGT	TAAAACACGTCGGGATACTGGTTCTC	970288	16	17914418	17914439	-1
Gtf2a1	MGI:1933277	ENSMUSE00000113576	208	3	TTGCTGAGGTTGCGCTTGCTGG	yes	58	CACCGTTGCTGAGGTTGCGCTTGCGT	TAAAACGCAAGCGCAACCTCAGCAAC	953382	12	91575639	91575660	1
Gtf2a1	MGI:1933277	ENSMUSE00000113576	208	3	GCTGAGGTACCGTTTGCTGAGG	yes	58	CACCGGCTGAGGTACCGTTTGCTGGT	TAAAACCAGCAAACGGTACCTCAGCC	953383	12	91575626	91575647	1
Gtf2a1l	MGI:1919078	ENSMUSE00000138839	121	3	GGGCTGGTGGTAAGGCATGAGG	yes	63	CACCGGGGCTGGTGGTAAGGCATGGT	TAAAACCATGCCTTACCACCAGCCCC	948676	17	88671586	88671607	-1
Gtf2a1l	MGI:1919078	ENSMUSE00000138839	121	3	GCTTTAGATTGTAACACTTTGG	yes	32	CACCGGCTTTAGATTGTAACACTTGT	TAAAACAAGTGTTACAATCTAAAGCC	948672	17	88671509	88671530	-1
Gtf2a2	MGI:1933289	ENSMUSE00001145558	119	2	GTATTTCTGTATAACTGATAGG	yes	26	CACCGGTATTTCTGTATAACTGATGT	TAAAACATCAGTTATACAGAAATACC	970225	9	70015296	70015317	-1
Gtf2a2	MGI:1933289	ENSMUSE00001145558	119	2	ATACAGAAATACAACTTTGGGG	no	26	CACCGATACAGAAATACAACTTTGGT	TAAAACCAAAGTTGTATTTCTGTATC	970224	9	70015306	70015327	1
Gtf2b	MGI:2385191	ENSMUSE00000177761	134	3	AGAGTCTCCAACTCTAGATGGG	yes	42	CACCGAGAGTCTCCAACTCTAGATGT	TAAAACATCTAGAGTTGGAGACTCTC	970439	3	142778255	142778276	-1
Gtf2b	MGI:2385191	ENSMUSE00000177761	134	3	TATTGATGTGGGATCTGAATGG	yes	37	CACCGTATTGATGTGGGATCTGAAGT	TAAAACTTCAGATCCCACATCAATAC	970434	3	142778201	142778222	1
Gtf2e1	MGI:1921447	ENSMUSE00000130859	202	3	AAAGATGCTCGCACGCTTTTGG	yes	47	CACCGAAAGATGCTCGCACGCTTTGT	TAAAACAAAGCGTGCGAGCATCTTTC	947070	16	37522869	37522890	-1
Gtf2e1	MGI:1921447	ENSMUSE00000130859	202	3	TGTATGGCAAAAGGTGCAGCGG	yes	47	CACCGTGTATGGCAAAAGGTGCAGGT	TAAAACCTGCACCTTTTGCCATACAC	947061	16	37522924	37522945	1
Gtf2e2	MGI:1915403	ENSMUSE00000210988	92	3	GAAGCTCTGGATATAAGTTCGG	yes	37	CACCGGAAGCTCTGGATATAAGTTGT	TAAAACAACTTATATCCAGAGCTTCC	971012	8	33752480	33752501	1
Gtf2e2	MGI:1915403	ENSMUSE00000210991	94	6	ACGACTTACAAATAGTATCTGG	yes	32	CACCGACGACTTACAAATAGTATCGT	TAAAACGATACTATTTGTAAGTCGTC	970931	8	33762021	33762042	-1
Gtf2f1	MGI:1923848	ENSMUSE00000657111	47	2	GGGACTCGGACGACGTACTCGG	yes	63	CACCGGGGACTCGGACGACGTACTGT	TAAAACAGTACGTCGTCCGAGTCCCC	951553	17	57010979	57011000	1
Gtf2f1	MGI:1923848	ENSMUSE00000657109	194	4	CTCAGGCCGAAACTCCTTTAGG	yes	53	CACCGCTCAGGCCGAAACTCCTTTGT	TAAAACAAAGGAGTTTCGGCCTGAGC	951370	17	57007757	57007778	1
Gtf2f2	MGI:1915955	ENSMUSE00000555160	145	4	CAAATATTCATGACATCGGTGG	yes	37	CACCGCAAATATTCATGACATCGGGT	TAAAACCCGATGTCATGAATATTTGC	970947	14	75995516	75995537	-1
Gtf2f2	MGI:1915955	ENSMUSE00000555156	82	5	GGTGCAGAGAGCGGAATGCCGG	yes	63	CACCGGGTGCAGAGAGCGGAATGCGT	TAAAACGCATTCCGCTCTCTGCACCC	970828	14	75949473	75949494	-1
Gtf2h1	MGI:1277216	ENSMUSE00000204279	193	3	TTCACTGCCGTGCTTTCGTTGG	yes	53	CACCGTTCACTGCCGTGCTTTCGTGT	TAAAACACGAAAGCACGGCAGTGAAC	970768	7	46803901	46803922	-1
Gtf2h1	MGI:1277216	ENSMUSE00000204279	193	3	TTCAGCTGGTCCTGCATGCAGG	yes	58	CACCGTTCAGCTGGTCCTGCATGCGT	TAAAACGCATGCAGGACCAGCTGAAC	970756	7	46803856	46803877	1
Gtf2h2	MGI:1345669	ENSMUSE00001159618	106	8	AGCGATGGTTCTCCATGGCAGG	yes	58	CACCGAGCGATGGTTCTCCATGGCGT	TAAAACGCCATGGAGAACCATCGCTC	970704	13	100482974	100482995	1
Gtf2h2	MGI:1345669	ENSMUSE00001159618	106	8	TTAAGGAATTATAGAGCGATGG	yes	32	CACCGTTAAGGAATTATAGAGCGAGT	TAAAACTCGCTCTATAATTCCTTAAC	970706	13	100482960	100482981	1
Gtf2h3	MGI:1277143	ENSMUSE00001188177	80	2	TTTCCCCACCAAATCGGGTTGG	yes	53	CACCGTTTCCCCACCAAATCGGGTGT	TAAAACACCCGATTTGGTGGGGAAAC	956941	5	124582484	124582505	-1
Gtf2h3	MGI:1277143	ENSMUSE00001188177	80	2	TGACACCAACCCGATTTGGTGG	yes	53	CACCGTGACACCAACCCGATTTGGGT	TAAAACCCAAATCGGGTTGGTGTCAC	956937	5	124582479	124582500	1
Gtf2h4	MGI:1338799	ENSMUSE00001196231	97	5	GCCCGGGACGTCCCCTCACTGG	yes	79	CACCGGCCCGGGACGTCCCCTCACGT	TAAAACGTGAGGGGACGTCCCGGGCC	970539	17	35670892	35670913	-1
Gtf2h4	MGI:1338799	ENSMUSE00001196231	97	5	GGGACCAGACAAGCATGCCCGG	yes	63	CACCGGGGACCAGACAAGCATGCCGT	TAAAACGGCATGCTTGTCTGGTCCCC	970538	17	35670908	35670929	-1
Gtf2i	MGI:1202722	ENSMUSE00001152517	139	3	AGACCGACGTGTTTGTTGTTGG	yes	47	CACCGAGACCGACGTGTTTGTTGTGT	TAAAACACAACAAACACGTCGGTCTC	970623	5	134293812	134293833	-1
Gtf2i	MGI:1202722	ENSMUSE00001152517	139	3	TTGTTGTTGGAACCGAAAGAGG	yes	42	CACCGTTGTTGTTGGAACCGAAAGGT	TAAAACCTTTCGGTTCCAACAACAAC	970624	5	134293800	134293821	-1
Gtf2ird1	MGI:1861942	ENSMUSE00000649241	142	3	TCATTGTGTACCGCCACGCAGG	yes	58	CACCGTCATTGTGTACCGCCACGCGT	TAAAACGCGTGGCGGTACACAATGAC	947305	5	134415221	134415242	1
Gtf2ird1	MGI:1861942	ENSMUSE00000649241	142	3	GTGTTTCTGAACACTCGGAAGG	yes	47	CACCGGTGTTTCTGAACACTCGGAGT	TAAAACTCCGAGTGTTCAGAAACACC	947316	5	134415165	134415186	-1
Gtf2ird2	MGI:2149780	ENSMUSE00001107445	139	3	GAGACAGACGTGTACGTGGTGG	yes	58	CACCGGAGACAGACGTGTACGTGGGT	TAAAACCCACGTACACGTCTGTCTCC	970960	5	134192704	134192725	1
Gtf2ird2	MGI:2149780	ENSMUSE00001107445	139	3	GCCTTTGTCAACGCCAGACAGG	yes	58	CACCGGCCTTTGTCAACGCCAGACGT	TAAAACGTCTGGCGTTGACAAAGGCC	970965	5	134192743	134192764	1
Gtf3a	MGI:1913846	ENSMUSE00001122199	101	2	CATGTCCTGATTCACACCGGGG	yes	53	CACCGCATGTCCTGATTCACACCGGT	TAAAACCGGTGTGAATCAGGACATGC	970885	5	146950599	146950620	1
Gtf3a	MGI:1913846	ENSMUSE00001122199	101	2	CTTTTCCCCGGTGTGAATCAGG	yes	53	CACCGCTTTTCCCCGGTGTGAATCGT	TAAAACGATTCACACCGGGGAAAAGC	970890	5	146950604	146950625	-1
Gtf3c1	MGI:107887	ENSMUSE00000391914	124	6	CAGGGTGAATCTCCTGCAAGGG	yes	53	CACCGCAGGGTGAATCTCCTGCAAGT	TAAAACTTGCAGGAGATTCACCCTGC	959286	7	125693166	125693187	1
Gtf3c1	MGI:107887	ENSMUSE00000435854	116	8	ATCCGAGTTGCTATGAACGTGG	yes	47	CACCGATCCGAGTTGCTATGAACGGT	TAAAACCGTTCATAGCAACTCGGATC	959537	7	125678882	125678903	-1
Gtf3c2	MGI:1919002	ENSMUSE00001186535	280	4	TGAAGAAGACGGAAGCGCTCGG	yes	53	CACCGTGAAGAAGACGGAAGCGCTGT	TAAAACAGCGCTTCCGTCTTCTTCAC	947886	5	31172905	31172926	-1
Gtf3c2	MGI:1919002	ENSMUSE00001186535	280	4	CTCATCTTCACCCTCGACCTGG	yes	58	CACCGCTCATCTTCACCCTCGACCGT	TAAAACGGTCGAGGGTGAAGATGAGC	947873	5	31172866	31172887	1
Gtf3c3	MGI:2138383	ENSMUSE00000296889	185	3	TCTTCAGTCTCTCCAAGCATGG	yes	47	CACCGTCTTCAGTCTCTCCAAGCAGT	TAAAACTGCTTGGAGAGACTGAAGAC	970801	1	54434169	54434190	1
Gtf3c3	MGI:2138383	ENSMUSE00000296889	185	3	CAAATACATCGCCTGCAGTGGG	yes	47	CACCGCAAATACATCGCCTGCAGTGT	TAAAACACTGCAGGCGATGTATTTGC	970802	1	54434098	54434119	1
Gtf3c4	MGI:2138937	ENSMUSE00000223849	131	3	CTTGCTTGCGATCTGTGAATGG	yes	47	CACCGCTTGCTTGCGATCTGTGAAGT	TAAAACTTCACAGATCGCAAGCAAGC	970796	2	28830533	28830554	1
Gtf3c4	MGI:2138937	ENSMUSE00000223842	89	4	CCGTCTGTATATCAAGCTCTGG	yes	47	CACCGCCGTCTGTATATCAAGCTCGT	TAAAACGAGCTTGATATACAGACGGC	971006	2	28827521	28827542	1
Gtf3c5	MGI:1917489	ENSMUSE00000343000	220	2	CAAGTTGAACGTGACCTGGGGG	yes	53	CACCGCAAGTTGAACGTGACCTGGGT	TAAAACCCAGGTCACGTTCAACTTGC	970914	2	28579558	28579579	1
Gtf3c5	MGI:1917489	ENSMUSE00000343000	220	2	GAACTCTACTTCCGGCCCAAGG	yes	58	CACCGGAACTCTACTTCCGGCCCAGT	TAAAACTGGGCCGGAAGTAGAGTTCC	970918	2	28579689	28579710	-1
Gtf3c6	MGI:1914621	ENSMUSE00000098413	64	3	GAGAGGCCCATCATGCAAGTGG	yes	58	CACCGGAGAGGCCCATCATGCAAGGT	TAAAACCTTGCATGATGGGCCTCTCC	970591	10	40254431	40254452	-1
Gtf3c6	MGI:1914621	ENSMUSE00000098413	64	3	AGCTGTCCACTTGCATGATGGG	yes	47	CACCGAGCTGTCCACTTGCATGATGT	TAAAACATCATGCAAGTGGACAGCTC	970590	10	40254425	40254446	1
Gzf1	MGI:1921783	ENSMUSE00000169624	158	5	TGACAAGTCTACTCTCCGGAGG	yes	53	CACCGTGACAAGTCTACTCTCCGGGT	TAAAACCCGGAGAGTAGACTTGTCAC	971757	2	148690203	148690224	1
Gzf1	MGI:1921783	ENSMUSE00000169624	158	5	CGCTGGAGGGCATTTACCTGGG	yes	58	CACCGCGCTGGAGGGCATTTACCTGT	TAAAACAGGTAAATGCCCTCCAGCGC	971760	2	148690118	148690139	-1
Hars	MGI:108087	ENSMUSE00000142667	94	8	CGGAAGTGGCTGATCGCATCGG	yes	58	CACCGCGGAAGTGGCTGATCGCATGT	TAAAACATGCGATCAGCCACTTCCGC	949271	18	36770825	36770846	-1
Hars	MGI:108087	ENSMUSE00000142667	94	8	GAAGTGGCTGATCGCATCGGGG	yes	58	CACCGGAAGTGGCTGATCGCATCGGT	TAAAACCGATGCGATCAGCCACTTCC	949272	18	36770823	36770844	-1
Hars2	MGI:1918041	ENSMUSE00001123100	94	8	GAGGTGGCCGATCGAATTGGGG	yes	58	CACCGGAGGTGGCCGATCGAATTGGT	TAAAACCAATTCGATCGGCCACCTCC	971911	18	36788631	36788652	1
Hars2	MGI:1918041	ENSMUSE00001123100	94	8	AAGAAAGGTCTAGCTCCCGAGG	yes	53	CACCGAAGAAAGGTCTAGCTCCCGGT	TAAAACCGGGAGCTAGACCTTTCTTC	971908	18	36788613	36788634	1
Hbp1	MGI:894659	ENSMUSE00001100828	184	2	CCAGGGATGAGTGACTCGCTGG	yes	63	CACCGCCAGGGATGAGTGACTCGCGT	TAAAACGCGAGTCACTCATCCCTGGC	958252	12	31943901	31943922	-1
Hbp1	MGI:894659	ENSMUSE00001100828	184	2	CATCACAGGAGTTGTATCCTGG	yes	47	CACCGCATCACAGGAGTTGTATCCGT	TAAAACGGATACAACTCCTGTGATGC	958246	12	31943844	31943865	1
Hcfc1	MGI:105942	ENSMUSE00000481171	149	2	TGAGAGGGGATATCCCTCCAGG	yes	58	CACCGTGAGAGGGGATATCCCTCCGT	TAAAACGGAGGGATATCCCCTCTCAC	972248	X	73959684	73959705	-1
Hcfc1	MGI:105942	ENSMUSE00000481171	149	2	TGTGATGGTACTCGCCTATTGG	yes	47	CACCGTGTGATGGTACTCGCCTATGT	TAAAACATAGGCGAGTACCATCACAC	972251	X	73959640	73959661	-1
Hdac1	MGI:108086	ENSMUSE00000182279	139	5	TACGTCAATGACATCGTCCTGG	yes	47	CACCGTACGTCAATGACATCGTCCGT	TAAAACGGACGATGTCATTGACGTAC	952487	4	129522982	129523003	-1
Hdac1	MGI:108086	ENSMUSE00001156049	113	2	GAGTCATGCGGATTCGGTGAGG	yes	58	CACCGGAGTCATGCGGATTCGGTGGT	TAAAACCACCGAATCCGCATGACTCC	952099	4	129534661	129534682	1
Hdac10	MGI:2158340	ENSMUSE00001123777	97	3	GTACTGCTTAGACAGTGCGTGG	yes	53	CACCGGTACTGCTTAGACAGTGCGGT	TAAAACCGCACTGTCTAAGCAGTACC	956001	15	89127943	89127964	1
Hdac10	MGI:2158340	ENSMUSE00001123777	97	3	TCCTCTTTATCCAGGGTCTGGG	yes	47	CACCGTCCTCTTTATCCAGGGTCTGT	TAAAACAGACCCTGGATAAAGAGGAC	955999	15	89127968	89127989	1
Hdac2	MGI:1097691	ENSMUSE00000358065	113	2	TATGGTTTATACCGAAAAATGG	yes	26	CACCGTATGGTTTATACCGAAAAAGT	TAAAACTTTTTCGGTATAAACCATAC	971961	10	36985210	36985231	1
Hdac2	MGI:1097691	ENSMUSE00000358065	113	2	GAGTCATCCGGATTCTATGAGG	yes	47	CACCGGAGTCATCCGGATTCTATGGT	TAAAACCATAGAATCCGGATGACTCC	971964	10	36985171	36985192	-1
Hdac3	MGI:1343091	ENSMUSE00001111244	83	2	CCAATGAAACCTCATCGCCTGG	yes	53	CACCGCCAATGAAACCTCATCGCCGT	TAAAACGGCGATGAGGTTTCATTGGC	971719	18	37954732	37954753	-1
Hdac3	MGI:1343091	ENSMUSE00001111244	83	2	CTTATAGAGACCATAATGCAGG	yes	37	CACCGCTTATAGAGACCATAATGCGT	TAAAACGCATTATGGTCTCTATAAGC	971718	18	37954691	37954712	1
Hdac5	MGI:1333784	ENSMUSE00001135514	260	4	CTTCTGGAACTCGGCGAACAGG	yes	58	CACCGCTTCTGGAACTCGGCGAACGT	TAAAACGTTCGCCGAGTTCCAGAAGC	971992	11	102206961	102206982	1
Hdac5	MGI:1333784	ENSMUSE00001135514	260	4	CAAGTGGTCGTGCTGCTTCTGG	yes	58	CACCGCAAGTGGTCGTGCTGCTTCGT	TAAAACGAAGCAGCACGACCACTTGC	971994	11	102206946	102206967	1
Hdac6	MGI:1333752	ENSMUSE00001198589	89	4	CAAGAGTGCCAGTTGGTACTGG	yes	53	CACCGCAAGAGTGCCAGTTGGTACGT	TAAAACGTACCAACTGGCACTCTTGC	971679	X	7946714	7946735	-1
Hdac6	MGI:1333752	ENSMUSE00001198589	89	4	ACACCAATCCAGTACCAACTGG	yes	47	CACCGACACCAATCCAGTACCAACGT	TAAAACGTTGGTACTGGATTGGTGTC	971677	X	7946706	7946727	1
Hdac7	MGI:1891835	ENSMUSE00000986916	91	3	TCCATGGACCCACCAATGCCGG	yes	58	CACCGTCCATGGACCCACCAATGCGT	TAAAACGCATTGGTGGGTCCATGGAC	955788	15	97811329	97811350	-1
Hdac7	MGI:1891835	ENSMUSE00000986916	91	3	CCCCCTGCAGCTCCGGCATTGG	yes	74	CACCGCCCCCTGCAGCTCCGGCATGT	TAAAACATGCCGGAGCTGCAGGGGGC	955786	15	97811317	97811338	1
Hdac8	MGI:1917565	ENSMUSE00001154732	53	2	ATCAGAGAGTGGACCATACTGG	yes	47	CACCGATCAGAGAGTGGACCATACGT	TAAAACGTATGGTCCACTCTCTGATC	971744	X	102504429	102504450	1
Hdac8	MGI:1917565	ENSMUSE00001154732	53	2	ATTTGTTTATGCAGGGCATAGG	yes	37	CACCGATTTGTTTATGCAGGGCATGT	TAAAACATGCCCTGCATAAACAAATC	971746	X	102504402	102504423	1
Hdac9	MGI:1931221	ENSMUSE00000685536	242	3	GTTGCTTCTCGCGGACGACAGG	yes	63	CACCGGTTGCTTCTCGCGGACGACGT	TAAAACGTCGTCCGCGAGAAGCAACC	971688	12	34437265	34437286	1
Hdac9	MGI:1931221	ENSMUSE00000685536	242	3	GATCTGTCCTCAGGTCTAAAGG	yes	47	CACCGGATCTGTCCTCAGGTCTAAGT	TAAAACTTAGACCTGAGGACAGATCC	971685	12	34437313	34437334	1
Hdx	MGI:2685226	ENSMUSE00000294066	208	6	AAGTTCCACCTCCAAGAGGAGG	yes	53	CACCGAAGTTCCACCTCCAAGAGGGT	TAAAACCCTCTTGGAGGTGGAACTTC	972087	X	111600758	111600779	-1
Hdx	MGI:2685226	ENSMUSE00000294066	208	6	AGAAGAAAATACCGTTTAATGG	yes	26	CACCGAGAAGAAAATACCGTTTAAGT	TAAAACTTAAACGGTATTTTCTTCTC	972085	X	111600786	111600807	-1
Helt	MGI:3040955	ENSMUSE00000365458	97	3	GCATTCCGCGGATTTTCCCCGG	yes	58	CACCGGCATTCCGCGGATTTTCCCGT	TAAAACGGGAAAATCCGCGGAATGCC	949631	8	46293181	46293202	-1
Helt	MGI:3040955	ENSMUSE00000365458	97	3	ATTCCGCGGATTTTCCCCGGGG	yes	58	CACCGATTCCGCGGATTTTCCCCGGT	TAAAACCGGGGAAAATCCGCGGAATC	949632	8	46293179	46293200	-1
Hes2	MGI:1098624	ENSMUSE00001130708	100	4	CGCTCTTCGAAGTTGGAGAAGG	yes	53	CACCGCGCTCTTCGAAGTTGGAGAGT	TAAAACTCTCCAACTTCGAAGAGCGC	954029	4	152160135	152160156	1
Hes2	MGI:1098624	ENSMUSE00001130708	100	4	CAGAGGAGTACAGGGTCGCAGG	yes	63	CACCGCAGAGGAGTACAGGGTCGCGT	TAAAACGCGACCCTGTACTCCTCTGC	954035	4	152160198	152160219	-1
Hes3	MGI:104877	ENSMUSE00000183725	82	4	CTGGAGAAGGCCGATATCCTGG	yes	58	CACCGCTGGAGAAGGCCGATATCCGT	TAAAACGGATATCGGCCTTCTCCAGC	972075	4	152287668	152287689	-1
Hes3	MGI:104877	ENSMUSE00000183725	82	4	ACACTCAGCTCCAGGATATCGG	yes	47	CACCGACACTCAGCTCCAGGATATGT	TAAAACATATCCTGGAGCTGAGTGTC	972072	4	152287658	152287679	1
Hes5	MGI:104876	ENSMUSE00000331835	166	2	GGTGGTGGAGAAGATGCGTCGG	yes	58	CACCGGGTGGTGGAGAAGATGCGTGT	TAAAACACGCATCTTCTCCACCACCC	971812	4	154961147	154961168	1
Hes5	MGI:104876	ENSMUSE00000331835	166	2	GCTGGAGCAGGAGTTCGCGCGG	yes	68	CACCGGCTGGAGCAGGAGTTCGCGGT	TAAAACCGCGAACTCCTGCTCCAGCC	971815	4	154961207	154961228	1
Hes6	MGI:1859852	ENSMUSE00001174316	82	3	CTAGAGAACGCCGAGGTTCTGG	yes	58	CACCGCTAGAGAACGCCGAGGTTCGT	TAAAACGAACCTCGGCGTTCTCTAGC	971848	1	91412769	91412790	-1
Hes6	MGI:1859852	ENSMUSE00001174316	82	3	GCCAAGCTAGAGAACGCCGAGG	yes	63	CACCGGCCAAGCTAGAGAACGCCGGT	TAAAACCGGCGTTCTCTAGCTTGGCC	971847	1	91412775	91412796	-1
Hes7	MGI:2135679	ENSMUSE00000135329	88	3	GAGATACTGGAGTTCGCCGTGG	yes	58	CACCGGAGATACTGGAGTTCGCCGGT	TAAAACCGGCGAACTCCAGTATCTCC	972144	11	69122173	69122194	1
Hes7	MGI:2135679	ENSMUSE00000135329	88	3	CTACTTGAGGGAGCGAAGCCGG	yes	58	CACCGCTACTTGAGGGAGCGAAGCGT	TAAAACGCTTCGCTCCCTCAAGTAGC	972146	11	69122196	69122217	1
Hesx1	MGI:96071	ENSMUSE00000249582	200	2	GAGTTGGTACCGAGGACGAAGG	yes	58	CACCGGAGTTGGTACCGAGGACGAGT	TAAAACTCGTCCTCGGTACCAACTCC	972219	14	27001523	27001544	1
Hesx1	MGI:96071	ENSMUSE00000249582	200	2	TCTGGGTGAAAGCGGTTCTTGG	yes	53	CACCGTCTGGGTGAAAGCGGTTCTGT	TAAAACAGAACCGCTTTCACCCAGAC	972234	14	27001545	27001566	-1
Hey1	MGI:1341800	ENSMUSE00000311735	76	2	AAACCTGGGACGATGTCGTTGG	yes	53	CACCGAAACCTGGGACGATGTCGTGT	TAAAACACGACATCGTCCCAGGTTTC	972027	3	8666525	8666546	1
Hey1	MGI:1341800	ENSMUSE00000311735	76	2	GACGATGTCGTTGGGGACATGG	yes	58	CACCGGACGATGTCGTTGGGGACAGT	TAAAACTGTCCCCAACGACATCGTCC	972025	3	8666533	8666554	1
Hey2	MGI:1341884	ENSMUSE00000098067	79	2	GAGGTAGTTGTCGGTGAATTGG	yes	47	CACCGGAGGTAGTTGTCGGTGAATGT	TAAAACATTCACCGACAACTACCTCC	947177	10	30840635	30840656	1
Hey2	MGI:1341884	ENSMUSE00000098067	79	2	TTTCTTGCCATAATCTGAGAGG	yes	37	CACCGTTTCTTGCCATAATCTGAGGT	TAAAACCTCAGATTATGGCAAGAAAC	947179	10	30840617	30840638	1
Heyl	MGI:1860511	ENSMUSE00001109189	67	2	CCGGGCTTGCATCTGCGAAGGG	yes	63	CACCGCCGGGCTTGCATCTGCGAAGT	TAAAACTTCGCAGATGCAAGCCCGGC	972024	4	123240161	123240182	-1
Heyl	MGI:1860511	ENSMUSE00001194169	82	4	GAGGTCTTGCAGATGACCGTGG	yes	58	CACCGGAGGTCTTGCAGATGACCGGT	TAAAACCGGTCATCTGCAAGACCTCC	971854	4	123243048	123243069	1
Hif1a	MGI:106918	ENSMUSE00000114679	146	3	CTAACAGATGACGGCGACATGG	yes	53	CACCGCTAACAGATGACGGCGACAGT	TAAAACTGTCGCCGTCATCTGTTAGC	971926	12	73928066	73928087	1
Hif1a	MGI:106918	ENSMUSE00000114679	146	3	TGATGGTGCTAACAGATGACGG	yes	42	CACCGTGATGGTGCTAACAGATGAGT	TAAAACTCATCTGTTAGCACCATCAC	971925	12	73928058	73928079	1
Hif3a	MGI:1859778	ENSMUSE00000197930	191	2	CTGATTGTGAGGCGCATGATGG	yes	53	CACCGCTGATTGTGAGGCGCATGAGT	TAAAACTCATGCGCCTCACAATCAGC	972823	7	17056292	17056313	1
Hif3a	MGI:1859778	ENSMUSE00000197930	191	2	AAGGAGAAGTCGCGGGACGCGG	yes	63	CACCGAAGGAGAAGTCGCGGGACGGT	TAAAACCGTCCCGCGACTTCTCCTTC	972828	7	17056410	17056431	-1
Hinfp	MGI:2429620	ENSMUSE00000372344	178	2	TCCGGGGAACTTTTCCAGGAGG	yes	58	CACCGTCCGGGGAACTTTTCCAGGGT	TAAAACCCTGGAAAAGTTCCCCGGAC	954336	9	44302560	44302581	1
Hinfp	MGI:2429620	ENSMUSE00000372344	178	2	CCTTCCGGGGAACTTTTCCAGG	yes	58	CACCGCCTTCCGGGGAACTTTTCCGT	TAAAACGGAAAAGTTCCCCGGAAGGC	954337	9	44302557	44302578	1
Hivep1	MGI:96100	ENSMUSE00000117348	134	5	TTGCTGAATTCAACTACTGTGG	yes	37	CACCGTTGCTGAATTCAACTACTGGT	TAAAACCAGTAGTTGAATTCAGCAAC	947044	13	42163373	42163394	-1
Hivep1	MGI:96100	ENSMUSE00000117348	134	5	CTTGGTTCACTTTTGATTAAGG	yes	32	CACCGCTTGGTTCACTTTTGATTAGT	TAAAACTAATCAAAAGTGAACCAAGC	947045	13	42163439	42163460	-1
Hivep2	MGI:1338076	ENSMUSE00000098727	155	5	CAAACAAGAAGGGCGCATCAGG	yes	53	CACCGCAAACAAGAAGGGCGCATCGT	TAAAACGATGCGCCCTTCTTGTTTGC	972286	10	14133746	14133767	-1
Hivep2	MGI:1338076	ENSMUSE00000098727	155	5	CAAAGATCTTAATTCGGATTGG	yes	32	CACCGCAAAGATCTTAATTCGGATGT	TAAAACATCCGAATTAAGATCTTTGC	972290	10	14133866	14133887	-1
Hivep3	MGI:106589	ENSMUSE00000244329	143	5	CGAAGATCTTGACCCTCGCCGG	yes	58	CACCGCGAAGATCTTGACCCTCGCGT	TAAAACGCGAGGGTCAAGATCTTCGC	972620	4	120103826	120103847	-1
Hivep3	MGI:106589	ENSMUSE00000244329	143	5	CGAGGGTCAAGATCTTCGAAGG	yes	53	CACCGCGAGGGTCAAGATCTTCGAGT	TAAAACTCGAAGATCTTGACCCTCGC	972610	4	120103830	120103851	1
Hlf	MGI:96108	ENSMUSE00001111506	221	3	GGTCTGGTTCATACCCGACTGG	yes	58	CACCGGGTCTGGTTCATACCCGACGT	TAAAACGTCGGGTATGAACCAGACCC	972388	11	90345895	90345916	1
Hlf	MGI:96108	ENSMUSE00001111506	221	3	TGTCAGGGTCAATGGGACTCGG	yes	53	CACCGTGTCAGGGTCAATGGGACTGT	TAAAACAGTCCCATTGACCCTGACAC	972383	11	90345928	90345949	1
Hmgb1	MGI:96113	ENSMUSE00001150040	146	3	ACCTACATCCCCCCCAAAGGGG	yes	58	CACCGACCTACATCCCCCCCAAAGGT	TAAAACCTTTGGGGGGGATGTAGGTC	972438	5	149050341	149050362	-1
Hmgb1	MGI:96113	ENSMUSE00001150040	146	3	AAACCTACATCCCCCCCAAAGG	no	53	CACCGAAACCTACATCCCCCCCAAGT	TAAAACTTGGGGGGGATGTAGGTTTC	972437	5	149050343	149050364	-1
Hmgb2	MGI:96157	ENSMUSE00000458104	146	3	CTTTCTTATCCCCTTTGGGAGG	yes	47	CACCGCTTTCTTATCCCCTTTGGGGT	TAAAACCCCAAAGGGGATAAGAAAGC	955656	8	57513149	57513170	-1
Hmgb2	MGI:96157	ENSMUSE00000478008	175	4	GGAGATACTGCGAAGAAACTGG	yes	47	CACCGGGAGATACTGCGAAGAAACGT	TAAAACGTTTCTTCGCAGTATCTCCC	955746	8	57513360	57513381	1
Hnf1a	MGI:98504	ENSMUSE00000268939	200	2	CTGTCACAGCACCTCAACAAGG	yes	53	CACCGCTGTCACAGCACCTCAACAGT	TAAAACTGTTGAGGTGCTGTGACAGC	946244	5	114960091	114960112	-1
Hnf1a	MGI:98504	ENSMUSE00000268939	200	2	CGCTGCTTGCGGACGTACCAGG	yes	68	CACCGCGCTGCTTGCGGACGTACCGT	TAAAACGGTACGTCCGCAAGCAGCGC	946236	5	114960030	114960051	1
Hnf1b	MGI:98505	ENSMUSE00001096167	236	4	CAACTGGTTCGCAAACCGCCGG	yes	58	CACCGCAACTGGTTCGCAAACCGCGT	TAAAACGCGGTTTGCGAACCAGTTGC	972671	11	83864024	83864045	1
Hnf1b	MGI:98505	ENSMUSE00001096167	236	4	GGGGTTCAGGTTGTGCGTCTGG	yes	63	CACCGGGGGTTCAGGTTGTGCGTCGT	TAAAACGACGCACAACCTGAACCCCC	972690	11	83864096	83864117	-1
Hnf4a	MGI:109128	ENSMUSE00001182815	175	2	TTGCAGCCGTCACAGCTCGAGG	yes	63	CACCGTTGCAGCCGTCACAGCTCGGT	TAAAACCGAGCTGTGACGGCTGCAAC	972544	2	163551682	163551703	-1
Hnf4a	MGI:109128	ENSMUSE00001182815	175	2	GGGCCACCGGCAAACACTACGG	yes	63	CACCGGGGCCACCGGCAAACACTAGT	TAAAACTAGTGTTTGCCGGTGGCCCC	972526	2	163551658	163551679	1
Hnf4g	MGI:1353604	ENSMUSE00000149304	107	4	ACAAGAAGAAGTACCTACGAGG	yes	42	CACCGACAAGAAGAAGTACCTACGGT	TAAAACCGTAGGTACTTCTTCTTGTC	949450	3	3642993	3643014	1
Hnf4g	MGI:1353604	ENSMUSE00000149304	107	4	GGGATGTTGCTGCCCTCGTAGG	yes	63	CACCGGGGATGTTGCTGCCCTCGTGT	TAAAACACGAGGGCAGCAACATCCCC	949454	3	3643006	3643027	-1
Hnrnpa3	MGI:1917171	ENSMUSE00000499875	211	4	AAGCCTGGTGCCCATTTAACGG	yes	47	CACCGAAGCCTGGTGCCCATTTAAGT	TAAAACTTAAATGGGCACCAGGCTTC	972783	2	75661905	75661926	1
Hnrnpa3	MGI:1917171	ENSMUSE00000499875	211	4	TCACCGTTAAATGGGCACCAGG	no	53	CACCGTCACCGTTAAATGGGCACCGT	TAAAACGGTGCCCATTTAACGGTGAC	972794	2	75661908	75661929	-1
Hnrnpab	MGI:1330294	ENSMUSE00000103710	169	3	CCAACACTGGACGATCAAGAGG	yes	53	CACCGCCAACACTGGACGATCAAGGT	TAAAACCTTGATCGTCCAGTGTTGGC	948511	11	51605504	51605525	-1
Hnrnpab	MGI:1330294	ENSMUSE00000103710	169	3	GTTCGTTGGTGGTCTGAGCTGG	yes	58	CACCGGTTCGTTGGTGGTCTGAGCGT	TAAAACGCTCAGACCACCAACGAACC	948505	11	51605602	51605623	-1
Hnrnpc	MGI:107795	ENSMUSE00000491735	161	6	CTCGAGCAATAGGAGGAGGAGG	yes	58	CACCGCTCGAGCAATAGGAGGAGGGT	TAAAACCCTCCTCCTATTGCTCGAGC	954225	14	52077514	52077535	1
Hnrnpc	MGI:107795	ENSMUSE00000491735	161	6	CAGCTCGAGCAATAGGAGGAGG	yes	58	CACCGCAGCTCGAGCAATAGGAGGGT	TAAAACCCTCCTATTGCTCGAGCTGC	954226	14	52077511	52077532	1
Hnrnpl	MGI:104816	ENSMUSE00001141550	86	5	AGCCTGAACTCCGTTCTTCCGG	yes	53	CACCGAGCCTGAACTCCGTTCTTCGT	TAAAACGAAGAACGGAGTTCAGGCTC	972379	7	28814258	28814279	-1
Hnrnpl	MGI:104816	ENSMUSE00001141550	86	5	TTGTCATTTTCCGGAAGAACGG	yes	37	CACCGTTGTCATTTTCCGGAAGAAGT	TAAAACTTCTTCCGGAAAATGACAAC	972371	7	28814248	28814269	1
Hnrnpu	MGI:1858195	ENSMUSE00000320768	112	2	CTCGGCCATGATCTTCTCGCGG	yes	58	CACCGCTCGGCCATGATCTTCTCGGT	TAAAACCGAGAAGATCATGGCCGAGC	972507	1	178336084	178336105	1
Hnrnpu	MGI:1858195	ENSMUSE00000320768	112	2	CGCGAGAAGATCATGGCCGAGG	yes	63	CACCGCGCGAGAAGATCATGGCCGGT	TAAAACCGGCCATGATCTTCTCGCGC	972513	1	178336083	178336104	-1
Hnrpdl	MGI:1355299	ENSMUSE00001155561	169	2	TCTTGATCTTCCCGTGACTGGG	yes	47	CACCGTCTTGATCTTCCCGTGACTGT	TAAAACAGTCACGGGAAGATCAAGAC	947426	5	100037858	100037879	1
Hnrpdl	MGI:1355299	ENSMUSE00001155561	169	2	TTCAAAGATGCTGCTAGTGTGG	yes	42	CACCGTTCAAAGATGCTGCTAGTGGT	TAAAACCACTAGCAGCATCTTTGAAC	947434	5	100037818	100037839	-1
Hsbp1	MGI:1915446	ENSMUSE00000213631	67	2	TCATGTCAGACCAGATCATCGG	yes	42	CACCGTCATGTCAGACCAGATCATGT	TAAAACATGATCTGGTCTGACATGAC	972598	8	119344976	119344997	1
Hsbp1	MGI:1915446	ENSMUSE00000351420	121	3	AGCAGTCGGATTGACGACCTGG	yes	58	CACCGAGCAGTCGGATTGACGACCGT	TAAAACGGTCGTCAATCCGACTGCTC	972559	8	119345624	119345645	1
Hsbp1l1	MGI:1913505	ENSMUSE00000890180	95	4	GAGATGGGAAGTCGCATCGAGG	yes	58	CACCGGAGATGGGAAGTCGCATCGGT	TAAAACCGATGCGACTTCCCATCTCC	972272	18	80233483	80233504	-1
Hsbp1l1	MGI:1913505	ENSMUSE00000890180	95	4	TTGATAGAATTCTCGATCCCGG	yes	37	CACCGTTGATAGAATTCTCGATCCGT	TAAAACGGATCGAGAATTCTATCAAC	972271	18	80233425	80233446	1
Hsf1	MGI:96238	ENSMUSE00000558770	109	2	CAACATGGCTAGCTTCGTGCGG	yes	53	CACCGCAACATGGCTAGCTTCGTGGT	TAAAACCACGAAGCTAGCCATGTTGC	972841	15	76496044	76496065	1
Hsf1	MGI:96238	ENSMUSE00000558770	109	2	CTGGCCCTGGTCAAACACGTGG	yes	63	CACCGCTGGCCCTGGTCAAACACGGT	TAAAACCGTGTTTGACCAGGGCCAGC	972842	15	76495984	76496005	-1
Hsf2	MGI:96239	ENSMUSE00000098772	128	3	AAGTAGTGCATATCGAATCTGG	yes	37	CACCGAAGTAGTGCATATCGAATCGT	TAAAACGATTCGATATGCACTACTTC	972495	10	57496167	57496188	1
Hsf2	MGI:96239	ENSMUSE00000098772	128	3	CCTTATTTCAAGCAAGGCCAGG	yes	47	CACCGCCTTATTTCAAGCAAGGCCGT	TAAAACGGCCTTGCTTGAAATAAGGC	972499	10	57496232	57496253	1
Hsf2bp	MGI:1921627	ENSMUSE00000137499	151	2	GACCTGGAACGGCTGACGACGG	yes	63	CACCGGACCTGGAACGGCTGACGAGT	TAAAACTCGTCAGCCGTTCCAGGTCC	972809	17	32033348	32033369	-1
Hsf2bp	MGI:1921627	ENSMUSE00000137499	151	2	TTCCGTCGTCAGCCGTTCCAGG	yes	63	CACCGTTCCGTCGTCAGCCGTTCCGT	TAAAACGGAACGGCTGACGACGGAAC	972803	17	32033346	32033367	1
Hsf3	MGI:3045337	ENSMUSE00000381281	128	3	TTAATGTTTGCAAGAAGACAGG	yes	32	CACCGTTAATGTTTGCAAGAAGACGT	TAAAACGTCTTCTTGCAAACATTAAC	950144	X	96338424	96338445	1
Hsf3	MGI:3045337	ENSMUSE00001136881	62	6	CCATACAGTACTAAAAAAGAGG	yes	32	CACCGCCATACAGTACTAAAAAAGGT	TAAAACCTTTTTTAGTACTGTATGGC	949857	X	96322002	96322023	-1
Hsf4	MGI:1347058	ENSMUSE00001109244	128	3	ACTCAACGTGGTCACGCTCTGG	yes	58	CACCGACTCAACGTGGTCACGCTCGT	TAAAACGAGCGTGACCACGTTGAGTC	973438	8	105270816	105270837	-1
Hsf4	MGI:1347058	ENSMUSE00001109244	128	3	TGGTGAGCATCGAGCAAGGTGG	yes	58	CACCGTGGTGAGCATCGAGCAAGGGT	TAAAACCCTTGCTCGATGCTCACCAC	973434	8	105270784	105270805	1
Htatsf1	MGI:1919709	ENSMUSE00000553712	181	3	AGCTCTACTGCGAACGTCCAGG	yes	58	CACCGAGCTCTACTGCGAACGTCCGT	TAAAACGGACGTTCGCAGTAGAGCTC	956088	X	57055561	57055582	1
Htatsf1	MGI:1919709	ENSMUSE00000553712	181	3	TGGACGTTCGCAGTAGAGCTGG	yes	58	CACCGTGGACGTTCGCAGTAGAGCGT	TAAAACGCTCTACTGCGAACGTCCAC	956096	X	57055559	57055580	-1
Iars	MGI:2145219	ENSMUSE00001123960	157	3	GTCAACGTGAAACCCGCTCTGG	yes	58	CACCGGTCAACGTGAAACCCGCTCGT	TAAAACGAGCGGGTTTCACGTTGACC	972949	13	49688256	49688277	-1
Iars	MGI:2145219	ENSMUSE00001123960	157	3	AAGGGAGGCCCATCATAGAAGG	yes	53	CACCGAAGGGAGGCCCATCATAGAGT	TAAAACTCTATGATGGGCCTCCCTTC	972945	13	49688162	49688183	-1
Iars2	MGI:1919586	ENSMUSE00001202522	160	3	CTCATCATATGGAATCGATTGG	yes	37	CACCGCTCATCATATGGAATCGATGT	TAAAACATCGATTCCATATGATGAGC	973329	1	185325625	185325646	1
Iars2	MGI:1919586	ENSMUSE00001202522	160	3	ATCGATTCCATATGATGAGAGG	yes	37	CACCGATCGATTCCATATGATGAGGT	TAAAACCTCATCATATGGAATCGATC	973336	1	185325622	185325643	-1
Id2	MGI:96397	ENSMUSE00000107383	64	2	ATGATAGCAAAGTACTCTGTGG	yes	37	CACCGATGATAGCAAAGTACTCTGGT	TAAAACCAGAGTACTTTGCTATCATC	973166	12	25095322	25095343	-1
Id2	MGI:96397	ENSMUSE00000107383	64	2	ATTCGACATAAGCTCAGAAGGG	yes	37	CACCGATTCGACATAAGCTCAGAAGT	TAAAACTTCTGAGCTTATGTCGAATC	973165	12	25095342	25095363	1
Id3	MGI:96398	ENSMUSE00000181163	83	2	CCGGAACTTGTGATCTCCAAGG	no	53	CACCGCCGGAACTTGTGATCTCCAGT	TAAAACTGGAGATCACAAGTTCCGGC	949313	4	136144309	136144330	1
Id3	MGI:96398	ENSMUSE00000181163	83	2	CAAAAGCTCCTCTTGTCCTTGG	no	47	CACCGCAAAAGCTCCTCTTGTCCTGT	TAAAACAGGACAAGAGGAGCTTTTGC	949316	4	136144325	136144346	-1
Ikzf2	MGI:1342541	ENSMUSE00000407214	49	2	TGGAAACAGACGCAATTGATGG	yes	42	CACCGTGGAAACAGACGCAATTGAGT	TAAAACTCAATTGCGTCTGTTTCCAC	972899	1	69684150	69684171	-1
Irf1	MGI:96590	ENSMUSE00001173618	100	3	GCTTAGCAGCGTGCTTCCATGG	yes	58	CACCGGCTTAGCAGCGTGCTTCCAGT	TAAAACTGGAAGCACGCTGCTAAGCC	973509	11	53772860	53772881	-1
Irf1	MGI:96590	ENSMUSE00001173618	100	3	GCACGCTGCTAAGCACGGCTGG	yes	68	CACCGGCACGCTGCTAAGCACGGCGT	TAAAACGCCGTGCTTAGCAGCGTGCC	973504	11	53772868	53772889	1
Irf2	MGI:96591	ENSMUSE00000406132	100	3	GGATGCATGCGGCTCGGCACGG	yes	68	CACCGGGATGCATGCGGCTCGGCAGT	TAAAACTGCCGAGCCGCATGCATCCC	947321	8	46806496	46806517	1
Irf2	MGI:96591	ENSMUSE00000406132	100	3	CCCCTGGATGCATGCGGCTCGG	yes	68	CACCGCCCCTGGATGCATGCGGCTGT	TAAAACAGCCGCATGCATCCAGGGGC	947320	8	46806491	46806512	1
Irf3	MGI:1859179	ENSMUSE00001106600	172	3	TAAGCCGGACGTGTCAACCTGG	yes	58	CACCGTAAGCCGGACGTGTCAACCGT	TAAAACGGTTGACACGTCCGGCTTAC	973311	7	44999933	44999954	1
Irf3	MGI:1859179	ENSMUSE00001106600	172	3	TCTTCCAGGTTGACACGTCCGG	yes	53	CACCGTCTTCCAGGTTGACACGTCGT	TAAAACGACGTGTCAACCTGGAAGAC	973322	7	44999937	44999958	-1
Irf4	MGI:1096873	ENSMUSE00000117279	187	3	GTGTACAGGATTGTTCCAGAGG	yes	47	CACCGGTGTACAGGATTGTTCCAGGT	TAAAACCTGGAACAATCCTGTACACC	972908	13	30751833	30751854	1
Irf4	MGI:1096873	ENSMUSE00000117279	187	3	CTTTGAGGAATTGGTCGAGAGG	yes	47	CACCGCTTTGAGGAATTGGTCGAGGT	TAAAACCTCGACCAATTCCTCAAAGC	972904	13	30751781	30751802	1
Irf5	MGI:1350924	ENSMUSE00000192483	59	4	CCCACTGATGATTACGTTCTGG	yes	47	CACCGCCCACTGATGATTACGTTCGT	TAAAACGAACGTAATCATCAGTGGGC	955882	6	29534543	29534564	1
Irf5	MGI:1350924	ENSMUSE00000192483	59	4	GATTACGTTCTGGGAGAAGAGG	yes	47	CACCGGATTACGTTCTGGGAGAAGGT	TAAAACCTTCTCCCAGAACGTAATCC	955883	6	29534552	29534573	1
Irf7	MGI:1859212	ENSMUSE00001124619	163	3	CATTTCGGTCGTAGGGATCTGG	yes	53	CACCGCATTTCGGTCGTAGGGATCGT	TAAAACGATCCCTACGACCGAAATGC	973415	7	141265403	141265424	-1
Irf7	MGI:1859212	ENSMUSE00001124619	163	3	CTGGAAGCATTTCGGTCGTAGG	yes	53	CACCGCTGGAAGCATTTCGGTCGTGT	TAAAACACGACCGAAATGCTTCCAGC	973414	7	141265410	141265431	-1
Irf8	MGI:96395	ENSMUSE00000302760	184	3	CGTAACCTCGTCTTCCACGTGG	yes	58	CACCGCGTAACCTCGTCTTCCACGGT	TAAAACCGTGGAAGACGAGGTTACGC	973524	8	120743758	120743779	-1
Irf8	MGI:96395	ENSMUSE00000302760	184	3	GTTTACCGAATTGTCCCCGAGG	yes	53	CACCGGTTTACCGAATTGTCCCCGGT	TAAAACCGGGGACAATTCGGTAAACC	973521	8	120743856	120743877	1
Irf9	MGI:107587	ENSMUSE00000124490	184	4	GTTCCCGAGAGAGGTCGTATGG	yes	58	CACCGGTTCCCGAGAGAGGTCGTAGT	TAAAACTACGACCTCTCTCGGGAACC	972854	14	55605829	55605850	1
Irf9	MGI:107587	ENSMUSE00000124490	184	4	TTGAGGAGGTTCCCGAGAGAGG	yes	58	CACCGTTGAGGAGGTTCCCGAGAGGT	TAAAACCTCTCGGGAACCTCCTCAAC	972853	14	55605821	55605842	1
Irx1	MGI:1197515	ENSMUSE00000486207	73	3	ACTGTTGTGGGGGCGAATCCGG	yes	58	CACCGACTGTTGTGGGGGCGAATCGT	TAAAACGATTCGCCCCCACAACAGTC	954077	13	71958932	71958953	1
Irx1	MGI:1197515	ENSMUSE00000486207	73	3	TTAAAGTCGCCCTTCCAGCCGG	yes	53	CACCGTTAAAGTCGCCCTTCCAGCGT	TAAAACGCTGGAAGGGCGACTTTAAC	954082	13	71958911	71958932	-1
Irx2	MGI:1197526	ENSMUSE00001054013	76	4	GCTGTGCAGTTGTTGGTGCAGG	yes	58	CACCGGCTGTGCAGTTGTTGGTGCGT	TAAAACGCACCAACAACTGCACAGCC	973417	13	72632598	72632619	1
Irx2	MGI:1197526	ENSMUSE00001054013	76	4	ACAACTGCACAGCCCTCACTGG	no	58	CACCGACAACTGCACAGCCCTCACGT	TAAAACGTGAGGGCTGTGCAGTTGTC	973418	13	72632589	72632610	-1
Irx4	MGI:1355275	ENSMUSE00000119340	113	4	GCTGGCTCATACGGGTAGTAGG	yes	58	CACCGGCTGGCTCATACGGGTAGTGT	TAAAACACTACCCGTATGAGCCAGCC	955167	13	73266663	73266684	-1
Irx4	MGI:1355275	ENSMUSE00000119340	113	4	ACAGCTTCGAGTCCAAGGATGG	yes	53	CACCGACAGCTTCGAGTCCAAGGAGT	TAAAACTCCTTGGACTCGAAGCTGTC	955159	13	73266597	73266618	1
Irx6	MGI:1927642	ENSMUSE00000212549	110	3	CATAGGGGTAGTAGGCCCCTGG	yes	63	CACCGCATAGGGGTAGTAGGCCCCGT	TAAAACGGGGCCTACTACCCCTATGC	973023	8	92677000	92677021	-1
Irx6	MGI:1927642	ENSMUSE00000212549	110	3	GTTGTTTCATAGGGGTAGTAGG	yes	42	CACCGGTTGTTTCATAGGGGTAGTGT	TAAAACACTACCCCTATGAAACAACC	973024	8	92677007	92677028	-1
Isl1	MGI:101791	ENSMUSE00000305526	190	2	CTGAGGGTTTCTCCGGATTTGG	yes	53	CACCGCTGAGGGTTTCTCCGGATTGT	TAAAACAATCCGGAGAAACCCTCAGC	973132	13	116308383	116308404	-1
Isl1	MGI:101791	ENSMUSE00000305526	190	2	GGTTTCTCCGGATTTGGAGTGG	yes	53	CACCGGGTTTCTCCGGATTTGGAGGT	TAAAACCTCCAAATCCGGAGAAACCC	973133	13	116308378	116308399	-1
Isl2	MGI:109156	ENSMUSE00001008002	190	2	GCGAAGGATAAACTGGTCGTGG	yes	53	CACCGGCGAAGGATAAACTGGTCGGT	TAAAACCGACCAGTTTATCCTTCGCC	972959	9	55542143	55542164	-1
Isl2	MGI:109156	ENSMUSE00001008002	190	2	GCACGTGCTTCGTGAGAGACGG	yes	58	CACCGGCACGTGCTTCGTGAGAGAGT	TAAAACTCTCTCACGAAGCACGTGCC	972955	9	55542238	55542259	1
Isx	MGI:1918847	ENSMUSE00000211228	152	2	AGCCAATTGGGAACGGACATGG	yes	53	CACCGAGCCAATTGGGAACGGACAGT	TAAAACTGTCCGTTCCCAATTGGCTC	973998	8	74890061	74890082	-1
Isx	MGI:1918847	ENSMUSE00000211228	152	2	GCTTCAGGCAGGTTAATCCTGG	yes	53	CACCGGCTTCAGGCAGGTTAATCCGT	TAAAACGGATTAACCTGCCTGAAGCC	974001	8	74890084	74890105	-1
Itgb3bp	MGI:1914983	ENSMUSE00001161944	136	3	TAGTCCTTCAAAAATCGTGAGG	yes	37	CACCGTAGTCCTTCAAAAATCGTGGT	TAAAACCACGATTTTTGAAGGACTAC	973566	4	99802206	99802227	-1
Itgb3bp	MGI:1914983	ENSMUSE00001161944	136	3	TCTTCCTCACGATTTTTGAAGG	yes	37	CACCGTCTTCCTCACGATTTTTGAGT	TAAAACTCAAAAATCGTGAGGAAGAC	973560	4	99802202	99802223	1
Jarid2	MGI:104813	ENSMUSE00001198023	136	2	TGACAGCGATGGGATCCCGTGG	yes	63	CACCGTGACAGCGATGGGATCCCGGT	TAAAACCGGGATCCCATCGCTGTCAC	973907	13	44823382	44823403	1
Jarid2	MGI:104813	ENSMUSE00001198023	136	2	TTCCTTTAGGGACAAATACAGG	yes	37	CACCGTTCCTTTAGGGACAAATACGT	TAAAACGTATTTGTCCCTAAAGGAAC	973917	13	44823430	44823451	-1
Jdp2	MGI:1932093	ENSMUSE00000296001	233	2	GCTGACATCCGCAACATTGGGG	yes	53	CACCGGCTGACATCCGCAACATTGGT	TAAAACCAATGTTGCGGATGTCAGCC	973927	12	85608244	85608265	1
Jdp2	MGI:1932093	ENSMUSE00000296001	233	2	AGAGCCTGCGGTCACTGAAGGG	yes	58	CACCGAGAGCCTGCGGTCACTGAAGT	TAAAACTTCAGTGACCGCAGGCTCTC	973934	12	85608156	85608177	-1
Kars	MGI:1934754	ENSMUSE00000305819	157	4	CCAACCACACGGCTGACAATGG	yes	58	CACCGCCAACCACACGGCTGACAAGT	TAAAACTTGTCAGCCGTGTGGTTGGC	973670	8	112005666	112005687	-1
Kars	MGI:1934754	ENSMUSE00000305819	157	4	CACACGGCTGACAATGGCGTGG	yes	63	CACCGCACACGGCTGACAATGGCGGT	TAAAACCGCCATTGTCAGCCGTGTGC	973671	8	112005661	112005682	-1
Kat2a	MGI:1343101	ENSMUSE00001147283	124	2	GCTACGGCACAACTCGCTCAGG	yes	63	CACCGGCTACGGCACAACTCGCTCGT	TAAAACGAGCGAGTTGTGCCGTAGCC	946535	11	100711829	100711850	1
Kat2a	MGI:1343101	ENSMUSE00001147283	124	2	CCCCCCACCGCACCCCGCATGG	yes	84	CACCGCCCCCCACCGCACCCCGCAGT	TAAAACTGCGGGGTGCGGTGGGGGGC	946539	11	100711873	100711894	-1
Kat5	MGI:1932051	ENSMUSE00000484608	67	2	CCACTCATCTTCGTTGTCCTGG	yes	53	CACCGCCACTCATCTTCGTTGTCCGT	TAAAACGGACAACGAAGATGAGTGGC	973807	19	5609853	5609874	1
Kat5	MGI:1932051	ENSMUSE00000484608	67	2	CCAGGACAACGAAGATGAGTGG	yes	53	CACCGCCAGGACAACGAAGATGAGGT	TAAAACCTCATCTTCGTTGTCCTGGC	973810	19	5609853	5609874	-1
Kbtbd2	MGI:2384811	ENSMUSE00000416207	166	3	GCAGTAAACGACAGCACTGTGG	yes	53	CACCGGCAGTAAACGACAGCACTGGT	TAAAACCAGTGCTGTCGTTTACTGCC	973871	6	56781833	56781854	-1
Kbtbd2	MGI:2384811	ENSMUSE00000416207	166	3	TAATAGCTTACGCGTACACAGG	yes	42	CACCGTAATAGCTTACGCGTACACGT	TAAAACGTGTACGCGTAAGCTATTAC	973869	6	56781862	56781883	-1
Kbtbd3	MGI:1916399	ENSMUSE00000153932	245	2	CCATGTCATCGTTGTGTGTTGG	yes	47	CACCGCCATGTCATCGTTGTGTGTGT	TAAAACACACACAACGATGACATGGC	973587	9	4317004	4317025	1
Kbtbd3	MGI:1916399	ENSMUSE00000153932	245	2	CAACACACAACGATGACATGGG	yes	42	CACCGCAACACACAACGATGACATGT	TAAAACATGTCATCGTTGTGTGTTGC	973589	9	4317003	4317024	-1
Kbtbd4	MGI:1914386	ENSMUSE00000167842	107	3	GGCTTTTGCCGAGTCACTAAGG	yes	53	CACCGGGCTTTTGCCGAGTCACTAGT	TAAAACTAGTGACTCGGCAAAAGCCC	973552	2	90907618	90907639	1
Kbtbd4	MGI:1914386	ENSMUSE00000167842	107	3	AACAGAGGCAATAGAAGCTTGG	yes	42	CACCGAACAGAGGCAATAGAAGCTGT	TAAAACAGCTTCTATTGCCTCTGTTC	973549	2	90907570	90907591	1
Kcnip3	MGI:1929258	ENSMUSE00001187384	71	5	TCAATGCCTTCGATGCTGATGG	yes	47	CACCGTCAATGCCTTCGATGCTGAGT	TAAAACTCAGCATCGAAGGCATTGAC	957365	2	127465070	127465091	-1
Kcnip3	MGI:1929258	ENSMUSE00001187384	71	5	TTCGATGCTGATGGGAACGGGG	yes	53	CACCGTTCGATGCTGATGGGAACGGT	TAAAACCGTTCCCATCAGCATCGAAC	957367	2	127465062	127465083	-1
Kdm5a	MGI:2136980	ENSMUSE00001131052	106	6	CTGCCAGGCCCACAACTTTGGG	yes	58	CACCGCTGCCAGGCCCACAACTTTGT	TAAAACAAAGTTGTGGGCCTGGCAGC	952180	6	120382980	120383001	-1
Kdm5a	MGI:2136980	ENSMUSE00001131052	106	6	AACTTCAGATTTTTGGGGCTGG	yes	42	CACCGAACTTCAGATTTTTGGGGCGT	TAAAACGCCCCAAAAATCTGAAGTTC	952176	6	120382957	120382978	1
Kdm5b	MGI:1922855	ENSMUSE00000968817	182	11	ATGTGGCATGAAACTCCCCTGG	yes	53	CACCGATGTGGCATGAAACTCCCCGT	TAAAACGGGGAGTTTCATGCCACATC	973874	1	134604522	134604543	1
Kdm5b	MGI:1922855	ENSMUSE00000968817	182	11	CATGCCCACATACAACCAGGGG	yes	53	CACCGCATGCCCACATACAACCAGGT	TAAAACCTGGTTGTATGTGGGCATGC	973881	1	134604537	134604558	-1
Kdm5c	MGI:99781	ENSMUSE00000504001	124	6	GCCCAGCCCCATCATCTTGGGG	yes	63	CACCGGCCCAGCCCCATCATCTTGGT	TAAAACCAAGATGATGGGGCTGGGCC	956607	X	152244941	152244962	-1
Kdm5c	MGI:99781	ENSMUSE00000504001	124	6	AATTACAGATATATGGAGCAGG	yes	32	CACCGAATTACAGATATATGGAGCGT	TAAAACGCTCCATATATCTGTAATTC	956598	X	152244919	152244940	1
Klf1	MGI:1342771	ENSMUSE00000417932	188	1	AGGGTGGTGAGTGTACTGATGG	yes	53	CACCGAGGGTGGTGAGTGTACTGAGT	TAAAACTCAGTACACTCACCACCCTC	973642	8	84902010	84902031	-1
Klf1	MGI:1342771	ENSMUSE00000417932	188	1	GTGTCCAGGAACTGTCCCAGGG	yes	58	CACCGGTGTCCAGGAACTGTCCCAGT	TAAAACTGGGACAGTTCCTGGACACC	973644	8	84902028	84902049	-1
Klf11	MGI:2653368	ENSMUSE00000407301	196	1	GCGCGCCCGTCGCCGGGGCCGG	yes	95	CACCGGCGCGCCCGTCGCCGGGGCGT	TAAAACGCCCCGGCGACGGGCGCGCC	974084	12	24651390	24651411	-1
Klf11	MGI:2653368	ENSMUSE00000407301	196	1	TGCACTCGCCGGGCTCCACCGG	yes	74	CACCGTGCACTCGCCGGGCTCCACGT	TAAAACGTGGAGCCCGGCGAGTGCAC	974079	12	24651372	24651393	1
Klf12	MGI:1333796	ENSMUSE00000123324	136	4	TAGATAGCGTTAATGAAACTGG	yes	32	CACCGTAGATAGCGTTAATGAAACGT	TAAAACGTTTCATTAACGCTATCTAC	973982	14	99987467	99987488	-1
Klf12	MGI:1333796	ENSMUSE00000123324	136	4	GTCTGGGAGATAGGCCTCGGGG	yes	63	CACCGGTCTGGGAGATAGGCCTCGGT	TAAAACCGAGGCCTATCTCCCAGACC	973972	14	99987534	99987555	1
Klf17	MGI:2181068	ENSMUSE00000353824	148	1	GAGCAGGACAATAAGGAACAGG	yes	47	CACCGGAGCAGGACAATAAGGAACGT	TAAAACGTTCCTTATTGTCCTGCTCC	973753	4	117765624	117765645	-1
Klf4	MGI:1342287	ENSMUSE00001065745	121	2	CCGGACGCGAACGTGGAGAAGG	yes	68	CACCGCCGGACGCGAACGTGGAGAGT	TAAAACTCTCCACGTTCGCGTCCGGC	973887	4	55531679	55531700	1
Klf4	MGI:1342287	ENSMUSE00001065745	121	2	GCCGGGCCGGACGCGAACGTGG	yes	84	CACCGGCCGGGCCGGACGCGAACGGT	TAAAACCGTTCGCGTCCGGCCCGGCC	973888	4	55531673	55531694	1
Klf6	MGI:1346318	ENSMUSE00000115548	124	3	CTTGGCACCGGTATGCTTTCGG	yes	53	CACCGCTTGGCACCGGTATGCTTTGT	TAAAACAAAGCATACCGGTGCCAAGC	973903	13	5866715	5866736	-1
Klf6	MGI:1346318	ENSMUSE00000115548	124	3	GTATGCTTTCGGAAGTGTCTGG	yes	47	CACCGGTATGCTTTCGGAAGTGTCGT	TAAAACGACACTTCCGAAAGCATACC	973902	13	5866705	5866726	-1
Klf8	MGI:2442430	ENSMUSE00000253382	112	5	ATGAGAGTGCAATTGAAAGTGG	yes	37	CACCGATGAGAGTGCAATTGAAAGGT	TAAAACCTTTCAATTGCACTCTCATC	951424	X	153384646	153384667	1
Klf8	MGI:2442430	ENSMUSE00000253382	112	5	ATCACTTGGAAACTCCAGTGGG	yes	42	CACCGATCACTTGGAAACTCCAGTGT	TAAAACACTGGAGTTTCCAAGTGATC	951430	X	153384620	153384641	-1
L3mbtl3	MGI:2143628	ENSMUSE00000407781	112	3	ACAGCCACTACCACATGGATGG	yes	53	CACCGACAGCCACTACCACATGGAGT	TAAAACTCCATGTGGTAGTGGCTGTC	973752	10	26344630	26344651	-1
L3mbtl3	MGI:2143628	ENSMUSE00000407781	112	3	AGCTACAGCCACTACCACATGG	yes	53	CACCGAGCTACAGCCACTACCACAGT	TAAAACTGTGGTAGTGGCTGTAGCTC	973751	10	26344634	26344655	-1
Lars	MGI:1913808	ENSMUSE00000659502	125	2	TTGAAGGAGATCGAGAAAGAGG	yes	42	CACCGTTGAAGGAGATCGAGAAAGGT	TAAAACCTTTCTCGATCTCCTTCAAC	973722	18	42257143	42257164	-1
Lars	MGI:1913808	ENSMUSE00000659502	125	2	GCTAAAGTAGACTTCTTGAAGG	yes	37	CACCGGCTAAAGTAGACTTCTTGAGT	TAAAACTCAAGAAGTCTACTTTAGCC	973721	18	42257158	42257179	-1
Lars2	MGI:2142973	ENSMUSE00000252606	92	4	CCATGGGGTGGGATGCATTTGG	yes	58	CACCGCCATGGGGTGGGATGCATTGT	TAAAACAATGCATCCCACCCCATGGC	973647	9	123392793	123392814	1
Lars2	MGI:2142973	ENSMUSE00000252498	160	9	CTAGCCACGGGCTTCTACATGG	yes	58	CACCGCTAGCCACGGGCTTCTACAGT	TAAAACTGTAGAAGCCCGTGGCTAGC	973536	9	123418723	123418744	1
Lasp1	MGI:109656	ENSMUSE00001203741	85	3	GCTTGAGGCGGAGATTTTCCGG	yes	53	CACCGGCTTGAGGCGGAGATTTTCGT	TAAAACGAAAATCTCCGCCTCAAGCC	974604	11	97815738	97815759	-1
Lasp1	MGI:109656	ENSMUSE00000867018	157	5	CACTGGTCGGGATATGGTGAGG	yes	58	CACCGCACTGGTCGGGATATGGTGGT	TAAAACCACCATATCCCGACCAGTGC	974335	11	97833675	97833696	-1
Lbh	MGI:1925139	ENSMUSE00000137821	103	2	GTCTCAGCCCCCGCAAGGATGG	yes	68	CACCGGTCTCAGCCCCCGCAAGGAGT	TAAAACTCCTTGCGGGGGCTGAGACC	974126	17	72921256	72921277	1
Lbh	MGI:1925139	ENSMUSE00000137821	103	2	ATGATGAACGCTCCATCCATGG	yes	47	CACCGATGATGAACGCTCCATCCAGT	TAAAACTGGATGGAGCGTTCATCATC	974123	17	72921225	72921246	1
Lcor	MGI:2443930	ENSMUSE00000147304	94	7	CAGCCTGGAGAATGGCTCAGGG	no	58	CACCGCAGCCTGGAGAATGGCTCAGT	TAAAACTGAGCCATTCTCCAGGCTGC	974163	19	41555659	41555680	-1
Lcor	MGI:2443930	ENSMUSE00000147304	94	7	GGGAAGTGCTGCTAGCACATGG	no	58	CACCGGGGAAGTGCTGCTAGCACAGT	TAAAACTGTGCTAGCAGCACTTCCCC	974162	19	41555640	41555661	-1
Lcorl	MGI:2651932	ENSMUSE00000517923	130	4	TCACAGTCAACGCCAACAGAGG	yes	53	CACCGTCACAGTCAACGCCAACAGGT	TAAAACCTGTTGGCGTTGACTGTGAC	949329	5	45775476	45775497	-1
Lcorl	MGI:2651932	ENSMUSE00000517923	130	4	CTTTCGAAAGAGTGCATTTAGG	yes	37	CACCGCTTTCGAAAGAGTGCATTTGT	TAAAACAAATGCACTCTTTCGAAAGC	949328	5	45775396	45775417	1
Ldb1	MGI:894762	ENSMUSE00000148983	76	4	AAATATTCTATAGTCGGTTTGG	yes	26	CACCGAAATATTCTATAGTCGGTTGT	TAAAACAACCGACTATAGAATATTTC	974410	19	46035957	46035978	1
Ldb1	MGI:894762	ENSMUSE00000148983	76	4	AGTCGGTTTGGTTACCATATGG	yes	42	CACCGAGTCGGTTTGGTTACCATAGT	TAAAACTATGGTAACCAAACCGACTC	974409	19	46035968	46035989	1
Ldb2	MGI:894670	ENSMUSE00000545683	103	2	GGCAAACGCATCCCACCAGAGG	yes	63	CACCGGGCAAACGCATCCCACCAGGT	TAAAACCTGGTGGGATGCGTTTGCCC	974738	5	44669427	44669448	1
Ldb2	MGI:894670	ENSMUSE00000287696	173	3	TGGTCGCAGTCTACTGTGATGG	yes	53	CACCGTGGTCGCAGTCTACTGTGAGT	TAAAACTCACAGTAGACTGCGACCAC	974613	5	44541730	44541751	1
Ldb3	MGI:1344412	ENSMUSE00000120951	76	4	GAGATGGGAATAGGCCGCTTGG	yes	58	CACCGGAGATGGGAATAGGCCGCTGT	TAAAACAGCGGCCTATTCCCATCTCC	974588	14	34578647	34578668	1
Ldb3	MGI:1344412	ENSMUSE00000120951	76	4	GAGGCGCTGTCGTGGAGATGGG	yes	63	CACCGGAGGCGCTGTCGTGGAGATGT	TAAAACATCTCCACGACAGCGCCTCC	974590	14	34578633	34578654	1
Lef1	MGI:96770	ENSMUSE00001099807	67	2	CTCTGGCCTTGTCGTGGTAGGG	yes	58	CACCGCTCTGGCCTTGTCGTGGTAGT	TAAAACTACCACGACAAGGCCAGAGC	955261	3	131113886	131113907	-1
Lef1	MGI:96770	ENSMUSE00001099807	67	2	CAGGAGCCCTACCACGACAAGG	yes	63	CACCGCAGGAGCCCTACCACGACAGT	TAAAACTGTCGTGGTAGGGCTCCTGC	955257	3	131113880	131113901	1
Letm1	MGI:1932557	ENSMUSE00000185731	188	12	AGATGATCGGGCAGATCGATGG	yes	53	CACCGAGATGATCGGGCAGATCGAGT	TAAAACTCGATCTGCCCGATCATCTC	974499	5	33745085	33745106	-1
Letm1	MGI:1932557	ENSMUSE00000185731	188	12	AGAATCTGCAGCGAGCAAGAGG	yes	53	CACCGAGAATCTGCAGCGAGCAAGGT	TAAAACCTTGCTCGCTGCAGATTCTC	974497	5	33745126	33745147	-1
Lhx2	MGI:96785	ENSMUSE00000162363	206	4	GTCCTTGGCATCGGGATTGTGG	yes	58	CACCGGTCCTTGGCATCGGGATTGGT	TAAAACCAATCCCGATGCCAAGGACC	946679	2	38360034	38360055	-1
Lhx2	MGI:96785	ENSMUSE00000162363	206	4	AGCAGCTTGCGCAAAAGACCGG	yes	53	CACCGAGCAGCTTGCGCAAAAGACGT	TAAAACGTCTTTTGCGCAAGCTGCTC	946667	2	38360060	38360081	1
Lhx3	MGI:102673	ENSMUSE00000164421	169	5	TTCCAGAATCGCCGGGCTAAGG	yes	58	CACCGTTCCAGAATCGCCGGGCTAGT	TAAAACTAGCCCGGCGATTCTGGAAC	974224	2	26202235	26202256	-1
Lhx3	MGI:102673	ENSMUSE00000164421	169	5	TTCCTTAGCCCGGCGATTCTGG	yes	58	CACCGTTCCTTAGCCCGGCGATTCGT	TAAAACGAATCGCCGGGCTAAGGAAC	974215	2	26202233	26202254	1
Lhx4	MGI:101776	ENSMUSE00000378268	172	2	GGCTGCAACCAACATATCCTGG	yes	53	CACCGGGCTGCAACCAACATATCCGT	TAAAACGGATATGTTGGTTGCAGCCC	974690	1	155724923	155724944	-1
Lhx4	MGI:101776	ENSMUSE00000378268	172	2	CTGGCAGTCTGCGCACTTGAGG	yes	63	CACCGCTGGCAGTCTGCGCACTTGGT	TAAAACCAAGTGCGCAGACTGCCAGC	974686	1	155724855	155724876	1
Lhx5	MGI:107792	ENSMUSE00000190535	224	2	AAGCAGCTATCCACCGGAGAGG	yes	58	CACCGAAGCAGCTATCCACCGGAGGT	TAAAACCTCCGGTGGATAGCTGCTTC	947269	5	120434606	120434627	1
Lhx5	MGI:107792	ENSMUSE00000190535	224	2	GCTTTGGCACAAAGTGCGCCGG	yes	58	CACCGGCTTTGGCACAAAGTGCGCGT	TAAAACGCGCACTTTGTGCCAAAGCC	947261	5	120434493	120434514	1
Lhx8	MGI:1096343	ENSMUSE00001042298	122	4	CACACGAGCTGCTACATTAAGG	yes	47	CACCGCACACGAGCTGCTACATTAGT	TAAAACTAATGTAGCAGCTCGTGTGC	974214	3	154324576	154324597	-1
Lhx8	MGI:1096343	ENSMUSE00001137298	221	5	GCACATCCACTCGACTGACTGG	yes	58	CACCGGCACATCCACTCGACTGACGT	TAAAACGTCAGTCGAGTGGATGTGCC	974384	3	154322407	154322428	-1
Lhx9	MGI:1316721	ENSMUSE00000134080	203	2	CTGCTCTGTGCGCCGGCTGCGG	yes	74	CACCGCTGCTCTGTGCGCCGGCTGGT	TAAAACCAGCCGGCGCACAGAGCAGC	974304	1	138840026	138840047	-1
Lhx9	MGI:1316721	ENSMUSE00000134080	203	2	AGAAGCCTGCTCTGTGCGCCGG	yes	63	CACCGAGAAGCCTGCTCTGTGCGCGT	TAAAACGCGCACAGAGCAGGCTTCTC	974303	1	138840032	138840053	-1
Lima1	MGI:1920992	ENSMUSE00000294100	85	5	CCTCCTTCCACCCGCATTTCGG	yes	58	CACCGCCTCCTTCCACCCGCATTTGT	TAAAACAAATGCGGGTGGAAGGAGGC	974429	15	99807705	99807726	1
Lima1	MGI:1920992	ENSMUSE00000294100	85	5	TGGACCCAAAGCCGAAATGCGG	yes	53	CACCGTGGACCCAAAGCCGAAATGGT	TAAAACCATTTCGGCTTTGGGTCCAC	974431	15	99807716	99807737	-1
Limch1	MGI:1924819	ENSMUSE00001181432	196	7	AAAGGAGTCATCCCGTCCGTGG	yes	58	CACCGAAAGGAGTCATCCCGTCCGGT	TAAAACCGGACGGGATGACTCCTTTC	974574	5	66969174	66969195	-1
Limch1	MGI:1924819	ENSMUSE00001181432	196	7	CAGTGGCTACATCGACTGCTGG	yes	58	CACCGCAGTGGCTACATCGACTGCGT	TAAAACGCAGTCGATGTAGCCACTGC	974561	5	66969117	66969138	1
Limd1	MGI:1352502	ENSMUSE00000149179	131	5	CGGAAACAGCCGGGGTGATAGG	yes	63	CACCGCGGAAACAGCCGGGGTGATGT	TAAAACATCACCCCGGCTGTTTCCGC	948751	9	123516797	123516818	-1
Limd1	MGI:1352502	ENSMUSE00000149179	131	5	GTCATCTGTAATGAATGTCTGG	yes	37	CACCGGTCATCTGTAATGAATGTCGT	TAAAACGACATTCATTACAGATGACC	948745	9	123516823	123516844	1
Limd2	MGI:1915053	ENSMUSE00001194636	140	4	ACCTGAGCCCGCAAGCTAAAGG	yes	58	CACCGACCTGAGCCCGCAAGCTAAGT	TAAAACTTAGCTTGCGGGCTCAGGTC	974397	11	106159052	106159073	1
Limd2	MGI:1915053	ENSMUSE00001194636	140	4	GGGTACACAGTCTTCTGGCAGG	yes	58	CACCGGGGTACACAGTCTTCTGGCGT	TAAAACGCCAGAAGACTGTGTACCCC	974399	11	106159013	106159034	1
Limk1	MGI:104572	ENSMUSE00001148750	139	3	TGGCAAGACTCGCCATAGCGGG	yes	58	CACCGTGGCAAGACTCGCCATAGCGT	TAAAACGCTATGGCGAGTCTTGCCAC	952035	5	134673049	134673070	1
Limk1	MGI:104572	ENSMUSE00001148750	139	3	CTTCTGCAAGAAGGACTACTGG	yes	47	CACCGCTTCTGCAAGAAGGACTACGT	TAAAACGTAGTCCTTCTTGCAGAAGC	952041	5	134673072	134673093	-1
Limk2	MGI:1197517	ENSMUSE00001110840	197	7	ATCTAGCCGTAGCTGGTCCAGG	yes	58	CACCGATCTAGCCGTAGCTGGTCCGT	TAAAACGGACCAGCTACGGCTAGATC	974249	11	3355377	3355398	1
Limk2	MGI:1197517	ENSMUSE00001110840	197	7	CTGAGCATGAGCGTGTGTCCGG	yes	58	CACCGCTGAGCATGAGCGTGTGTCGT	TAAAACGACACACGCTCATGCTCAGC	974255	11	3355327	3355348	1
Lims1	MGI:1195263	ENSMUSE00001092576	160	2	AGAAGATCGTGAACAGTAATGG	yes	37	CACCGAGAAGATCGTGAACAGTAAGT	TAAAACTTACTGTTCACGATCTTCTC	974550	10	58399086	58399107	1
Lims1	MGI:1195263	ENSMUSE00001092576	160	2	CGTGTGAGCGCTGCAAGGGAGG	yes	68	CACCGCGTGTGAGCGCTGCAAGGGGT	TAAAACCCCTTGCAGCGCTCACACGC	974549	10	58399050	58399071	1
Lims2	MGI:2385067	ENSMUSE00000232988	160	2	TGTTGACGATGCGCTCTGTGGG	yes	53	CACCGTGTTGACGATGCGCTCTGTGT	TAAAACACAGAGCGCATCGTCAACAC	954156	18	31941798	31941819	-1
Lims2	MGI:2385067	ENSMUSE00000232988	160	2	TGCTTCCGGCCATTTCCCGAGG	yes	63	CACCGTGCTTCCGGCCATTTCCCGGT	TAAAACCGGGAAATGGCCGGAAGCAC	954149	18	31941864	31941885	1
Lin28a	MGI:1890546	ENSMUSE00000407224	197	2	GTGGTTCAACGTGCGCATGGGG	yes	58	CACCGGTGGTTCAACGTGCGCATGGT	TAAAACCATGCGCACGTTGAACCACC	975027	4	134018125	134018146	-1
Lin28a	MGI:1890546	ENSMUSE00000407224	197	2	CCGCTCGGGCCGCGTCAGGCGG	yes	84	CACCGCCGCTCGGGCCGCGTCAGGGT	TAAAACCCTGACGCGGCCCGAGCGGC	975006	4	134018187	134018208	1
Lin28b	MGI:3584032	ENSMUSE00001028317	182	2	TCAACGTGCGCATGGGATTCGG	yes	53	CACCGTCAACGTGCGCATGGGATTGT	TAAAACAATCCCATGCGCACGTTGAC	975108	10	45469104	45469125	-1
Lin28b	MGI:3584032	ENSMUSE00001028317	182	2	TGGCACTGGCCACTGTAAATGG	yes	53	CACCGTGGCACTGGCCACTGTAAAGT	TAAAACTTTACAGTGGCCAGTGCCAC	975106	10	45469127	45469148	-1
Lix1	MGI:1913893	ENSMUSE00000255754	164	2	AATGTTGTGTCAATGTTACAGG	yes	32	CACCGAATGTTGTGTCAATGTTACGT	TAAAACGTAACATTGACACAACATTC	975047	17	17427158	17427179	1
Lix1	MGI:1913893	ENSMUSE00000255754	164	2	TCACATAGCTCACAAAGGGAGG	yes	47	CACCGTCACATAGCTCACAAAGGGGT	TAAAACCCCTTTGTGAGCTATGTGAC	975061	17	17427263	17427284	-1
Lmbr1	MGI:1861746	ENSMUSE00000601860	127	6	GACAGTGATGCTGCCAGTATGG	yes	53	CACCGGACAGTGATGCTGCCAGTAGT	TAAAACTACTGGCAGCATCACTGTCC	975046	5	29292835	29292856	-1
Lmbr1	MGI:1861746	ENSMUSE00000601860	127	6	AGTTTCCAAAATGCGGGCTCGG	yes	47	CACCGAGTTTCCAAAATGCGGGCTGT	TAAAACAGCCCGCATTTTGGAAACTC	975036	5	29292923	29292944	1
Lmbr1l	MGI:1289247	ENSMUSE00000132569	127	6	CTCCTCACGCTGCTTGTGCTGG	yes	63	CACCGCTCCTCACGCTGCTTGTGCGT	TAAAACGCACAAGCAGCGTGAGGAGC	975284	15	98911559	98911580	-1
Lmbr1l	MGI:1289247	ENSMUSE00000132569	127	6	GGCCGGGTCTACGAGACAGTGG	yes	68	CACCGGGCCGGGTCTACGAGACAGGT	TAAAACCTGTCTCGTAGACCCGGCCC	975283	15	98911592	98911613	-1
Lmcd1	MGI:1353635	ENSMUSE00000231221	89	2	TCCTCTTGCGGACTGCTGCTGG	yes	63	CACCGTCCTCTTGCGGACTGCTGCGT	TAAAACGCAGCAGTCCGCAAGAGGAC	958306	6	112305060	112305081	-1
Lmcd1	MGI:1353635	ENSMUSE00000231221	89	2	GCCAGCAGCAGTCCGCAAGAGG	yes	68	CACCGGCCAGCAGCAGTCCGCAAGGT	TAAAACCTTGCGGACTGCTGCTGGCC	958299	6	112305059	112305080	1
Lmo1	MGI:102812	ENSMUSE00000528109	214	2	ATGCTCTCCGTCCAACCTAAGG	yes	53	CACCGATGCTCTCCGTCCAACCTAGT	TAAAACTAGGTTGGACGGAGAGCATC	975225	7	109143640	109143661	-1
Lmo1	MGI:102812	ENSMUSE00000528109	214	2	GGCTGCAACCGCAAGATCAAGG	yes	58	CACCGGGCTGCAACCGCAAGATCAGT	TAAAACTGATCTTGCGGTTGCAGCCC	975229	7	109143598	109143619	-1
Lmo4	MGI:109360	ENSMUSE00000177721	97	3	GCAGGAATCGACTGTCCACAGG	yes	58	CACCGGCAGGAATCGACTGTCCACGT	TAAAACGTGGACAGTCGATTCCTGCC	959121	3	144194453	144194474	1
Lmo4	MGI:109360	ENSMUSE00000177721	97	3	TGCAAGTGAGCTCGTCATGAGG	yes	53	CACCGTGCAAGTGAGCTCGTCATGGT	TAAAACCATGACGAGCTCACTTGCAC	959125	3	144194434	144194455	-1
Lmo7	MGI:1353586	ENSMUSE00001143433	118	12	TCTGCGCTGACATCGCTCATGG	yes	58	CACCGTCTGCGCTGACATCGCTCAGT	TAAAACTGAGCGATGTCAGCGCAGAC	975193	14	101896475	101896496	-1
Lmo7	MGI:1353586	ENSMUSE00001143433	118	12	ATGAGCGATGTCAGCGCAGAGG	yes	58	CACCGATGAGCGATGTCAGCGCAGGT	TAAAACCTGCGCTGACATCGCTCATC	975188	14	101896477	101896498	1
Lmx1a	MGI:1888519	ENSMUSE00000223265	187	2	GGAGACCACCTGCTTCTACCGG	yes	58	CACCGGGAGACCACCTGCTTCTACGT	TAAAACGTAGAAGCAGGTGGTCTCCC	974992	1	167692111	167692132	1
Lmx1a	MGI:1888519	ENSMUSE00000223265	187	2	GGCTGTCAGCGGGTCATCTCGG	yes	63	CACCGGGCTGTCAGCGGGTCATCTGT	TAAAACAGATGACCCGCTGACAGCCC	974987	1	167692013	167692034	1
Lmx1b	MGI:1100513	ENSMUSE00000269209	233	3	CGCATGACGAACTCGGTAGGGG	yes	58	CACCGCGCATGACGAACTCGGTAGGT	TAAAACCTACCGAGTTCGTCATGCGC	956628	2	33569220	33569241	1
Lmx1b	MGI:1100513	ENSMUSE00000269209	233	3	CCCTACCGAGTTCGTCATGCGG	yes	58	CACCGCCCTACCGAGTTCGTCATGGT	TAAAACCATGACGAACTCGGTAGGGC	956637	2	33569219	33569240	-1
Lnp	MGI:1918115	ENSMUSE00001112562	188	4	GTCTTGCTGTAAACTCATCAGG	yes	42	CACCGGTCTTGCTGTAAACTCATCGT	TAAAACGATGAGTTTACAGCAAGACC	951838	2	74568978	74568999	1
Lnp	MGI:1918115	ENSMUSE00001114767	52	8	AGTTTGAGCCGCCATCTGCTGG	yes	58	CACCGAGTTTGAGCCGCCATCTGCGT	TAAAACGCAGATGGCGGCTCAAACTC	951583	2	74547867	74547888	-1
Lpp	MGI:2441849	ENSMUSE00000307386	127	9	CATCTTCTGGGCGGAATGATGG	yes	53	CACCGCATCTTCTGGGCGGAATGAGT	TAAAACTCATTCCGCCCAGAAGATGC	974884	16	24845130	24845151	-1
Lpp	MGI:2441849	ENSMUSE00000307386	127	9	TCTTCTGGGCGGAATGATGGGG	yes	53	CACCGTCTTCTGGGCGGAATGATGGT	TAAAACCATCATTCCGCCCAGAAGAC	974883	16	24845128	24845149	-1
Lsamp	MGI:1261760	ENSMUSE00000484380	233	2	CTTCTCCAGCTCAACCCGAGGG	yes	58	CACCGCTTCTCCAGCTCAACCCGAGT	TAAAACTCGGGTTGAGCTGGAGAAGC	974823	16	41889002	41889023	-1
Lsamp	MGI:1261760	ENSMUSE00000484380	233	2	GCTCTGGCATCATCTTCGCTGG	yes	58	CACCGGCTCTGGCATCATCTTCGCGT	TAAAACGCGAAGATGATGCCAGAGCC	974812	16	41888959	41888980	1
Luzp2	MGI:1889615	ENSMUSE00000517336	71	3	AGCTTCTGCACATCGGTTTTGG	yes	47	CACCGAGCTTCTGCACATCGGTTTGT	TAAAACAAACCGATGTGCAGAAGCTC	975136	7	55058071	55058092	-1
Luzp2	MGI:1889615	ENSMUSE00000464262	82	4	TCTTTAAGCTGATTCTGCAGGG	yes	37	CACCGTCTTTAAGCTGATTCTGCAGT	TAAAACTGCAGAATCAGCTTAAAGAC	974921	7	55063295	55063316	-1
Luzp4	MGI:3708816	ENSMUSE00001047402	50	6	GAAGAGAGTGATGAAAGTTTGG	yes	37	CACCGGAAGAGAGTGATGAAAGTTGT	TAAAACAACTTTCATCACTCTCTTCC	974860	X	148916736	148916757	1
Luzp4	MGI:3708816	ENSMUSE00000991483	82	5	ACTGACTATTTATGGGTACAGG	yes	37	CACCGACTGACTATTTATGGGTACGT	TAAAACGTACCCATAAATAGTCAGTC	974966	X	148915846	148915867	1
Lyl1	MGI:96891	ENSMUSE00000264596	92	3	AGACCAAGCCATAGTGAGCTGG	yes	53	CACCGAGACCAAGCCATAGTGAGCGT	TAAAACGCTCACTATGGCTTGGTCTC	955588	8	84703145	84703166	1
Lyl1	MGI:96891	ENSMUSE00000264596	92	3	CAGCATCTTCCCTAACAGCCGG	yes	53	CACCGCAGCATCTTCCCTAACAGCGT	TAAAACGCTGTTAGGGAAGATGCTGC	955587	8	84703114	84703135	1
Lzic	MGI:1916401	ENSMUSE00000184268	82	6	CTGAGCACAGCACTTGCATTGG	yes	53	CACCGCTGAGCACAGCACTTGCATGT	TAAAACATGCAAGTGCTGTGCTCAGC	958520	4	149493763	149493784	-1
Lzic	MGI:1916401	ENSMUSE00000184268	82	6	AGCACTTGCATTGGCTGACAGG	yes	53	CACCGAGCACTTGCATTGGCTGACGT	TAAAACGTCAGCCAATGCAAGTGCTC	958519	4	149493755	149493776	-1
Lztfl1	MGI:1934860	ENSMUSE00001201166	104	9	AAAGACCTACGGAAAAGACTGG	yes	42	CACCGAAAGACCTACGGAAAAGACGT	TAAAACGTCTTTTCCGTAGGTCTTTC	975209	9	123700874	123700895	-1
Lztfl1	MGI:1934860	ENSMUSE00001201166	104	9	TGATCAAATCAAAGACCTACGG	yes	32	CACCGTGATCAAATCAAAGACCTAGT	TAAAACTAGGTCTTTGATTTGATCAC	975208	9	123700884	123700905	-1
Lztr1	MGI:1914113	ENSMUSE00001150363	80	4	CAGCAGAGTGGTGGTAACGGGG	yes	58	CACCGCAGCAGAGTGGTGGTAACGGT	TAAAACCGTTACCACCACTCTGCTGC	974870	16	17515836	17515857	-1
Lztr1	MGI:1914113	ENSMUSE00001150363	80	4	GGGGCTGGAGGGGTGCCGGTGG	yes	84	CACCGGGGGCTGGAGGGGTGCCGGGT	TAAAACCCGGCACCCCTCCAGCCCCC	974864	16	17515816	17515837	-1
Maff	MGI:96910	ENSMUSE00000261102	67	2	TCAGGGCTTTGCTAGATAAGGG	yes	42	CACCGTCAGGGCTTTGCTAGATAAGT	TAAAACTTATCTAGCAAAGCCCTGAC	975091	15	79356979	79357000	-1
Mafg	MGI:96911	ENSMUSE00000338554	64	2	GCCTTGTTTCCTTTATTGGGGG	no	42	CACCGGCCTTGTTTCCTTTATTGGGT	TAAAACCCAATAAAGGAAACAAGGCC	975131	11	120629853	120629874	1
Mafg	MGI:96911	ENSMUSE00000338554	64	2	AGGCCTTGTTTCCTTTATTGGG	no	37	CACCGAGGCCTTGTTTCCTTTATTGT	TAAAACAATAAAGGAAACAAGGCCTC	975132	11	120629851	120629872	1
Mafk	MGI:99951	ENSMUSE00000189973	80	2	ACTAATCCCAAGCCCAACAAGG	yes	47	CACCGACTAATCCCAAGCCCAACAGT	TAAAACTGTTGGGCTTGGGATTAGTC	974849	5	139799145	139799166	1
Mafk	MGI:99951	ENSMUSE00000189973	80	2	TCAATGCCTTGTTGGGCTTGGG	yes	47	CACCGTCAATGCCTTGTTGGGCTTGT	TAAAACAAGCCCAACAAGGCATTGAC	974850	5	139799151	139799172	-1
Maml1	MGI:1890504	ENSMUSE00000296691	97	4	TTGGGTCTTGGTACTGGGGGGG	yes	58	CACCGTTGGGTCTTGGTACTGGGGGT	TAAAACCCCCAGTACCAAGACCCAAC	975198	11	50261016	50261037	1
Maml1	MGI:1890504	ENSMUSE00000296691	97	4	GAACTGTCCAACCTGTTGTGGG	yes	47	CACCGGAACTGTCCAACCTGTTGTGT	TAAAACACAACAGGTTGGACAGTTCC	975204	11	50260981	50261002	1
Maml3	MGI:2389461	ENSMUSE00000568252	85	4	GTATGGGTTCCGCTGTTGCTGG	yes	58	CACCGGTATGGGTTCCGCTGTTGCGT	TAAAACGCAACAGCGGAACCCATACC	974837	3	51692224	51692245	1
Maml3	MGI:2389461	ENSMUSE00000568252	85	4	CTGGTTGACCTGCTGCACTGGG	yes	58	CACCGCTGGTTGACCTGCTGCACTGT	TAAAACAGTGCAGCAGGTCAACCAGC	974839	3	51692203	51692224	1
Mars	MGI:1345633	ENSMUSE00001198635	91	2	CCTTAGGCCGGGTAAGGAATGG	yes	58	CACCGCCTTAGGCCGGGTAAGGAAGT	TAAAACTTCCTTACCCGGCCTAAGGC	955577	10	127310502	127310523	1
Mars	MGI:1345633	ENSMUSE00001198635	91	2	CCATTCCTTACCCGGCCTAAGG	yes	58	CACCGCCATTCCTTACCCGGCCTAGT	TAAAACTAGGCCGGGTAAGGAATGGC	955584	10	127310502	127310523	-1
Max	MGI:96921	ENSMUSE00000471258	124	4	AAGAGCATTCTGCCGCTTGAGG	yes	53	CACCGAAGAGCATTCTGCCGCTTGGT	TAAAACCAAGCGGCAGAATGCTCTTC	975176	12	76939980	76940001	1
Max	MGI:96921	ENSMUSE00000471258	124	4	GTTTTTCCTTCGCATATACTGG	yes	37	CACCGGTTTTTCCTTCGCATATACGT	TAAAACGTATATGCGAAGGAAAAACC	975173	12	76940028	76940049	1
Mbd1	MGI:1333811	ENSMUSE00000143320	115	3	GTTGAGCTGACTCGGTACTTGG	yes	53	CACCGGTTGAGCTGACTCGGTACTGT	TAAAACAGTACCGAGTCAGCTCAACC	954903	18	74273237	74273258	1
Mbd1	MGI:1333811	ENSMUSE00000143320	115	3	TTGGGAATGGGATGGCATAAGG	yes	47	CACCGTTGGGAATGGGATGGCATAGT	TAAAACTATGCCATCCCATTCCCAAC	954910	18	74273301	74273322	-1
Mbd2	MGI:1333813	ENSMUSE00000354986	160	2	CCTCAGCTGGCAAGATACCTGG	yes	58	CACCGCCTCAGCTGGCAAGATACCGT	TAAAACGGTATCTTGCCAGCTGAGGC	947129	18	70580681	70580702	1
Mbd2	MGI:1333813	ENSMUSE00000354986	160	2	CTGATTGAGGGGGTCATTCCGG	yes	53	CACCGCTGATTGAGGGGGTCATTCGT	TAAAACGAATGACCCCCTCAATCAGC	947139	18	70580785	70580806	-1
Mbd3	MGI:1333812	ENSMUSE00000309010	178	5	CAGAGAGCTGGCCTGTAATGGG	yes	53	CACCGCAGAGAGCTGGCCTGTAATGT	TAAAACATTACAGGCCAGCTCTCTGC	975710	10	80393978	80393999	1
Mbd3	MGI:1333812	ENSMUSE00000309010	178	5	CCAGCACCCTGCCCATTACAGG	yes	63	CACCGCCAGCACCCTGCCCATTACGT	TAAAACGTAATGGGCAGGGTGCTGGC	975716	10	80393989	80394010	-1
Mbd4	MGI:1333850	ENSMUSE00001128531	104	7	ATATGGCAACGACTCCTACCGG	yes	47	CACCGATATGGCAACGACTCCTACGT	TAAAACGTAGGAGTCGTTGCCATATC	975924	6	115844090	115844111	-1
Mbd4	MGI:1333850	ENSMUSE00001128531	104	7	TTGACACAAAAGATCCGGTAGG	yes	42	CACCGTTGACACAAAAGATCCGGTGT	TAAAACACCGGATCTTTTGTGTCAAC	975917	6	115844076	115844097	1
Mbtps1	MGI:1927235	ENSMUSE00000319518	110	7	ACCTGCAACGAATGTGCCATGG	yes	53	CACCGACCTGCAACGAATGTGCCAGT	TAAAACTGGCACATTCGTTGCAGGTC	975721	8	119541666	119541687	1
Mbtps1	MGI:1927235	ENSMUSE00000319518	110	7	TGCAGAGCTGCACATCTTCAGG	yes	53	CACCGTGCAGAGCTGCACATCTTCGT	TAAAACGAAGATGTGCAGCTCTGCAC	975728	8	119541603	119541624	-1
Mbtps2	MGI:2444506	ENSMUSE00001141778	202	3	AGAAAAAAAGAGCTGAACATGG	yes	32	CACCGAGAAAAAAAGAGCTGAACAGT	TAAAACTGTTCAGCTCTTTTTTTCTC	949104	X	157591502	157591523	1
Mbtps2	MGI:2444506	ENSMUSE00001141778	202	3	CTGCATCAGTGTTTTTCCAAGG	yes	42	CACCGCTGCATCAGTGTTTTTCCAGT	TAAAACTGGAAAAACACTGATGCAGC	949105	X	157591480	157591501	1
Mdm4	MGI:107934	ENSMUSE00000440687	134	5	AAGCAGCTCTATGATCAACAGG	yes	42	CACCGAAGCAGCTCTATGATCAACGT	TAAAACGTTGATCATAGAGCTGCTTC	975367	1	133011144	133011165	-1
Mdm4	MGI:107934	ENSMUSE00000440687	134	5	GATCAACAGGAGCAACATATGG	yes	42	CACCGGATCAACAGGAGCAACATAGT	TAAAACTATGTTGCTCCTGTTGATCC	975368	1	133011132	133011153	-1
Med1	MGI:1100846	ENSMUSE00001162905	79	3	AGAGGGTCGTAATGAGTTCTGG	yes	47	CACCGAGAGGGTCGTAATGAGTTCGT	TAAAACGAACTCATTACGACCCTCTC	975586	11	98183895	98183916	-1
Med1	MGI:1100846	ENSMUSE00001097863	55	4	CCAGCAATGACTGATCGTTTGG	yes	47	CACCGCCAGCAATGACTGATCGTTGT	TAAAACAACGATCAGTCATTGCTGGC	975431	11	98180276	98180297	-1
Med12	MGI:1926212	ENSMUSE00000623001	160	4	GCCTGTGATGCGGGCTGCCTGG	yes	74	CACCGGCCTGTGATGCGGGCTGCCGT	TAAAACGGCAGCCCGCATCACAGGCC	975357	X	101275548	101275569	1
Med12	MGI:1926212	ENSMUSE00000623001	160	4	TCAGACATTGCTGCATAGTAGG	yes	42	CACCGTCAGACATTGCTGCATAGTGT	TAAAACACTATGCAGCAATGTCTGAC	975364	X	101275589	101275610	-1
Med14	MGI:1349442	ENSMUSE00001106855	77	16	TCCCTGATGTGGTATCTCGAGG	yes	53	CACCGTCCCTGATGTGGTATCTCGGT	TAAAACCGAGATACCACATCAGGGAC	975540	X	12713630	12713651	1
Med14	MGI:1349442	ENSMUSE00001106855	77	16	CCACATCAGGGAGTGCAAGTGG	yes	58	CACCGCCACATCAGGGAGTGCAAGGT	TAAAACCTTGCACTCCCTGATGTGGC	975543	X	12713620	12713641	-1
Med15	MGI:2137379	ENSMUSE00000368614	254	6	CTGCTGCTGCACTACTGCTTGG	yes	58	CACCGCTGCTGCTGCACTACTGCTGT	TAAAACAGCAGTAGTGCAGCAGCAGC	975897	16	17674471	17674492	1
Med15	MGI:2137379	ENSMUSE00000368614	254	6	TTGATGATGCAACTTAATCAGG	yes	32	CACCGTTGATGATGCAACTTAATCGT	TAAAACGATTAAGTTGCATCATCAAC	975898	16	17674420	17674441	1
Med16	MGI:2158394	ENSMUSE00001185709	170	4	CTGCACAACGGTGTAAAGCTGG	yes	53	CACCGCTGCACAACGGTGTAAAGCGT	TAAAACGCTTTACACCGTTGTGCAGC	975584	10	79906782	79906803	-1
Med16	MGI:2158394	ENSMUSE00001185709	170	4	AACAGCTGGGAGAGCTCGGTGG	yes	63	CACCGAACAGCTGGGAGAGCTCGGGT	TAAAACCCGAGCTCTCCCAGCTGTTC	975576	10	79906845	79906866	-1
Med17	MGI:2182585	ENSMUSE00000273591	167	2	GACAAAAAGTTCATGACTCTGG	yes	37	CACCGGACAAAAAGTTCATGACTCGT	TAAAACGAGTCATGAACTTTTTGTCC	946826	9	15277592	15277613	-1
Med17	MGI:2182585	ENSMUSE00000273591	167	2	ACTCTGGACCCCGTCTCTCAGG	yes	63	CACCGACTCTGGACCCCGTCTCTCGT	TAAAACGAGAGACGGGGTCCAGAGTC	946827	9	15277577	15277598	-1
Med21	MGI:1347064	ENSMUSE00000197140	115	2	CACTGCTGTAATACACCAATGG	yes	42	CACCGCACTGCTGTAATACACCAAGT	TAAAACTTGGTGTATTACAGCAGTGC	975889	6	146648187	146648208	-1
Med21	MGI:1347064	ENSMUSE00000197140	115	2	GAATGTTACTAAAAGAGGCAGG	yes	37	CACCGGAATGTTACTAAAAGAGGCGT	TAAAACGCCTCTTTTAGTAACATTCC	975891	6	146648216	146648237	-1
Med23	MGI:1917458	ENSMUSE00001199739	88	3	CCACTCCAAAACTGCCGGAAGG	yes	58	CACCGCCACTCCAAAACTGCCGGAGT	TAAAACTCCGGCAGTTTTGGAGTGGC	975490	10	24870720	24870741	-1
Med23	MGI:1917458	ENSMUSE00001199739	88	3	ATGTTTATGGATACCCCCGAGG	yes	47	CACCGATGTTTATGGATACCCCCGGT	TAAAACCGGGGGTATCCATAAACATC	975482	10	24870665	24870686	1
Med24	MGI:1344385	ENSMUSE00001191005	83	3	GGCGTACTTCAGGTACGACAGG	yes	58	CACCGGGCGTACTTCAGGTACGACGT	TAAAACGTCGTACCTGAAGTACGCCC	975349	11	98728627	98728648	1
Med24	MGI:1344385	ENSMUSE00001191005	83	3	TCAGGTACGACAGGATCAGAGG	yes	53	CACCGTCAGGTACGACAGGATCAGGT	TAAAACCTGATCCTGTCGTACCTGAC	975348	11	98728635	98728656	1
Mef2a	MGI:99532	ENSMUSE00001142069	220	6	GACACATTTCTATGTAGCGTGG	yes	42	CACCGGACACATTTCTATGTAGCGGT	TAAAACCGCTACATAGAAATGTGTCC	975764	7	67265984	67266005	1
Mef2a	MGI:99532	ENSMUSE00001142069	220	6	CTTTGTCGTACACTAACCCAGG	yes	47	CACCGCTTTGTCGTACACTAACCCGT	TAAAACGGGTTAGTGTACGACAAAGC	975769	7	67266080	67266101	-1
Mef2b	MGI:104526	ENSMUSE00001192831	130	5	GCTCTGAAACCGACATTGCGGG	yes	53	CACCGGCTCTGAAACCGACATTGCGT	TAAAACGCAATGTCGGTTTCAGAGCC	954848	8	70166055	70166076	-1
Mef2b	MGI:104526	ENSMUSE00001192831	130	5	TCTGAAACCGACATTGCGGGGG	yes	53	CACCGTCTGAAACCGACATTGCGGGT	TAAAACCCGCAATGTCGGTTTCAGAC	954847	8	70166053	70166074	-1
Mef2c	MGI:99458	ENSMUSE00000118822	187	6	GTGTCCAGCCATAACAGTTTGG	yes	47	CACCGGTGTCCAGCCATAACAGTTGT	TAAAACAACTGTTATGGCTGGACACC	975730	13	83633097	83633118	1
Mef2c	MGI:99458	ENSMUSE00000118822	187	6	GCTGTACACCAAACTGTTATGG	yes	42	CACCGGCTGTACACCAAACTGTTAGT	TAAAACTAACAGTTTGGTGTACAGCC	975743	13	83633105	83633126	-1
Mef2d	MGI:99533	ENSMUSE00000461710	191	7	TCACTTCCCAGGGAGGCAAAGG	yes	58	CACCGTCACTTCCCAGGGAGGCAAGT	TAAAACTTGCCTCCCTGGGAAGTGAC	952279	3	88161344	88161365	1
Mef2d	MGI:99533	ENSMUSE00000461710	191	7	GCTGTTGCCATTGGCCACAGGG	yes	58	CACCGGCTGTTGCCATTGGCCACAGT	TAAAACTGTGGCCAATGGCAACAGCC	952285	3	88161231	88161252	-1
Meis1	MGI:104717	ENSMUSE00000655364	112	7	ACACGGCATCCACTCGTTCAGG	yes	58	CACCGACACGGCATCCACTCGTTCGT	TAAAACGAACGAGTGGATGCCGTGTC	950741	11	18988333	18988354	-1
Meis1	MGI:104717	ENSMUSE00000655364	112	7	TGTGAAGTATGGCCACCGCTGG	yes	58	CACCGTGTGAAGTATGGCCACCGCGT	TAAAACGCGGTGGCCATACTTCACAC	950738	11	18988294	18988315	1
Meis3	MGI:108519	ENSMUSE00001169077	182	2	CAGGGGCTCTAGGTACTGAAGG	yes	58	CACCGCAGGGGCTCTAGGTACTGAGT	TAAAACTCAGTACCTAGAGCCCCTGC	976489	7	16177464	16177485	-1
Meis3	MGI:108519	ENSMUSE00001169077	182	2	CTTCAGTACCTAGAGCCCCTGG	yes	58	CACCGCTTCAGTACCTAGAGCCCCGT	TAAAACGGGGCTCTAGGTACTGAAGC	976479	7	16177465	16177486	1
Melk	MGI:106924	ENSMUSE00000286795	86	3	TCATGGATAAGAATGCGCTAGG	yes	42	CACCGTCATGGATAAGAATGCGCTGT	TAAAACAGCGCATTCTTATCCATGAC	976472	4	44306095	44306116	1
Melk	MGI:106924	ENSMUSE00000286714	232	14	GTTGGGAAACGGGTTGGTGAGG	yes	58	CACCGGTTGGGAAACGGGTTGGTGGT	TAAAACCACCAACCCGTTTCCCAACC	976182	4	44347323	44347344	-1
Meox1	MGI:103220	ENSMUSE00000113096	176	2	CCACCACAACTACCTGACCCGG	yes	58	CACCGCCACCACAACTACCTGACCGT	TAAAACGGTCAGGTAGTTGTGGTGGC	976446	11	101879309	101879330	-1
Meox1	MGI:103220	ENSMUSE00000113096	176	2	CGGGTCAGGTAGTTGTGGTGGG	yes	58	CACCGCGGGTCAGGTAGTTGTGGTGT	TAAAACACCACAACTACCTGACCCGC	976431	11	101879310	101879331	1
Meox2	MGI:103219	ENSMUSE00000324160	173	2	CTGGTCAGATAATTATGATGGG	yes	32	CACCGCTGGTCAGATAATTATGATGT	TAAAACATCATAATTATCTGACCAGC	976353	12	37167418	37167439	-1
Meox2	MGI:103219	ENSMUSE00000324160	173	2	GTGAACAGCAAACCTAGGAAGG	yes	47	CACCGGTGAACAGCAAACCTAGGAGT	TAAAACTCCTAGGTTTGCTGTTCACC	976348	12	37167345	37167366	1
Mga	MGI:1352483	ENSMUSE00001114815	148	14	CCCAGAGCGATTTGTTGCTGGG	yes	53	CACCGCCCAGAGCGATTTGTTGCTGT	TAAAACAGCAACAAATCGCTCTGGGC	949420	2	119938725	119938746	-1
Mga	MGI:1352483	ENSMUSE00001114815	148	14	GCCCAGCAACAAATCGCTCTGG	yes	58	CACCGGCCCAGCAACAAATCGCTCGT	TAAAACGAGCGATTTGTTGCTGGGCC	949408	2	119938724	119938745	1
Mical1	MGI:2385847	ENSMUSE00001178397	101	7	CTCAGCAGGCACTGCTTCTTGG	yes	58	CACCGCTCAGCAGGCACTGCTTCTGT	TAAAACAGAAGCAGTGCCTGCTGAGC	976009	10	41480345	41480366	-1
Mical1	MGI:2385847	ENSMUSE00001178397	101	7	GCTGTCATCACAAAGTAGTGGG	yes	42	CACCGGCTGTCATCACAAAGTAGTGT	TAAAACACTACTTTGTGATGACAGCC	976008	10	41480324	41480345	-1
Mical2	MGI:2444947	ENSMUSE00000588974	208	2	GCCATTGAACTTGCCTACCTGG	yes	53	CACCGGCCATTGAACTTGCCTACCGT	TAAAACGGTAGGCAAGTTCAATGGCC	976038	7	112303627	112303648	1
Mical2	MGI:2444947	ENSMUSE00000588974	208	2	TGGCAGTGCGCAAGCCACATGG	yes	63	CACCGTGGCAGTGCGCAAGCCACAGT	TAAAACTGTGGCTTGCGCACTGCCAC	976051	7	112303609	112303630	-1
Mical3	MGI:2442733	ENSMUSE00000468160	245	5	TCCTGACTGCCTCCTTCCAGGG	yes	58	CACCGTCCTGACTGCCTCCTTCCAGT	TAAAACTGGAAGGAGGCAGTCAGGAC	976316	6	120973544	120973565	1
Mical3	MGI:2442733	ENSMUSE00000468160	245	5	CCTTCCCTTCAGAAGGGCATGG	yes	58	CACCGCCTTCCCTTCAGAAGGGCAGT	TAAAACTGCCCTTCTGAAGGGAAGGC	976317	6	120973521	120973542	1
Mitf	MGI:104554	ENSMUSE00001105371	118	6	TGATGGTAAGGCCTGGCGGTGG	yes	63	CACCGTGATGGTAAGGCCTGGCGGGT	TAAAACCCGCCAGGCCTTACCATCAC	956018	6	98003935	98003956	-1
Mitf	MGI:104554	ENSMUSE00001106623	76	8	AACATAAACGACCGCATTAAGG	yes	37	CACCGAACATAAACGACCGCATTAGT	TAAAACTAATGCGGTCGTTTATGTTC	956054	6	98010415	98010436	1
Mki67ip	MGI:1915199	ENSMUSE00000235698	109	3	ATTGTTTCTGCAACTATCTTGG	yes	32	CACCGATTGTTTCTGCAACTATCTGT	TAAAACAGATAGTTGCAGAAACAATC	955335	1	118327677	118327698	-1
Mki67ip	MGI:1915199	ENSMUSE00000235698	109	3	CAATGGATAACTACCTTTTTGG	yes	32	CACCGCAATGGATAACTACCTTTTGT	TAAAACAAAAGGTAGTTATCCATTGC	955333	1	118327695	118327716	1
Mkx	MGI:2687286	ENSMUSE00000413754	160	3	CTCAGTCTTCGTAGGGTACGGG	yes	53	CACCGCTCAGTCTTCGTAGGGTACGT	TAAAACGTACCCTACGAAGACTGAGC	950503	18	7000635	7000656	1
Mkx	MGI:2687286	ENSMUSE00000413754	160	3	CGTAGGGTACGGGTTGTCACGG	yes	58	CACCGCGTAGGGTACGGGTTGTCAGT	TAAAACTGACAACCCGTACCCTACGC	950502	18	7000644	7000665	1
Mllt1	MGI:1927238	ENSMUSE00000139778	100	9	CAGGGGCTCACGGCCAGGCAGG	yes	79	CACCGCAGGGGCTCACGGCCAGGCGT	TAAAACGCCTGGCCGTGAGCCCCTGC	976303	17	56895032	56895053	1
Mllt1	MGI:1927238	ENSMUSE00000139778	100	9	GAGGCAGGGGCTCACGGCCAGG	yes	79	CACCGGAGGCAGGGGCTCACGGCCGT	TAAAACGGCCGTGAGCCCCTGCCTCC	976304	17	56895028	56895049	1
Mllt10	MGI:1329038	ENSMUSE00001173907	179	14	GCCGTATCCTTTCCAAACGTGG	yes	53	CACCGGCCGTATCCTTTCCAAACGGT	TAAAACCGTTTGGAAAGGATACGGCC	956413	2	18186241	18186262	1
Mllt10	MGI:1329038	ENSMUSE00001173907	179	14	CTGAGCCAGACACCACGTTTGG	yes	58	CACCGCTGAGCCAGACACCACGTTGT	TAAAACAACGTGGTGTCTGGCTCAGC	956421	2	18186253	18186274	-1
Mllt6	MGI:1935145	ENSMUSE00001123526	55	3	CTGTGCCCGCACAAAGATGGGG	yes	58	CACCGCTGTGCCCGCACAAAGATGGT	TAAAACCATCTTTGTGCGGGCACAGC	976067	11	97665495	97665516	1
Mllt6	MGI:1935145	ENSMUSE00001190145	110	4	TGCACCTCCGGGATGTAGAGGG	yes	58	CACCGTGCACCTCCGGGATGTAGAGT	TAAAACTCTACATCCCGGAGGTGCAC	976368	11	97665751	97665772	-1
Mlx	MGI:108398	ENSMUSE00001176441	107	4	GGAGTCCTACAAAGACCGGAGG	yes	58	CACCGGGAGTCCTACAAAGACCGGGT	TAAAACCCGGTCTTTGTAGGACTCCC	976110	11	101088635	101088656	1
Mlx	MGI:108398	ENSMUSE00001176441	107	4	GTCCTACAAAGACCGGAGGCGG	yes	58	CACCGGTCCTACAAAGACCGGAGGGT	TAAAACCCTCCGGTCTTTGTAGGACC	976111	11	101088638	101088659	1
Mlxip	MGI:2141183	ENSMUSE00001020902	107	2	GCTCAACAACGCCATCTGGAGG	yes	58	CACCGGCTCAACAACGCCATCTGGGT	TAAAACCCAGATGGCGTTGTTGAGCC	946335	5	123440105	123440126	1
Mlxip	MGI:2141183	ENSMUSE00001020902	107	2	CCAGATGGCGTTGTTGAGCCGG	yes	58	CACCGCCAGATGGCGTTGTTGAGCGT	TAAAACGCTCAACAACGCCATCTGGC	946340	5	123440102	123440123	-1
Mnat1	MGI:106207	ENSMUSE00000298363	104	4	TTCTCCAAATCCACATTGTTGG	yes	37	CACCGTTCTCCAAATCCACATTGTGT	TAAAACACAATGTGGATTTGGAGAAC	946207	12	73179217	73179238	-1
Mnat1	MGI:106207	ENSMUSE00000114621	122	7	GCCACAGGTCTCTATCTGCAGG	yes	58	CACCGGCCACAGGTCTCTATCTGCGT	TAAAACGCAGATAGAGACCTGTGGCC	945992	12	73219083	73219104	-1
Mnt	MGI:109150	ENSMUSE00001181657	112	4	CTTCTTGTCGTCCACGTTGGGG	yes	53	CACCGCTTCTTGTCGTCCACGTTGGT	TAAAACCAACGTGGACGACAAGAAGC	976095	11	74837657	74837678	-1
Mnt	MGI:109150	ENSMUSE00001181657	112	4	AATCTGAGCGTGCTGCGGACGG	yes	58	CACCGAATCTGAGCGTGCTGCGGAGT	TAAAACTCCGCAGCACGCTCAGATTC	976091	11	74837685	74837706	1
Mta1	MGI:2150037	ENSMUSE00001177347	68	2	AATCCTGCGGATCAGGTACGGG	yes	53	CACCGAATCCTGCGGATCAGGTACGT	TAAAACGTACCTGATCCGCAGGATTC	976604	12	113112177	113112198	-1
Mta1	MGI:2150037	ENSMUSE00001177347	68	2	CTCTTCAATCCTGCGGATCAGG	yes	53	CACCGCTCTTCAATCCTGCGGATCGT	TAAAACGATCCGCAGGATTGAAGAGC	976605	12	113112183	113112204	-1
Mta2	MGI:1346340	ENSMUSE00001175185	68	2	CTCCTCAATCCGTCTAACCAGG	yes	53	CACCGCTCCTCAATCCGTCTAACCGT	TAAAACGGTTAGACGGATTGAGGAGC	976456	19	8943502	8943523	-1
Mta2	MGI:1346340	ENSMUSE00001175185	68	2	TACCTGGTTAGACGGATTGAGG	yes	47	CACCGTACCTGGTTAGACGGATTGGT	TAAAACCAATCCGTCTAACCAGGTAC	976452	19	8943500	8943521	1
Mtf1	MGI:101786	ENSMUSE00000885530	239	3	TGCTGTGCTGTAGGTGCGAGGG	yes	58	CACCGTGCTGTGCTGTAGGTGCGAGT	TAAAACTCGCACCTACAGCACAGCAC	957318	4	124820237	124820258	-1
Mtf1	MGI:101786	ENSMUSE00000885530	239	3	CCCTCCTGATTACAGACGAAGG	yes	53	CACCGCCCTCCTGATTACAGACGAGT	TAAAACTCGTCTGTAATCAGGAGGGC	957324	4	124820302	124820323	-1
Mtmr4	MGI:2180699	ENSMUSE00000586341	161	6	TGCCTTTGCCTACCATGCGTGG	yes	58	CACCGTGCCTTTGCCTACCATGCGGT	TAAAACCGCATGGTAGGCAAAGGCAC	976999	11	87600594	87600615	1
Mtmr4	MGI:2180699	ENSMUSE00000586341	161	6	GGCTTGGCAGGTCTCGCTGTGG	yes	68	CACCGGGCTTGGCAGGTCTCGCTGGT	TAAAACCAGCGAGACCTGCCAAGCCC	977007	11	87600560	87600581	-1
Mxd3	MGI:104987	ENSMUSE00000118245	106	2	GCCCACTGTTCAGCGCGCCAGG	yes	74	CACCGGCCCACTGTTCAGCGCGCCGT	TAAAACGGCGCGCTGAACAGTGGGCC	977026	13	55329270	55329291	1
Mxd3	MGI:104987	ENSMUSE00000118245	106	2	CTCCTGGCGCGCTGAACAGTGG	yes	68	CACCGCTCCTGGCGCGCTGAACAGGT	TAAAACCTGTTCAGCGCGCCAGGAGC	977032	13	55329272	55329293	-1
Mxd4	MGI:104991	ENSMUSE00000242780	100	2	TTGCGAAGTCGCCGTCGAAGGG	yes	58	CACCGTTGCGAAGTCGCCGTCGAAGT	TAAAACTTCGACGGCGACTTCGCAAC	977103	5	34187378	34187399	1
Mxd4	MGI:104991	ENSMUSE00000242780	100	2	AAAACAAAGACGGCCGGCCTGG	yes	58	CACCGAAAACAAAGACGGCCGGCCGT	TAAAACGGCCGGCCGTCTTTGTTTTC	977110	5	34187351	34187372	-1
Mxi1	MGI:97245	ENSMUSE00000225314	115	4	TTGAAAGTTCTGATCCCGCTGG	yes	47	CACCGTTGAAAGTTCTGATCCCGCGT	TAAAACGCGGGATCAGAACTTTCAAC	958428	19	53369573	53369594	1
Mxi1	MGI:97245	ENSMUSE00000225314	115	4	TTTCAAGCGTTCTAAACACAGG	yes	37	CACCGTTTCAAGCGTTCTAAACACGT	TAAAACGTGTTTAGAACGCTTGAAAC	958432	19	53369557	53369578	-1
Myb	MGI:97249	ENSMUSE00000990059	118	2	ATCTGGAAAGCGTCACTTGGGG	yes	47	CACCGATCTGGAAAGCGTCACTTGGT	TAAAACCAAGTGACGCTTTCCAGATC	953103	10	21156364	21156385	-1
Myb	MGI:97249	ENSMUSE00000644659	221	5	TACCAGGCACACAAGCGTCTGG	yes	58	CACCGTACCAGGCACACAAGCGTCGT	TAAAACGACGCTTGTGTGCCTGGTAC	952952	10	21152476	21152497	-1
Mybbp1a	MGI:106181	ENSMUSE00001201865	176	6	TTCCAGGAGATCCTGCCAAAGG	yes	53	CACCGTTCCAGGAGATCCTGCCAAGT	TAAAACTTGGCAGGATCTCCTGGAAC	977241	11	72443491	72443512	1
Mybbp1a	MGI:106181	ENSMUSE00001201865	176	6	ATCCTGCCAAAGGTCCTCAAGG	yes	53	CACCGATCCTGCCAAAGGTCCTCAGT	TAAAACTGAGGACCTTTGGCAGGATC	977242	11	72443500	72443521	1
Mybl1	MGI:99925	ENSMUSE00000553758	221	5	CTTAGCAATCTCGGCCCAACGG	yes	53	CACCGCTTAGCAATCTCGGCCCAAGT	TAAAACTTGGGCCGAGATTGCTAAGC	950254	1	9687575	9687596	1
Mybl1	MGI:99925	ENSMUSE00000553758	221	5	TATGAAGCACACAAGCGCCTGG	yes	53	CACCGTATGAAGCACACAAGCGCCGT	TAAAACGGCGCTTGTGTGCTTCATAC	950264	1	9687601	9687622	-1
Mybl2	MGI:101785	ENSMUSE00000371460	94	2	CTGGATGAGTTACACTACCAGG	yes	47	CACCGCTGGATGAGTTACACTACCGT	TAAAACGGTAGTGTAACTCATCCAGC	976676	2	163059508	163059529	1
Mybl2	MGI:101785	ENSMUSE00000169372	221	5	TAAAGTCCTGGGTAACCGCTGG	yes	53	CACCGTAAAGTCCTGGGTAACCGCGT	TAAAACGCGGTTACCCAGGACTTTAC	976786	2	163064450	163064471	1
Mycbp	MGI:1891750	ENSMUSE00001131631	73	2	AACTGCTCGCGCTTCGAGTCGG	yes	58	CACCGAACTGCTCGCGCTTCGAGTGT	TAAAACACTCGAAGCGCGAGCAGTTC	976910	4	123905238	123905259	-1
Mycbp	MGI:1891750	ENSMUSE00001131631	73	2	TGCTCGCGCTTCGAGTCGGCGG	yes	68	CACCGTGCTCGCGCTTCGAGTCGGGT	TAAAACCCGACTCGAAGCGCGAGCAC	976909	4	123905235	123905256	-1
Myef2	MGI:104592	ENSMUSE00001203252	209	2	AAGATAAGAATTCGGGCACTGG	yes	42	CACCGAAGATAAGAATTCGGGCACGT	TAAAACGTGCCCGAATTCTTATCTTC	976703	2	125116760	125116781	-1
Myef2	MGI:104592	ENSMUSE00001203252	209	2	TGAACACTCTGTTCCGATTTGG	yes	42	CACCGTGAACACTCTGTTCCGATTGT	TAAAACAATCGGAACAGAGTGTTCAC	976696	2	125116725	125116746	1
Myf6	MGI:97253	ENSMUSE00000257894	91	2	CCCCAGTGGCCAAGTGTTTCGG	yes	58	CACCGCCCCAGTGGCCAAGTGTTTGT	TAAAACAAACACTTGGCCACTGGGGC	977085	10	107493847	107493868	-1
Myf6	MGI:97253	ENSMUSE00000257894	91	2	GGCCTCGTGATAACTGCTAAGG	yes	53	CACCGGGCCTCGTGATAACTGCTAGT	TAAAACTAGCAGTTATCACGAGGCCC	977088	10	107493814	107493835	-1
Mynn	MGI:1931415	ENSMUSE00000399042	160	4	ACCATGATGCATGCGACTATGG	yes	47	CACCGACCATGATGCATGCGACTAGT	TAAAACTAGTCGCATGCATCATGGTC	952587	3	30609049	30609070	-1
Mynn	MGI:1931415	ENSMUSE00000399042	160	4	TCCATAGTCGCATGCATCATGG	yes	47	CACCGTCCATAGTCGCATGCATCAGT	TAAAACTGATGCATGCGACTATGGAC	952583	3	30609048	30609069	1
Myog	MGI:97276	ENSMUSE00000159399	82	2	CCCCACTCCGGACTGCAGGAGG	yes	74	CACCGCCCCACTCCGGACTGCAGGGT	TAAAACCCTGCAGTCCGGAGTGGGGC	976738	1	134291121	134291142	-1
Myog	MGI:97276	ENSMUSE00000159399	82	2	CCTCCTGCAGTCCGGAGTGGGG	yes	68	CACCGCCTCCTGCAGTCCGGAGTGGT	TAAAACCACTCCGGACTGCAGGAGGC	976732	1	134291121	134291142	1
Myt1l	MGI:1100511	ENSMUSE00001076261	55	6	CCCTTTGGACCGTGTGCGATGG	yes	63	CACCGCCCTTTGGACCGTGTGCGAGT	TAAAACTCGCACACGGTCCAAAGGGC	976711	12	29783647	29783668	-1
Myt1l	MGI:1100511	ENSMUSE00001076261	55	6	GGAGAAGCGCCATCGCACACGG	yes	63	CACCGGGAGAAGCGCCATCGCACAGT	TAAAACTGTGCGATGGCGCTTCTCCC	976708	12	29783638	29783659	1
Mzf1	MGI:107457	ENSMUSE00000198112	121	5	TCAGTGTCGCTATGAGGAGAGG	yes	53	CACCGTCAGTGTCGCTATGAGGAGGT	TAAAACCTCCTCATAGCGACACTGAC	950076	7	13051565	13051586	1
Mzf1	MGI:107457	ENSMUSE00000198112	121	5	CTGGTCCAGTGTTGTCCCATGG	yes	58	CACCGCTGGTCCAGTGTTGTCCCAGT	TAAAACTGGGACAACACTGGACCAGC	950074	7	13051588	13051609	1
Nab2	MGI:107563	ENSMUSE00000150496	134	3	CTCTCTCGGGCTACTTGTCGGG	yes	58	CACCGCTCTCTCGGGCTACTTGTCGT	TAAAACGACAAGTAGCCCGAGAGAGC	977126	10	127663770	127663791	1
Nab2	MGI:107563	ENSMUSE00000150496	134	3	CAACACTCTTTTACTGCGAAGG	yes	42	CACCGCAACACTCTTTTACTGCGAGT	TAAAACTCGCAGTAAAAGAGTGTTGC	977130	10	127663811	127663832	-1
Nacc1	MGI:1914080	ENSMUSE00000211742	106	4	GTCTTGCTGCGGCGGCTTCTGG	yes	68	CACCGGTCTTGCTGCGGCGGCTTCGT	TAAAACGAAGCCGCCGCAGCAAGACC	977120	8	84675015	84675036	-1
Nacc1	MGI:1914080	ENSMUSE00000211742	106	4	CACCAATGTATACATCACAAGG	yes	37	CACCGCACCAATGTATACATCACAGT	TAAAACTGTGATGTATACATTGGTGC	977114	8	84675082	84675103	-1
Nacc2	MGI:1915241	ENSMUSE00000164408	106	4	CCGGGGTCTACATCACACGTGG	yes	63	CACCGCCGGGGTCTACATCACACGGT	TAAAACCGTGTGATGTAGACCCCGGC	976988	2	26062273	26062294	-1
Nacc2	MGI:1915241	ENSMUSE00000164410	98	5	TTTCGGCTCGGATCACTGGTGG	yes	58	CACCGTTTCGGCTCGGATCACTGGGT	TAAAACCCAGTGATCCGAGCCGAAAC	976858	2	26061608	26061629	1
Nanog	MGI:1919200	ENSMUSE00000197495	266	2	TAGCTCAGGTTCAGAATGGAGG	yes	47	CACCGTAGCTCAGGTTCAGAATGGGT	TAAAACCCATTCTGAACCTGAGCTAC	977238	6	122711775	122711796	-1
Nanog	MGI:1919200	ENSMUSE00000197495	266	2	GCTGTGTGCACTCAAGGACAGG	yes	58	CACCGGCTGTGTGCACTCAAGGACGT	TAAAACGTCCTTGAGTGCACACAGCC	977220	6	122711707	122711728	1
Nars	MGI:1917473	ENSMUSE00000456403	83	2	GAAGGAAATGACGCAACCGGGG	yes	53	CACCGGAAGGAAATGACGCAACCGGT	TAAAACCGGTTGCGTCATTTCCTTCC	976756	18	64515364	64515385	-1
Nars	MGI:1917473	ENSMUSE00000456403	83	2	GAGAAGGAAATGACGCAACCGG	yes	47	CACCGGAGAAGGAAATGACGCAACGT	TAAAACGTTGCGTCATTTCCTTCTCC	976755	18	64515366	64515387	-1
Nars2	MGI:2142075	ENSMUSE00001110222	110	2	CTTCTGGGATCTGACGGACCGG	yes	58	CACCGCTTCTGGGATCTGACGGACGT	TAAAACGTCCGTCAGATCCCAGAAGC	976824	7	96955952	96955973	-1
Nars2	MGI:2142075	ENSMUSE00001110222	110	2	GTAAATGACGGATCTTCTTTGG	yes	37	CACCGGTAAATGACGGATCTTCTTGT	TAAAACAAGAAGATCCGTCATTTACC	976822	7	96955992	96956013	1
Ncoa1	MGI:1276523	ENSMUSE00000107419	167	5	TCAAAATCTTGCATTTATCTGG	yes	26	CACCGTCAAAATCTTGCATTTATCGT	TAAAACGATAAATGCAAGATTTTGAC	977396	12	4339063	4339084	1
Ncoa1	MGI:1276523	ENSMUSE00000107390	98	6	TGCACGTCATCATCAGTCGTGG	yes	53	CACCGTGCACGTCATCATCAGTCGGT	TAAAACCGACTGATGATGACGTGCAC	977656	12	4335851	4335872	1
Ncoa2	MGI:1276533	ENSMUSE00001196372	173	4	AAGTTTGCGAAGATCAGCTCGG	yes	42	CACCGAAGTTTGCGAAGATCAGCTGT	TAAAACAGCTGATCTTCGCAAACTTC	959597	1	13221396	13221417	1
Ncoa2	MGI:1276533	ENSMUSE00001196372	173	4	TTAGGATGGCACATTTGTCAGG	yes	42	CACCGTTAGGATGGCACATTTGTCGT	TAAAACGACAAATGTGCCATCCTAAC	959598	1	13221346	13221367	1
Ncoa3	MGI:1276535	ENSMUSE00000372080	173	4	CAGTGGTGAGAAGTGGCGACGG	yes	58	CACCGCAGTGGTGAGAAGTGGCGAGT	TAAAACTCGCCACTTCTCACCACTGC	945785	2	166047792	166047813	1
Ncoa3	MGI:1276535	ENSMUSE00000372080	173	4	CAGGAGAGCAAGTACATAGAGG	yes	47	CACCGCAGGAGAGCAAGTACATAGGT	TAAAACCTATGTACTTGCTCTCCTGC	945787	2	166047817	166047838	1
Ncoa4	MGI:1350932	ENSMUSE00001150488	89	4	AATTGTCTTATTCATCAACTGG	yes	26	CACCGAATTGTCTTATTCATCAACGT	TAAAACGTTGATGAATAAGACAATTC	977562	14	32172622	32172643	1
Ncoa4	MGI:1350932	ENSMUSE00001119370	109	5	TGTATCTGCTTCAAAGAGTAGG	yes	37	CACCGTGTATCTGCTTCAAAGAGTGT	TAAAACACTCTTTGAAGCAGATACAC	977357	14	32172928	32172949	-1
Ncoa6	MGI:1929915	ENSMUSE00000490064	280	4	TCTACAATGGGCGACTCAGAGG	yes	53	CACCGTCTACAATGGGCGACTCAGGT	TAAAACCTGAGTCGCCCATTGTAGAC	977797	2	155438064	155438085	-1
Ncoa6	MGI:1929915	ENSMUSE00000490064	280	4	ACGAAAAGTGATAGTATTTTGG	yes	26	CACCGACGAAAAGTGATAGTATTTGT	TAAAACAAATACTATCACTTTTCGTC	977800	2	155438010	155438031	-1
Ncoa7	MGI:2444847	ENSMUSE00000576772	74	15	ACATAAGTTCTTTAGAACTTGG	no	26	CACCGACATAAGTTCTTTAGAACTGT	TAAAACAGTTCTAAAGAACTTATGTC	977739	10	30647976	30647997	-1
Ncoa7	MGI:2444847	ENSMUSE00000576772	74	15	TAAGTTCTTTAGAACTTGGTGG	no	32	CACCGTAAGTTCTTTAGAACTTGGGT	TAAAACCCAAGTTCTAAAGAACTTAC	977740	10	30647973	30647994	-1
Ncor2	MGI:1337080	ENSMUSE00000189280	67	9	CAGCTTCTTCCGCATCGCCTGG	yes	63	CACCGCAGCTTCTTCCGCATCGCCGT	TAAAACGGCGATGCGGAAGAAGCTGC	977652	5	125091696	125091717	1
Ncor2	MGI:1337080	ENSMUSE00000189280	67	9	GATCTTGTACTTTAAGCGGAGG	yes	42	CACCGGATCTTGTACTTTAAGCGGGT	TAAAACCCGCTTAAAGTACAAGATCC	977654	5	125091675	125091696	-1
Necab1	MGI:1916602	ENSMUSE00000241657	137	6	TACCAAGAAGCTTCCAATTTGG	yes	37	CACCGTACCAAGAAGCTTCCAATTGT	TAAAACAATTGGAAGCTTCTTGGTAC	952429	4	15005081	15005102	-1
Necab1	MGI:1916602	ENSMUSE00000241657	137	6	GTGACAAATTGTTCCAAATTGG	yes	32	CACCGGTGACAAATTGTTCCAAATGT	TAAAACATTTGGAACAATTTGTCACC	952425	4	15005068	15005089	1
Necab2	MGI:2152211	ENSMUSE00001195099	109	3	GTTGTCTGAATCGATGGTATGG	yes	42	CACCGGTTGTCTGAATCGATGGTAGT	TAAAACTACCATCGATTCAGACAACC	977879	8	119452164	119452185	-1
Necab2	MGI:2152211	ENSMUSE00001195099	109	3	CTCCAGCTCCTTCTCATTAAGG	yes	47	CACCGCTCCAGCTCCTTCTCATTAGT	TAAAACTAATGAGAAGGAGCTGGAGC	977877	8	119452134	119452155	-1
Necab3	MGI:1861721	ENSMUSE00001163111	98	5	CTGGAGTCTCTGAACCGTGCGG	yes	58	CACCGCTGGAGTCTCTGAACCGTGGT	TAAAACCACGGTTCAGAGACTCCAGC	977320	2	154554676	154554697	-1
Necab3	MGI:1861721	ENSMUSE00001163111	98	5	GGTGTCTACCGGCCCGTGCTGG	yes	74	CACCGGGTGTCTACCGGCCCGTGCGT	TAAAACGCACGGGCCGGTAGACACCC	977318	2	154554703	154554724	-1
Neil3	MGI:2384588	ENSMUSE00001190400	125	2	ACAGTGGCGTGGAAACCTTAGG	yes	53	CACCGACAGTGGCGTGGAAACCTTGT	TAAAACAAGGTTTCCACGCCACTGTC	977369	8	53623657	53623678	-1
Neil3	MGI:2384588	ENSMUSE00001190400	125	2	GGATATGTTTACAGTGGCGTGG	yes	47	CACCGGGATATGTTTACAGTGGCGGT	TAAAACCGCCACTGTAAACATATCCC	977368	8	53623667	53623688	-1
Nfat5	MGI:1859333	ENSMUSE00001200094	193	5	ATGTTGTGCGGACAGTATCCGG	yes	47	CACCGATGTTGTGCGGACAGTATCGT	TAAAACGATACTGTCCGCACAACATC	950369	8	107344829	107344850	1
Nfat5	MGI:1859333	ENSMUSE00001200094	193	5	ATACTGTCCGCACAACATAGGG	yes	42	CACCGATACTGTCCGCACAACATAGT	TAAAACTATGTTGTGCGGACAGTATC	950380	8	107344825	107344846	-1
Nfatc1	MGI:102469	ENSMUSE00000305194	160	3	CCTCGATCCGAAGCTCGTATGG	yes	58	CACCGCCTCGATCCGAAGCTCGTAGT	TAAAACTACGAGCTTCGGATCGAGGC	977490	18	80682251	80682272	1
Nfatc1	MGI:102469	ENSMUSE00000305194	160	3	CCATACGAGCTTCGGATCGAGG	yes	58	CACCGCCATACGAGCTTCGGATCGGT	TAAAACCGATCCGAAGCTCGTATGGC	977497	18	80682251	80682272	-1
Nfatc2	MGI:102463	ENSMUSE00001190716	172	3	TCATAGGAGCCCGACTGATTGG	yes	53	CACCGTCATAGGAGCCCGACTGATGT	TAAAACATCAGTCGGGCTCCTATGAC	977630	2	168567245	168567266	1
Nfatc2	MGI:102463	ENSMUSE00001190716	172	3	CTGCCCTCCGTCTCATAGTGGG	yes	58	CACCGCTGCCCTCCGTCTCATAGTGT	TAAAACACTATGAGACGGAGGGCAGC	977637	2	168567185	168567206	1
Nfatc3	MGI:103296	ENSMUSE00000223798	163	3	GGGCAGTGAAAGCCTCTACTGG	yes	58	CACCGGGGCAGTGAAAGCCTCTACGT	TAAAACGTAGAGGCTTTCACTGCCCC	977515	8	106083933	106083954	1
Nfatc3	MGI:103296	ENSMUSE00000223798	163	3	CAGTGAAAGCCTCTACTGGTGG	yes	53	CACCGCAGTGAAAGCCTCTACTGGGT	TAAAACCCAGTAGAGGCTTTCACTGC	977516	8	106083936	106083957	1
Nfatc4	MGI:1920431	ENSMUSE00000313295	200	4	TGCCTTCTACCAGGTGCACCGG	yes	58	CACCGTGCCTTCTACCAGGTGCACGT	TAAAACGTGCACCTGGTAGAAGGCAC	977834	14	55829442	55829463	1
Nfatc4	MGI:1920431	ENSMUSE00000313295	200	4	ACCAGGTGCACCGGATTACTGG	yes	58	CACCGACCAGGTGCACCGGATTACGT	TAAAACGTAATCCGGTGCACCTGGTC	977835	14	55829450	55829471	1
Nfe2l2	MGI:108420	ENSMUSE00000733356	278	1	ACTTGGAGTTGCCACCGCCAGG	yes	63	CACCGACTTGGAGTTGCCACCGCCGT	TAAAACGGCGGTGGCAACTCCAAGTC	953150	2	75704613	75704634	-1
Nfe2l2	MGI:108420	ENSMUSE00000733356	278	1	GGGACTGTAGTCCTGGCGGTGG	yes	68	CACCGGGGACTGTAGTCCTGGCGGGT	TAAAACCCGCCAGGACTACAGTCCCC	953148	2	75704602	75704623	1
Nfia	MGI:108056	ENSMUSE00000180224	179	8	TCCTGAGGGTGGTAACGGATGG	yes	58	CACCGTCCTGAGGGTGGTAACGGAGT	TAAAACTCCGTTACCACCCTCAGGAC	977453	4	98063097	98063118	-1
Nfia	MGI:108056	ENSMUSE00000180224	179	8	AGGGTGGTAACGGATGGCTGGG	yes	58	CACCGAGGGTGGTAACGGATGGCTGT	TAAAACAGCCATCCGTTACCACCCTC	977452	4	98063092	98063113	-1
Nfic	MGI:109591	ENSMUSE00000609199	124	5	GAGAAGTTGGGTCCGGTTCCGG	yes	58	CACCGGAGAAGTTGGGTCCGGTTCGT	TAAAACGAACCGGACCCAACTTCTCC	949893	10	81408196	81408217	1
Nfic	MGI:109591	ENSMUSE00000609199	124	5	CGGGTTCAGGTCATATGCCAGG	yes	58	CACCGCGGGTTCAGGTCATATGCCGT	TAAAACGGCATATGACCTGAACCCGC	949896	10	81408153	81408174	1
Nfix	MGI:97311	ENSMUSE00000211774	176	8	CTGGATGATGGACGTGGAAGGG	yes	53	CACCGCTGGATGATGGACGTGGAAGT	TAAAACTTCCACGTCCATCATCCAGC	977671	8	84721763	84721784	1
Nfix	MGI:97311	ENSMUSE00000211774	176	8	GACTGCTGGATGATGGACGTGG	yes	58	CACCGGACTGCTGGATGATGGACGGT	TAAAACCGTCCATCATCCAGCAGTCC	977672	8	84721758	84721779	1
Nfkb1	MGI:97312	ENSMUSE00001141407	92	11	CTCTTCATAAAACCGAATCTGG	yes	37	CACCGCTCTTCATAAAACCGAATCGT	TAAAACGATTCGGTTTTATGAAGAGC	978497	3	135613714	135613735	1
Nfkb1	MGI:97312	ENSMUSE00001141407	92	11	CAGATTCGGTTTTATGAAGAGG	yes	37	CACCGCAGATTCGGTTTTATGAAGGT	TAAAACCTTCATAAAACCGAATCTGC	978499	3	135613713	135613734	-1
Nfkb2	MGI:1099800	ENSMUSE00000311247	82	2	TCCTTAGGCTCCACGATGGAGG	yes	58	CACCGTCCTTAGGCTCCACGATGGGT	TAAAACCCATCGTGGAGCCTAAGGAC	955907	19	46306326	46306347	-1
Nfkb2	MGI:1099800	ENSMUSE00000311247	82	2	CTTAGGCTCCACGATGGAGGGG	yes	58	CACCGCTTAGGCTCCACGATGGAGGT	TAAAACCTCCATCGTGGAGCCTAAGC	955906	19	46306324	46306345	-1
Nfkbia	MGI:104741	ENSMUSE00000306644	109	2	GAAGAGAAGCCGCTGACCATGG	yes	58	CACCGGAAGAGAAGCCGCTGACCAGT	TAAAACTGGTCAGCGGCTTCTCTTCC	978463	12	55491732	55491753	-1
Nfkbia	MGI:104741	ENSMUSE00000114001	211	3	CTGAGCTCCGAGACTTTCGAGG	yes	58	CACCGCTGAGCTCCGAGACTTTCGGT	TAAAACCGAAAGTCTCGGAGCTCAGC	978868	12	55491236	55491257	-1
Nfx1	MGI:1921414	ENSMUSE00000344981	106	5	ACAGGAATGTGGACAGTCCTGG	yes	53	CACCGACAGGAATGTGGACAGTCCGT	TAAAACGGACTGTCCACATTCCTGTC	978833	4	40988701	40988722	-1
Nfx1	MGI:1921414	ENSMUSE00000344981	106	5	ATTCCACATAGTTGTGGTGAGG	yes	42	CACCGATTCCACATAGTTGTGGTGGT	TAAAACCACCACAACTATGTGGAATC	978827	4	40988657	40988678	1
Nfya	MGI:97316	ENSMUSE00000137020	106	6	GCCATCTGCATTAACTGGTTGG	yes	47	CACCGGCCATCTGCATTAACTGGTGT	TAAAACACCAGTTAATGCAGATGGCC	978430	17	48393196	48393217	1
Nfya	MGI:97316	ENSMUSE00000137020	106	6	TTGTGCCATCTGCATTAACTGG	yes	42	CACCGTTGTGCCATCTGCATTAACGT	TAAAACGTTAATGCAGATGGCACAAC	978431	17	48393192	48393213	1
Nfyb	MGI:97317	ENSMUSE00001158340	94	3	GCAGAAATCCCTAGCTGGGAGG	yes	58	CACCGGCAGAAATCCCTAGCTGGGGT	TAAAACCCCAGCTAGGGATTTCTGCC	979134	10	82756746	82756767	1
Nfyb	MGI:97317	ENSMUSE00001158340	94	3	TTTCTGCAGACTACATCGGAGG	yes	47	CACCGTTTCTGCAGACTACATCGGGT	TAAAACCCGATGTAGTCTGCAGAAAC	979138	10	82756731	82756752	-1
Nkx6-1	MGI:1206039	ENSMUSE00000326946	173	2	GCACGCTTGGCCTATTCTCTGG	yes	58	CACCGGCACGCTTGGCCTATTCTCGT	TAAAACGAGAATAGGCCAAGCGTGCC	949735	5	101661857	101661878	-1
Nkx6-1	MGI:1206039	ENSMUSE00000326946	173	2	ACGCTTGGCCTATTCTCTGGGG	yes	53	CACCGACGCTTGGCCTATTCTCTGGT	TAAAACCAGAGAATAGGCCAAGCGTC	949736	5	101661855	101661876	-1
Nkx6-2	MGI:1352738	ENSMUSE00000631983	173	2	CTCCAGCGCGAAGATCTGCTGG	yes	63	CACCGCTCCAGCGCGAAGATCTGCGT	TAAAACGCAGATCTTCGCGCTGGAGC	979033	7	139581968	139581989	1
Nkx6-2	MGI:1352738	ENSMUSE00000631983	173	2	TGGCAAGAAGAAACACTCGCGG	yes	47	CACCGTGGCAAGAAGAAACACTCGGT	TAAAACCGAGTGTTTCTTCTTGCCAC	979039	7	139582004	139582025	-1
Nkx6-3	MGI:1921811	ENSMUSE00000473531	170	2	AAGATCTGGTGGCCCGTGAAGG	yes	58	CACCGAAGATCTGGTGGCCCGTGAGT	TAAAACTCACGGGCCACCAGATCTTC	978673	8	23156252	23156273	-1
Nkx6-3	MGI:1921811	ENSMUSE00000473531	170	2	AGCAGACCAAGTACTTGGCTGG	yes	53	CACCGAGCAGACCAAGTACTTGGCGT	TAAAACGCCAAGTACTTGGTCTGCTC	978660	8	23156294	23156315	1
Nobox	MGI:108011	ENSMUSE00000192170	107	5	TCAGAACCGCAGGGCAAAGTGG	yes	58	CACCGTCAGAACCGCAGGGCAAAGGT	TAAAACCTTTGCCCTGCGGTTCTGAC	978686	6	43306380	43306401	-1
Nobox	MGI:108011	ENSMUSE00000192170	107	5	GTGGAGAAACTGAACGAGAAGG	yes	47	CACCGGTGGAGAAACTGAACGAGAGT	TAAAACTCTCGTTCAGTTTCTCCACC	978688	6	43306352	43306373	-1
Nop2	MGI:107891	ENSMUSE00000551251	46	3	GCACGACTCGACAGCCTCTTGG	yes	63	CACCGGCACGACTCGACAGCCTCTGT	TAAAACAGAGGCTGTCGAGTCGTGCC	957926	6	125133534	125133555	-1
Nop2	MGI:107891	ENSMUSE00000551249	89	4	CTAAGCCAAATAAGTCTCCTGG	yes	42	CACCGCTAAGCCAAATAAGTCTCCGT	TAAAACGGAGACTTATTTGGCTTAGC	958512	6	125133749	125133770	1
Notch1	MGI:97363	ENSMUSE00000164286	79	2	AATGGAGGGAGGTGCGAAGTGG	yes	58	CACCGAATGGAGGGAGGTGCGAAGGT	TAAAACCTTCGCACCTCCCTCCATTC	954257	2	26501903	26501924	-1
Notch1	MGI:97363	ENSMUSE00000164286	79	2	CAAGTGGGACCTGCCTGAATGG	yes	58	CACCGCAAGTGGGACCTGCCTGAAGT	TAAAACTTCAGGCAGGTCCCACTTGC	954254	2	26501920	26501941	-1
Notch3	MGI:99460	ENSMUSE00000312109	82	2	CCGACCTCCATTTGCACATGGG	yes	53	CACCGCCGACCTCCATTTGCACATGT	TAAAACATGTGCAAATGGAGGTCGGC	978648	17	32164201	32164222	1
Notch3	MGI:99460	ENSMUSE00000312090	143	3	TGAACTCTGGCAAACGCCTCGG	yes	53	CACCGTGAACTCTGGCAAACGCCTGT	TAAAACAGGCGTTTGCCAGAGTTCAC	979091	17	32158892	32158913	1
Noto	MGI:3053002	ENSMUSE00000558882	212	2	TCAGAGGGCCTAGACAGTAAGG	yes	53	CACCGTCAGAGGGCCTAGACAGTAGT	TAAAACTACTGTCTAGGCCCTCTGAC	978705	6	85425409	85425430	-1
Noto	MGI:3053002	ENSMUSE00000558882	212	2	AAAGCAGCACAACCTGGTGGGG	yes	53	CACCGAAAGCAGCACAACCTGGTGGT	TAAAACCACCAGGTTGTGCTGCTTTC	978700	6	85425540	85425561	1
Npas1	MGI:109205	ENSMUSE00000198006	236	3	GTGACGCTAAGACGCACGATGG	yes	58	CACCGGTGACGCTAAGACGCACGAGT	TAAAACTCGTGCGTCTTAGCGTCACC	978912	7	16474673	16474694	1
Npas1	MGI:109205	ENSMUSE00000198006	236	3	CAGCGCGGCAAAACGACGCAGG	yes	68	CACCGCAGCGCGGCAAAACGACGCGT	TAAAACGCGTCGTTTTGCCGCGCTGC	978916	7	16474642	16474663	1
Npas2	MGI:109232	ENSMUSE00000385693	149	3	TTCTCAGACTTATTTCGAGAGG	yes	37	CACCGTTCTCAGACTTATTTCGAGGT	TAAAACCTCGAAATAAGTCTGAGAAC	978841	1	39287470	39287491	-1
Npas2	MGI:109232	ENSMUSE00000385693	149	3	CATTTTCCGAGTGTTACCAGGG	yes	42	CACCGCATTTTCCGAGTGTTACCAGT	TAAAACTGGTAACACTCGGAAAATGC	978844	1	39287543	39287564	-1
Npas4	MGI:2664186	ENSMUSE00000333150	152	2	GAGAGTGTGAGCGAGCATCTGG	yes	58	CACCGGAGAGTGTGAGCGAGCATCGT	TAAAACGATGCTCGCTCACACTCTCC	978769	19	4988747	4988768	-1
Npas4	MGI:2664186	ENSMUSE00000333150	152	2	CTCGCTCACACTCTCCGACAGG	yes	63	CACCGCTCGCTCACACTCTCCGACGT	TAAAACGTCGGAGAGTGTGAGCGAGC	978762	19	4988754	4988775	1
Npm1	MGI:106184	ENSMUSE00000463763	94	4	GTAATTTCAAAGCCCCCTAGGG	yes	42	CACCGGTAATTTCAAAGCCCCCTAGT	TAAAACTAGGGGGCTTTGAAATTACC	978789	11	33160896	33160917	1
Npm1	MGI:106184	ENSMUSE00000463763	94	4	ACTTCAACCGTAAGACCACAGG	yes	47	CACCGACTTCAACCGTAAGACCACGT	TAAAACGTGGTCTTACGGTTGAAGTC	978791	11	33160870	33160891	1
Nr1d1	MGI:2444210	ENSMUSE00000964881	89	3	ACAGGCGTGCACTCCATAGTGG	yes	58	CACCGACAGGCGTGCACTCCATAGGT	TAAAACCTATGGAGTGCACGCCTGTC	978448	11	98771449	98771470	1
Nr1d1	MGI:2444210	ENSMUSE00000964881	89	3	TGTGTGGGGACGTGGCCTCAGG	yes	68	CACCGTGTGTGGGGACGTGGCCTCGT	TAAAACGAGGCCACGTCCCCACACAC	978453	11	98771474	98771495	-1
Nr1h2	MGI:1352463	ENSMUSE00001170373	260	6	CTTGCTTCCGAAGTGCCAGGGG	yes	58	CACCGCTTGCTTCCGAAGTGCCAGGT	TAAAACCTGGCACTTCGGAAGCAAGC	979594	7	44551727	44551748	1
Nr1h2	MGI:1352463	ENSMUSE00001170373	260	6	TGCTTGCTTCCGAAGTGCCAGG	yes	58	CACCGTGCTTGCTTCCGAAGTGCCGT	TAAAACGGCACTTCGGAAGCAAGCAC	979595	7	44551725	44551746	1
Nr1h3	MGI:1352462	ENSMUSE00001140710	209	5	GAACAGGCTCAAGCCACTTCGG	yes	53	CACCGGAACAGGCTCAAGCCACTTGT	TAAAACAAGTGGCTTGAGCCTGTTCC	979746	2	91190873	91190894	-1
Nr1h3	MGI:1352462	ENSMUSE00001140710	209	5	TGCCCAGCAACAGTGTAACAGG	yes	53	CACCGTGCCCAGCAACAGTGTAACGT	TAAAACGTTACACTGTTGCTGGGCAC	979751	2	91190769	91190790	-1
Nr1h4	MGI:1352464	ENSMUSE00000456306	137	4	CTAATGAGGACGACAGCGAAGG	yes	53	CACCGCTAATGAGGACGACAGCGAGT	TAAAACTCGCTGTCGTCCTCATTAGC	979221	10	89480534	89480555	-1
Nr1h4	MGI:1352464	ENSMUSE00000456306	137	4	GTGTAAATCTAAACGGCTAAGG	yes	37	CACCGGTGTAAATCTAAACGGCTAGT	TAAAACTAGCCGTTTAGATTTACACC	979219	10	89480587	89480608	-1
Nr1h5	MGI:3026618	ENSMUSE00000365522	143	5	GTGCTGGATGACACGTGTTTGG	yes	53	CACCGGTGCTGGATGACACGTGTTGT	TAAAACAACACGTGTCATCCAGCACC	948624	3	102949497	102949518	1
Nr1h5	MGI:3026618	ENSMUSE00000365522	143	5	AAGTCTCTTCGACTTACACTGG	yes	42	CACCGAAGTCTCTTCGACTTACACGT	TAAAACGTGTAAGTCGAAGAGACTTC	948618	3	102949586	102949607	1
Nr1i2	MGI:1337040	ENSMUSE00000130661	188	4	ATCATGTCCGATGCCGCTGTGG	yes	58	CACCGATCATGTCCGATGCCGCTGGT	TAAAACCAGCGGCATCGGACATGATC	979340	16	38253904	38253925	-1
Nr1i2	MGI:1337040	ENSMUSE00000130661	188	4	CTCTGCTCCACAGCGGCATCGG	yes	63	CACCGCTCTGCTCCACAGCGGCATGT	TAAAACATGCCGCTGTGGAGCAGAGC	979332	16	38253897	38253918	1
Nr2c1	MGI:1352465	ENSMUSE00000099917	148	6	GGTTGGCGTTGCGGCTAGAGGG	yes	63	CACCGGGTTGGCGTTGCGGCTAGAGT	TAAAACTCTAGCCGCAACGCCAACCC	979167	10	94167510	94167531	-1
Nr2c1	MGI:1352465	ENSMUSE00000099917	148	6	CGTTGCGGCTAGAGGGCTTCGG	yes	63	CACCGCGTTGCGGCTAGAGGGCTTGT	TAAAACAAGCCCTCTAGCCGCAACGC	979166	10	94167504	94167525	-1
Nr2c2	MGI:1352466	ENSMUSE00001132077	134	9	CAAGGAGCTCTAGGTACACTGG	yes	53	CACCGCAAGGAGCTCTAGGTACACGT	TAAAACGTGTACCTAGAGCTCCTTGC	947895	6	92158342	92158363	1
Nr2c2	MGI:1352466	ENSMUSE00001132077	134	9	GCAAATGTAGTGACCTCTTTGG	yes	42	CACCGGCAAATGTAGTGACCTCTTGT	TAAAACAAGAGGTCACTACATTTGCC	947896	6	92158363	92158384	1
Nr2e1	MGI:1100526	ENSMUSE00000098172	97	6	GATGCTTTTGGAAGACGCGTGG	yes	53	CACCGGATGCTTTTGGAAGACGCGGT	TAAAACCGCGTCTTCCAAAAGCATCC	953904	10	42568446	42568467	-1
Nr2e1	MGI:1100526	ENSMUSE00000098172	97	6	GTGTTAGCATCAACCGGAATGG	yes	47	CACCGGTGTTAGCATCAACCGGAAGT	TAAAACTTCCGGTTGATGCTAACACC	953902	10	42568390	42568411	1
Nr2e3	MGI:1346317	ENSMUSE00001095560	127	2	CGCTCCAGTGCCGAGTGTGTGG	yes	68	CACCGCGCTCCAGTGCCGAGTGTGGT	TAAAACCACACTCGGCACTGGAGCGC	979757	9	59949275	59949296	-1
Nr2e3	MGI:1346317	ENSMUSE00001095560	127	2	CTCCAGTGCCGAGTGTGTGGGG	yes	63	CACCGCTCCAGTGCCGAGTGTGTGGT	TAAAACCACACACTCGGCACTGGAGC	979758	9	59949273	59949294	-1
Nr2f6	MGI:1352453	ENSMUSE00000213365	95	2	TCAATCTGACAGTCACGGTTGG	yes	47	CACCGTCAATCTGACAGTCACGGTGT	TAAAACACCGTGACTGTCAGATTGAC	979184	8	71378460	71378481	1
Nr2f6	MGI:1352453	ENSMUSE00000213365	95	2	CTCCTTGCGCATGCCCACCCGG	yes	68	CACCGCTCCTTGCGCATGCCCACCGT	TAAAACGGTGGGCATGCGCAAGGAGC	979189	8	71378390	71378411	1
Nr3c1	MGI:95824	ENSMUSE00000142287	145	6	AAGGGTCATTTGGTCATCCAGG	yes	47	CACCGAAGGGTCATTTGGTCATCCGT	TAAAACGGATGACCAAATGACCCTTC	949201	18	39421514	39421535	1
Nr3c1	MGI:95824	ENSMUSE00000142287	145	6	CTGTATGATCTCCAACCCAGGG	yes	47	CACCGCTGTATGATCTCCAACCCAGT	TAAAACTGGGTTGGAGATCATACAGC	949204	18	39421458	39421479	1
Nr4a1	MGI:1352454	ENSMUSE00000132957	130	3	CTTCTGGAAGCGGCAGAACTGG	yes	58	CACCGCTTCTGGAAGCGGCAGAACGT	TAAAACGTTCTGCCGCTTCCAGAAGC	979780	15	101271816	101271837	-1
Nr4a1	MGI:1352454	ENSMUSE00000132957	130	3	AGCGCCAAGTACATCTGCCTGG	yes	58	CACCGAGCGCCAAGTACATCTGCCGT	TAAAACGGCAGATGTACTTGGCGCTC	979766	15	101271751	101271772	1
Nr4a3	MGI:1352457	ENSMUSE00001190978	130	4	CTCAGTGTCGGGATGGTTAAGG	yes	53	CACCGCTCAGTGTCGGGATGGTTAGT	TAAAACTAACCATCCCGACACTGAGC	979705	4	48056035	48056056	1
Nr4a3	MGI:1352457	ENSMUSE00001190978	130	4	GCAGTACTGACATCGGTTTCGG	yes	47	CACCGGCAGTACTGACATCGGTTTGT	TAAAACAAACCGATGTCAGTACTGCC	979708	4	48055998	48056019	-1
Nr5a1	MGI:1346833	ENSMUSE00001168920	142	3	ACTTCTGGAAGCGGCAGAAGGG	yes	53	CACCGACTTCTGGAAGCGGCAGAAGT	TAAAACTTCTGCCGCTTCCAGAAGTC	979204	2	38710437	38710458	1
Nr5a1	MGI:1346833	ENSMUSE00001168920	142	3	CTGACGGTGGGCATGCGCCTGG	yes	74	CACCGCTGACGGTGGGCATGCGCCGT	TAAAACGGCGCATGCCCACCGTCAGC	979210	2	38710413	38710434	-1
Nr5a2	MGI:1346834	ENSMUSE00000158724	119	4	GCACGTGAGGAGACCGTAATGG	yes	58	CACCGGCACGTGAGGAGACCGTAAGT	TAAAACTTACGGTCTCCTCACGTGCC	948786	1	136944971	136944992	1
Nr5a2	MGI:1346834	ENSMUSE00000158724	119	4	TGTGTGGCGATAAAGTGTCTGG	yes	47	CACCGTGTGTGGCGATAAAGTGTCGT	TAAAACGACACTTTATCGCCACACAC	948790	1	136944996	136945017	-1
Nr6a1	MGI:1352459	ENSMUSE00001180798	56	6	GAGGCCGGAACAAGAGCATTGG	yes	58	CACCGGAGGCCGGAACAAGAGCATGT	TAAAACATGCTCTTGTTCCGGCCTCC	979584	2	38748846	38748867	-1
Nr6a1	MGI:1352459	ENSMUSE00001137929	155	7	CCAATCACTGGAGCAACCATGG	yes	53	CACCGCCAATCACTGGAGCAACCAGT	TAAAACTGGTTGCTCCAGTGATTGGC	979796	2	38742885	38742906	-1
Nrg1	MGI:96083	ENSMUSE00000509613	130	2	AGATGGCTGGTCCCAGTCGTGG	yes	63	CACCGAGATGGCTGGTCCCAGTCGGT	TAAAACCGACTGGGACCAGCCATCTC	979274	8	31849406	31849427	1
Nrg1	MGI:96083	ENSMUSE00000509613	130	2	CTCATAAAGTGTGCGGAGAAGG	yes	47	CACCGCTCATAAAGTGTGCGGAGAGT	TAAAACTCTCCGCACACTTTATGAGC	979280	8	31849386	31849407	-1
Nrip3	MGI:1925843	ENSMUSE00000205606	83	3	TGAAAGCTTTGGTTGACACTGG	yes	42	CACCGTGAAAGCTTTGGTTGACACGT	TAAAACGTGTCAACCAAAGCTTTCAC	979358	7	109765511	109765532	-1
Nrip3	MGI:1925843	ENSMUSE00000205613	140	4	ACAGTGGGTTCTCTCCGTCTGG	yes	58	CACCGACAGTGGGTTCTCTCCGTCGT	TAAAACGACGGAGAGAACCCACTGTC	979380	7	109763505	109763526	-1
Nsd1	MGI:1276545	ENSMUSE00000367240	136	3	AAAATTCAAGAGACGCCCTTGG	yes	42	CACCGAAAATTCAAGAGACGCCCTGT	TAAAACAGGGCGTCTCTTGAATTTTC	979571	13	55233954	55233975	1
Nsd1	MGI:1276545	ENSMUSE00000367240	136	3	TGAAGTTGGAGATCTTATTTGG	yes	32	CACCGTGAAGTTGGAGATCTTATTGT	TAAAACAATAAGATCTCCAACTTCAC	979570	13	55233930	55233951	1
Nufip1	MGI:1351474	ENSMUSE00000122888	74	2	ATTTTGCATCATGTGATCGTGG	yes	37	CACCGATTTTGCATCATGTGATCGGT	TAAAACCGATCACATGATGCAAAATC	954932	14	76111941	76111962	-1
Nufip1	MGI:1351474	ENSMUSE00000122889	77	5	TCCATCTTGCAATCTCCTCTGG	yes	47	CACCGTCCATCTTGCAATCTCCTCGT	TAAAACGAGGAGATTGCAAGATGGAC	954335	14	76115823	76115844	-1
Nup98	MGI:109404	ENSMUSE00001045855	181	7	ATTATCAGGCTAACCGGAAAGG	yes	42	CACCGATTATCAGGCTAACCGGAAGT	TAAAACTTCCGGTTAGCCTGATAATC	952818	7	102186004	102186025	-1
Nup98	MGI:109404	ENSMUSE00001045855	181	7	GGAGGATTATCAGGCTAACCGG	yes	47	CACCGGGAGGATTATCAGGCTAACGT	TAAAACGTTAGCCTGATAATCCTCCC	952817	7	102186009	102186030	-1
Obox1	MGI:1918718	ENSMUSE00000972107	262	2	GAAAAGCTAGGTTCCTTGCCGG	yes	47	CACCGGAAAAGCTAGGTTCCTTGCGT	TAAAACGCAAGGAACCTAGCTTTTCC	980515	7	15555201	15555222	-1
Obox1	MGI:1918718	ENSMUSE00000972107	262	2	TTGATTTCGTTGTACTTCCTGG	yes	37	CACCGTTGATTTCGTTGTACTTCCGT	TAAAACGGAAGTACAACGAAATCAAC	980520	7	15555249	15555270	-1
Obox2	MGI:2149033	ENSMUSE00001013994	262	2	TTGATTTCGTTGTACTTCCTGG	yes	37	CACCGTTGATTTCGTTGTACTTCCGT	TAAAACGGAAGTACAACGAAATCAAC	980250	7	15396932	15396953	-1
Obox2	MGI:2149033	ENSMUSE00001013994	262	2	GGGTATATTCGAATCCACTTGG	yes	42	CACCGGGGTATATTCGAATCCACTGT	TAAAACAGTGGATTCGAATATACCCC	980242	7	15396832	15396853	-1
Obox5	MGI:2149035	ENSMUSE00001033869	200	3	TGGAGCTGGCAGTATCAGTTGG	yes	53	CACCGTGGAGCTGGCAGTATCAGTGT	TAAAACACTGATACTGCCAGCTCCAC	980429	7	15758035	15758056	1
Obox5	MGI:2149035	ENSMUSE00001033869	200	3	AACAAACAAACTGGCCCAATGG	yes	42	CACCGAACAAACAAACTGGCCCAAGT	TAAAACTTGGGCCAGTTTGTTTGTTC	980426	7	15757908	15757929	1
Osr2	MGI:1930813	ENSMUSE00000125634	100	3	AAAGTTTTGTGAACTGCTAGGG	yes	32	CACCGAAAGTTTTGTGAACTGCTAGT	TAAAACTAGCAGTTCACAAAACTTTC	947859	15	35301980	35302001	-1
Osr2	MGI:1930813	ENSMUSE00000125634	100	3	CATTTGAAGGGCTTTTCTTTGG	no	37	CACCGCATTTGAAGGGCTTTTCTTGT	TAAAACAAGAAAAGCCCTTCAAATGC	947857	15	35301923	35301944	-1
Otx1	MGI:97450	ENSMUSE00000103337	152	4	GACATCTTCATGCGCGAGGAGG	yes	58	CACCGGACATCTTCATGCGCGAGGGT	TAAAACCCTCGCGCATGAAGATGTCC	979974	11	21998408	21998429	-1
Otx1	MGI:97450	ENSMUSE00000103337	152	4	CCAGACATCTTCATGCGCGAGG	yes	58	CACCGCCAGACATCTTCATGCGCGGT	TAAAACCGCGCATGAAGATGTCTGGC	979973	11	21998411	21998432	-1
Ovol1	MGI:1330290	ENSMUSE00000146250	218	2	CGAGACTCCAGCTATAGCGTGG	yes	58	CACCGCGAGACTCCAGCTATAGCGGT	TAAAACCGCTATAGCTGGAGTCTCGC	950345	19	5553655	5553676	-1
Ovol1	MGI:1330290	ENSMUSE00000146250	218	2	ATGCCTCTGGTTCCCGGTAGGG	yes	58	CACCGATGCCTCTGGTTCCCGGTAGT	TAAAACTACCGGGAACCAGAGGCATC	950320	19	5553724	5553745	1
Ovol2	MGI:1338039	ENSMUSE00000369198	218	2	CAAGGCACCGATGGACATCTGG	yes	58	CACCGCAAGGCACCGATGGACATCGT	TAAAACGATGTCCATCGGTGCCTTGC	980499	2	144330942	144330963	-1
Ovol2	MGI:1338039	ENSMUSE00000369198	218	2	GCAGTCTTCGGGCGGGTCGCGG	yes	74	CACCGGCAGTCTTCGGGCGGGTCGGT	TAAAACCGACCCGCCCGAAGACTGCC	980473	2	144331081	144331102	1
Parp1	MGI:1340806	ENSMUSE00000159882	166	2	GGACTTTCCCATCGAACATGGG	yes	47	CACCGGGACTTTCCCATCGAACATGT	TAAAACATGTTCGATGGGAAAGTCCC	980103	1	180573655	180573676	-1
Parp1	MGI:1340806	ENSMUSE00000159871	116	3	GGCAAGGCGGAGAAGACATTGG	yes	58	CACCGGGCAAGGCGGAGAAGACATGT	TAAAACATGTCTTCTCCGCCTTGCCC	980654	1	180577606	180577627	1
Parp12	MGI:2143990	ENSMUSE00000279536	124	5	CCAAGAATTGCCACCGATATGG	yes	47	CACCGCCAAGAATTGCCACCGATAGT	TAAAACTATCGGTGGCAATTCTTGGC	957082	6	39102632	39102653	1
Parp12	MGI:2143990	ENSMUSE00000279536	124	5	TTTTCATTTACCATATCGGTGG	yes	32	CACCGTTTTCATTTACCATATCGGGT	TAAAACCCGATATGGTAAATGAAAAC	957084	6	39102642	39102663	-1
Parp4	MGI:2685589	ENSMUSE00000558617	196	3	CAGTGCTGACGTCCTGAGTCGG	yes	58	CACCGCAGTGCTGACGTCCTGAGTGT	TAAAACACTCAGGACGTCAGCACTGC	980000	14	56585577	56585598	1
Parp4	MGI:2685589	ENSMUSE00000558617	196	3	AATTATGATCCTCTGTCGCCGG	yes	42	CACCGAATTATGATCCTCTGTCGCGT	TAAAACGCGACAGAGGATCATAATTC	980005	14	56585695	56585716	1
Patz1	MGI:1891832	ENSMUSE00001193921	64	2	TTGAATGGACATATCAAGCAGG	yes	37	CACCGTTGAATGGACATATCAAGCGT	TAAAACGCTTGATATGTCCATTCAAC	980561	11	3293290	3293311	1
Patz1	MGI:1891832	ENSMUSE00001193921	64	2	TATGTCCATTCAAGTGATCTGG	yes	37	CACCGTATGTCCATTCAAGTGATCGT	TAAAACGATCACTTGAATGGACATAC	980562	11	3293281	3293302	-1
Pax2	MGI:97486	ENSMUSE00000148848	86	4	CTTTCCACCCAACGCCGGATGG	yes	63	CACCGCTTTCCACCCAACGCCGGAGT	TAAAACTCCGGCGTTGGGTGGAAAGC	956835	19	44788803	44788824	1
Pax2	MGI:97486	ENSMUSE00000148848	86	4	TTCCACCCAACGCCGGATGGGG	yes	63	CACCGTTCCACCCAACGCCGGATGGT	TAAAACCATCCGGCGTTGGGTGGAAC	956836	19	44788805	44788826	1
Pax3	MGI:97487	ENSMUSE00001149647	236	2	GCTGGCGAGAAATGACGCAAGG	yes	58	CACCGGCTGGCGAGAAATGACGCAGT	TAAAACTGCGTCATTTCTCGCCAGCC	980536	1	78195346	78195367	1
Pax3	MGI:97487	ENSMUSE00001149647	236	2	GGCCATCTCCACTATCTTGTGG	yes	53	CACCGGGCCATCTCCACTATCTTGGT	TAAAACCAAGATAGTGGAGATGGCCC	980533	1	78195383	78195404	1
Pax4	MGI:97488	ENSMUSE00001159069	131	3	TTGTGCAGCTAGCAATAAGAGG	yes	42	CACCGTTGTGCAGCTAGCAATAAGGT	TAAAACCTTATTGCTAGCTGCACAAC	980458	6	28446670	28446691	-1
Pax4	MGI:97488	ENSMUSE00001159069	131	3	AGCAGTGTGAATCAGCTAGGGG	yes	47	CACCGAGCAGTGTGAATCAGCTAGGT	TAAAACCTAGCTGATTCACACTGCTC	980453	6	28446740	28446761	-1
Pax5	MGI:97489	ENSMUSE00001102451	166	2	CCCAGATGTAGTCCGCCAAAGG	yes	58	CACCGCCCAGATGTAGTCCGCCAAGT	TAAAACTTGGCGGACTACATCTGGGC	980080	4	44697614	44697635	-1
Pax5	MGI:97489	ENSMUSE00001102451	166	2	CCTTTGGCGGACTACATCTGGG	yes	53	CACCGCCTTTGGCGGACTACATCTGT	TAAAACAGATGTAGTCCGCCAAAGGC	980068	4	44697614	44697635	1
Pax7	MGI:97491	ENSMUSE00000497022	236	2	AAGCTGATTGACCCGGCCTTGG	yes	58	CACCGAAGCTGATTGACCCGGCCTGT	TAAAACAGGCCGGGTCAATCAGCTTC	980613	4	139830336	139830357	1
Pax7	MGI:97491	ENSMUSE00000497022	236	2	AAGGCCGGGTCAATCAGCTTGG	yes	58	CACCGAAGGCCGGGTCAATCAGCTGT	TAAAACAGCTGATTGACCCGGCCTTC	980634	4	139830334	139830355	-1
Pax8	MGI:97492	ENSMUSE00001195079	176	7	CCTTGAGTGCCCGTTTGAGCGG	yes	58	CACCGCCTTGAGTGCCCGTTTGAGGT	TAAAACCTCAAACGGGCACTCAAGGC	980127	2	24440691	24440712	-1
Pax8	MGI:97492	ENSMUSE00001195079	176	7	GCTGAAGGTGTCCGTACGAAGG	yes	58	CACCGGCTGAAGGTGTCCGTACGAGT	TAAAACTCGTACGGACACCTTCAGCC	980113	2	24440730	24440751	1
Pax9	MGI:97493	ENSMUSE00001146139	143	4	AATCCATTCACTGCGTGCGGGG	yes	53	CACCGAATCCATTCACTGCGTGCGGT	TAAAACCGCACGCAGTGAATGGATTC	979997	12	56700093	56700114	-1
Pax9	MGI:97493	ENSMUSE00001146139	143	4	TGGAGCAGGAAGCCAAGTACGG	yes	53	CACCGTGGAGCAGGAAGCCAAGTAGT	TAAAACTACTTGGCTTCCTGCTCCAC	979986	12	56700129	56700150	1
Pbrm1	MGI:1923998	ENSMUSE00001133035	98	4	AACACCATCCGAGACTATAAGG	yes	42	CACCGAACACCATCCGAGACTATAGT	TAAAACTATAGTCTCGGATGGTGTTC	959228	14	31027472	31027493	1
Pbrm1	MGI:1923998	ENSMUSE00001122091	148	5	CAACCAGACTATTATGAAGTGG	yes	37	CACCGCAACCAGACTATTATGAAGGT	TAAAACCTTCATAATAGTCTGGTTGC	959491	14	31030848	31030869	1
Pbx1	MGI:97495	ENSMUSE00001144878	245	3	TTGTCCAGTCGCATGAGCTGGG	yes	53	CACCGTTGTCCAGTCGCATGAGCTGT	TAAAACAGCTCATGCGACTGGACAAC	980566	1	168209532	168209553	1
Pbx1	MGI:97495	ENSMUSE00001144878	245	3	GACCCCCAGCTCATGCGACTGG	yes	68	CACCGGACCCCCAGCTCATGCGACGT	TAAAACGTCGCATGAGCTGGGGGTCC	980572	1	168209536	168209557	-1
Pbx2	MGI:1341793	ENSMUSE00000293565	248	3	TGTTCGATGGAGTTGTCCGGGG	yes	53	CACCGTGTTCGATGGAGTTGTCCGGT	TAAAACCGGACAACTCCATCGAACAC	980177	17	34594023	34594044	-1
Pbx2	MGI:1341793	ENSMUSE00000293565	248	3	TTGGGAGCTCCGAATGCTAAGG	yes	53	CACCGTTGGGAGCTCCGAATGCTAGT	TAAAACTAGCATTCGGAGCTCCCAAC	980167	17	34593868	34593889	-1
Pbx3	MGI:97496	ENSMUSE00000268194	242	3	CTGCAGCCGCGGCAGCCTCTGG	yes	79	CACCGCTGCAGCCGCGGCAGCCTCGT	TAAAACGAGGCTGCCGCGGCTGCAGC	980422	2	34224502	34224523	-1
Pbx3	MGI:97496	ENSMUSE00000268194	242	3	TTGTCCAGTCTCATTAGCTGGG	yes	42	CACCGTTGTCCAGTCTCATTAGCTGT	TAAAACAGCTAATGAGACTGGACAAC	980403	2	34224583	34224604	1
Pbx4	MGI:1931321	ENSMUSE00000607410	191	4	CCTTCTCCGGGAACAGAGTAGG	yes	58	CACCGCCTTCTCCGGGAACAGAGTGT	TAAAACACTCTGTTCCCGGAGAAGGC	981390	8	69864856	69864877	1
Pbx4	MGI:1931321	ENSMUSE00000607410	191	4	CCTGTGTCTTGCAGGGAGATGG	yes	58	CACCGCCTGTGTCTTGCAGGGAGAGT	TAAAACTCTCCCTGCAAGACACAGGC	981393	8	69864884	69864905	1
Pbxip1	MGI:2441670	ENSMUSE00000383688	127	3	GAGGAGTCCCGAAGGGCCTGGG	yes	68	CACCGGAGGAGTCCCGAAGGGCCTGT	TAAAACAGGCCCTTCGGGACTCCTCC	958024	3	89443183	89443204	-1
Pbxip1	MGI:2441670	ENSMUSE00000383688	127	3	GCCTTGGAGGAGTCCCGAAGGG	yes	63	CACCGGCCTTGGAGGAGTCCCGAAGT	TAAAACTTCGGGACTCCTCCAAGGCC	958025	3	89443189	89443210	-1
Pcbp2	MGI:108202	ENSMUSE00000133191	73	11	CTGAATCCGGTGTTGCCATGGG	yes	53	CACCGCTGAATCCGGTGTTGCCATGT	TAAAACATGGCAACACCGGATTCAGC	980883	15	102488254	102488275	-1
Pcbp2	MGI:108202	ENSMUSE00000133203	170	14	GCTGCATAATCGGGCGTCAAGG	yes	58	CACCGGCTGCATAATCGGGCGTCAGT	TAAAACTGACGCCCGATTATGCAGCC	980955	15	102490641	102490662	1
Pcbp3	MGI:1890470	ENSMUSE00001180530	155	4	GATGGTCAGGGTTACGTTCAGG	yes	53	CACCGGATGGTCAGGGTTACGTTCGT	TAAAACGAACGTAACCCTGACCATCC	981177	10	76800781	76800802	1
Pcbp3	MGI:1890470	ENSMUSE00001180530	155	4	CCATGCATCAGTAGGCGGATGG	yes	58	CACCGCCATGCATCAGTAGGCGGAGT	TAAAACTCCGCCTACTGATGCATGGC	981179	10	76800764	76800785	1
Pcgf6	MGI:1918291	ENSMUSE00000306756	100	2	ACCTTTGCAAATCGAACACAGG	yes	42	CACCGACCTTTGCAAATCGAACACGT	TAAAACGTGTTCGATTTGCAAAGGTC	981280	19	47049033	47049054	1
Pcgf6	MGI:1918291	ENSMUSE00000306756	100	2	GTAGGGGGTCAGCTCGACAAGG	yes	63	CACCGGTAGGGGGTCAGCTCGACAGT	TAAAACTGTCGAGCTGACCCCCTACC	981277	19	47049057	47049078	1
Pdcd7	MGI:1859170	ENSMUSE00000247952	139	2	TGGGGTCTTAGCTGAAGTAAGG	yes	47	CACCGTGGGGTCTTAGCTGAAGTAGT	TAAAACTACTTCAGCTAAGACCCCAC	954809	9	65354636	65354657	1
Pdcd7	MGI:1859170	ENSMUSE00000247952	139	2	AGAATGTCCACCATCCTTTTGG	yes	42	CACCGAGAATGTCCACCATCCTTTGT	TAAAACAAAGGATGGTGGACATTCTC	954816	9	65354674	65354695	-1
Pdlim2	MGI:2384850	ENSMUSE00001134857	152	3	GAGAACATGCTACACGCGGAGG	yes	58	CACCGGAGAACATGCTACACGCGGGT	TAAAACCCGCGTGTAGCATGTTCTCC	948179	14	70174389	70174410	-1
Pdlim2	MGI:2384850	ENSMUSE00001134857	152	3	CACAATGATGTCGCCAGGCCGG	yes	58	CACCGCACAATGATGTCGCCAGGCGT	TAAAACGCCTGGCGACATCATTGTGC	948167	14	70174432	70174453	1
Pdlim3	MGI:1859274	ENSMUSE00000270235	152	2	ATCTTGAGACACAACTGGTAGG	yes	42	CACCGATCTTGAGACACAACTGGTGT	TAAAACACCAGTTGTGTCTCAAGATC	981074	8	45896872	45896893	-1
Pdlim3	MGI:1859274	ENSMUSE00000270235	152	2	TAGCTAGGATGACATCTCCAGG	yes	47	CACCGTAGCTAGGATGACATCTCCGT	TAAAACGGAGATGTCATCCTAGCTAC	981072	8	45896787	45896808	-1
Pdlim4	MGI:1353470	ENSMUSE00001126514	152	2	TCAGTGCTCTCGCCGTTGATGG	yes	58	CACCGTCAGTGCTCTCGCCGTTGAGT	TAAAACTCAACGGCGAGAGCACTGAC	980909	11	54063707	54063728	1
Pdlim4	MGI:1353470	ENSMUSE00001126514	152	2	CGAGAGCGTAAGATGATCGTGG	yes	53	CACCGCGAGAGCGTAAGATGATCGGT	TAAAACCGATCATCTTACGCTCTCGC	980913	11	54063643	54063664	1
Pdlim5	MGI:1927489	ENSMUSE00000332994	152	3	CATGTCAGAATAGGGGACGTGG	yes	53	CACCGCATGTCAGAATAGGGGACGGT	TAAAACCGTCCCCTATTCTGACATGC	956481	3	142352834	142352855	-1
Pdlim5	MGI:1927489	ENSMUSE00000332994	152	3	AACAAGATTAAGGCTTGTACGG	yes	32	CACCGAACAAGATTAAGGCTTGTAGT	TAAAACTACAAGCCTTAATCTTGTTC	956485	3	142352759	142352780	-1
Pdlim7	MGI:1914649	ENSMUSE00001134958	152	3	AGAACAAGATCCGCGCCTGTGG	yes	58	CACCGAGAACAAGATCCGCGCCTGGT	TAAAACCAGGCGCGGATCTTGTTCTC	980874	13	55508919	55508940	-1
Pdlim7	MGI:1914649	ENSMUSE00001134958	152	3	AACAAGATCCGCGCCTGTGGGG	yes	58	CACCGAACAAGATCCGCGCCTGTGGT	TAAAACCACAGGCGCGGATCTTGTTC	980875	13	55508917	55508938	-1
Peg3	MGI:104748	ENSMUSE00000637413	104	6	GATGATGACAGACGTTCCATGG	yes	47	CACCGGATGATGACAGACGTTCCAGT	TAAAACTGGAACGTCTGTCATCATCC	981037	7	6716074	6716095	-1
Peg3	MGI:104748	ENSMUSE00000637413	104	6	CTCTGTCCAGTCCAAAATGTGG	yes	47	CACCGCTCTGTCCAGTCCAAAATGGT	TAAAACCATTTTGGACTGGACAGAGC	981033	7	6716095	6716116	1
Per1	MGI:1098283	ENSMUSE00000111948	155	4	TGAACAGTCAGCTCGAGCCAGG	yes	58	CACCGTGAACAGTCAGCTCGAGCCGT	TAAAACGGCTCGAGCTGACTGTTCAC	980818	11	69101199	69101220	1
Per1	MGI:1098283	ENSMUSE00000111948	155	4	GACTGCCACCAGAGCGTCGGGG	yes	68	CACCGGACTGCCACCAGAGCGTCGGT	TAAAACCGACGCTCTGGTGGCAGTCC	980821	11	69101264	69101285	1
Per2	MGI:1195265	ENSMUSE00000448050	155	4	TGGACCTTCAGCTCCTTCAGGG	yes	53	CACCGTGGACCTTCAGCTCCTTCAGT	TAAAACTGAAGGAGCTGAAGGTCCAC	981257	1	91448794	91448815	1
Per2	MGI:1195265	ENSMUSE00000448050	155	4	CTTCTTGTCTGCAGGGAGGTGG	yes	58	CACCGCTTCTTGTCTGCAGGGAGGGT	TAAAACCCTCCCTGCAGACAAGAAGC	981258	1	91448775	91448796	1
Pgs1	MGI:1921701	ENSMUSE00000367710	190	2	AGGTGACCTGAGGAACGGTTGG	yes	58	CACCGAGGTGACCTGAGGAACGGTGT	TAAAACACCGTTCCTCAGGTCACCTC	980759	11	117997475	117997496	-1
Pgs1	MGI:1921701	ENSMUSE00000367710	190	2	GTGACCTGAGGAACGGTTGGGG	yes	58	CACCGGTGACCTGAGGAACGGTTGGT	TAAAACCAACCGTTCCTCAGGTCACC	980758	11	117997473	117997494	-1
Phb2	MGI:102520	ENSMUSE00001108382	85	2	AGGACACGATCCTGGCCGAAGG	yes	63	CACCGAGGACACGATCCTGGCCGAGT	TAAAACTCGGCCAGGATCGTGTCCTC	947051	6	124712755	124712776	1
Phb2	MGI:102520	ENSMUSE00001108382	85	2	TCTTTTTTAATCGTATTGGTGG	yes	26	CACCGTCTTTTTTAATCGTATTGGGT	TAAAACCCAATACGATTAAAAAAGAC	947048	6	124712725	124712746	1
Phf1	MGI:98647	ENSMUSE00000139461	82	3	CAGTTTCTGGTTCTATGGAAGG	yes	42	CACCGCAGTTTCTGGTTCTATGGAGT	TAAAACTCCATAGAACCAGAAACTGC	980952	17	26934502	26934523	1
Phf1	MGI:98647	ENSMUSE00000139453	101	5	CCTGGGAACGTGACAGTCCTGG	yes	63	CACCGCCTGGGAACGTGACAGTCCGT	TAAAACGGACTGTCACGTTCCCAGGC	981082	17	26935061	26935082	-1
Phf10	MGI:1919307	ENSMUSE00001058999	107	2	AAAGGAGGCGAATGGGCTCAGG	yes	58	CACCGAAAGGAGGCGAATGGGCTCGT	TAAAACGAGCCCATTCGCCTCCTTTC	953762	17	14959461	14959482	-1
Phf10	MGI:1919307	ENSMUSE00001193524	131	3	GGATATTTCCGCTTGAAGGAGG	yes	47	CACCGGGATATTTCCGCTTGAAGGGT	TAAAACCCTTCAAGCGGAAATATCCC	953823	17	14956736	14956757	1
Phf12	MGI:1924057	ENSMUSE00000110126	182	2	GACAGCTGCGATAGCTGCAAGG	yes	58	CACCGGACAGCTGCGATAGCTGCAGT	TAAAACTGCAGCTATCGCAGCTGTCC	981566	11	77984118	77984139	1
Phf12	MGI:1924057	ENSMUSE00000110126	182	2	TTTTCTGCCTCGTCCGTCTTGG	yes	53	CACCGTTTTCTGCCTCGTCCGTCTGT	TAAAACAGACGGACGAGGCAGAAAAC	981573	11	77984041	77984062	-1
Phf15	MGI:1924151	ENSMUSE00001103566	58	2	TCAGAGTTGTCGCTGCTGATGG	yes	53	CACCGTCAGAGTTGTCGCTGCTGAGT	TAAAACTCAGCAGCGACAACTCTGAC	981764	11	51849005	51849026	1
Phf15	MGI:1924151	ENSMUSE00000409137	95	3	GCTTCTTCTCGTTCTGCCGGGG	yes	58	CACCGGCTTCTTCTCGTTCTGCCGGT	TAAAACCGGCAGAACGAGAAGAAGCC	981585	11	51846614	51846635	1
Phf16	MGI:2148019	ENSMUSE00001151770	80	2	AAGAAGTCAAAAAATCCTAAGG	yes	26	CACCGAAGAAGTCAAAAAATCCTAGT	TAAAACTAGGATTTTTTGACTTCTTC	981526	X	20462150	20462171	1
Phf16	MGI:2148019	ENSMUSE00001101807	158	3	GAACAGAGTCTGGATTGGCTGG	yes	53	CACCGGAACAGAGTCTGGATTGGCGT	TAAAACGCCAATCCAGACTCTGTTCC	981860	X	20479634	20479655	-1
Phf17	MGI:1925835	ENSMUSE00000153017	89	3	TGCTGGGATCGAGAATGCTGGG	yes	53	CACCGTGCTGGGATCGAGAATGCTGT	TAAAACAGCATTCTCGATCCCAGCAC	956007	3	41588952	41588973	-1
Phf17	MGI:1925835	ENSMUSE00000153017	89	3	CAGAAGGCTTTCGATCTTCAGG	yes	47	CACCGCAGAAGGCTTTCGATCTTCGT	TAAAACGAAGATCGAAAGCCTTCTGC	956010	3	41588999	41589020	-1
Phf19	MGI:1921266	ENSMUSE00001104727	101	5	CGACGCTGCATTTTCGCACTGG	yes	58	CACCGCGACGCTGCATTTTCGCACGT	TAAAACGTGCGAAAATGCAGCGTCGC	981487	2	34906466	34906487	-1
Phf19	MGI:1921266	ENSMUSE00001104727	101	5	CAGTTGGCATCAACTGCGATGG	yes	53	CACCGCAGTTGGCATCAACTGCGAGT	TAAAACTCGCAGTTGATGCCAACTGC	981479	2	34906513	34906534	1
Phf20	MGI:2444148	ENSMUSE00001135410	172	3	AAGACATTGACTACGAAGAAGG	yes	37	CACCGAAGACATTGACTACGAAGAGT	TAAAACTCTTCGTAGTCAATGTCTTC	981744	2	156251793	156251814	1
Phf20	MGI:2444148	ENSMUSE00001135410	172	3	AAACCACTCATCGTAACGATGG	yes	42	CACCGAAACCACTCATCGTAACGAGT	TAAAACTCGTTACGATGAGTGGTTTC	981754	2	156251845	156251866	-1
Phf21a	MGI:2384756	ENSMUSE00000299225	80	10	CAGCAAACCCGGTGTACAGTGG	yes	58	CACCGCAGCAAACCCGGTGTACAGGT	TAAAACCTGTACACCGGGTTTGCTGC	981554	2	92348917	92348938	1
Phf21a	MGI:2384756	ENSMUSE00000299225	80	10	GACAGCCCCACTGTACACCGGG	yes	63	CACCGGACAGCCCCACTGTACACCGT	TAAAACGGTGTACAGTGGGGCTGTCC	981557	2	92348924	92348945	-1
Phf5a	MGI:2156864	ENSMUSE00001191381	167	3	TAGTAGGCATCGGAGACTCCGG	yes	53	CACCGTAGTAGGCATCGGAGACTCGT	TAAAACGAGTCTCCGATGCCTACTAC	981430	15	81870363	81870384	1
Phf5a	MGI:2156864	ENSMUSE00001191381	167	3	TCATCACATATGCGGACCAGGG	yes	47	CACCGTCATCACATATGCGGACCAGT	TAAAACTGGTCCGCATATGTGATGAC	981425	15	81870432	81870453	1
Phf6	MGI:1918248	ENSMUSE00001131146	167	6	CTAAGAAGAAAAGTCGCAAAGG	yes	37	CACCGCTAAGAAGAAAAGTCGCAAGT	TAAAACTTGCGACTTTTCTTCTTAGC	981801	X	52940279	52940300	1
Phf6	MGI:1918248	ENSMUSE00001131146	167	6	CGAGAAAAACTAACCTTAAAGG	yes	32	CACCGCGAGAAAAACTAACCTTAAGT	TAAAACTTAAGGTTAGTTTTTCTCGC	981802	X	52940306	52940327	1
Phf7	MGI:1919088	ENSMUSE00000121845	92	4	GAAATTCTCCTAGTTTTTCAGG	yes	32	CACCGGAAATTCTCCTAGTTTTTCGT	TAAAACGAAAAACTAGGAGAATTTCC	981761	14	31248081	31248102	1
Phf7	MGI:1919088	ENSMUSE00000121847	125	6	GTTGCCTTTCACAGTTTTTTGG	yes	37	CACCGGTTGCCTTTCACAGTTTTTGT	TAAAACAAAAACTGTGAAAGGCAACC	981838	14	31240868	31240889	-1
Phf8	MGI:2444341	ENSMUSE00000246800	86	3	TACCACTGCCCTAACTGTGAGG	yes	53	CACCGTACCACTGCCCTAACTGTGGT	TAAAACCACAGTTAGGGCAGTGGTAC	949284	X	151547438	151547459	1
Phf8	MGI:2444341	ENSMUSE00000246800	86	3	GACCTCACAGTTAGGGCAGTGG	yes	58	CACCGGACCTCACAGTTAGGGCAGGT	TAAAACCTGCCCTAACTGTGAGGTCC	949286	X	151547440	151547461	-1
Phox2a	MGI:106633	ENSMUSE00000528889	188	2	CCCGACATTTACACTCGCGAGG	yes	58	CACCGCCCGACATTTACACTCGCGGT	TAAAACCGCGAGTGTAAATGTCGGGC	948455	7	101820906	101820927	1
Phox2a	MGI:106633	ENSMUSE00000528889	188	2	GCATGAGAAGCGCAAGCAGCGG	yes	58	CACCGGCATGAGAAGCGCAAGCAGGT	TAAAACCTGCTTGCGCTTCTCATGCC	948452	7	101820815	101820836	1
Phrf1	MGI:2141847	ENSMUSE00000668325	98	7	ACCAGGGACCGTACACTCTGGG	yes	58	CACCGACCAGGGACCGTACACTCTGT	TAAAACAGAGTGTACGGTCCCTGGTC	981826	7	141246907	141246928	-1
Phrf1	MGI:2141847	ENSMUSE00000668325	98	7	GCCCAGAGTGTACGGTCCCTGG	yes	68	CACCGGCCCAGAGTGTACGGTCCCGT	TAAAACGGGACCGTACACTCTGGGCC	981819	7	141246906	141246927	1
Phtf1	MGI:1332671	ENSMUSE00001201512	70	4	TTATATGGCCCATTTTTTTTGG	yes	26	CACCGTTATATGGCCCATTTTTTTGT	TAAAACAAAAAAATGGGCCATATAAC	959379	3	103981901	103981922	-1
Phtf1	MGI:1332671	ENSMUSE00001176256	157	6	CTCAGATAACAAGGCCGTCAGG	yes	53	CACCGCTCAGATAACAAGGCCGTCGT	TAAAACGACGGCCTTGTTATCTGAGC	959210	3	103985864	103985885	1
Phtf2	MGI:1916020	ENSMUSE00001184876	70	4	CACAAGATCAACATCGATGAGG	yes	42	CACCGCACAAGATCAACATCGATGGT	TAAAACCATCGATGTTGATCTTGTGC	981444	5	20807408	20807429	1
Phtf2	MGI:1916020	ENSMUSE00001184876	70	4	GATCAACATCGATGAGGTCTGG	yes	47	CACCGGATCAACATCGATGAGGTCGT	TAAAACGACCTCATCGATGTTGATCC	981443	5	20807413	20807434	1
Pias2	MGI:1096566	ENSMUSE00000150675	91	5	CTTTTATACACAAACTATTGGG	yes	21	CACCGCTTTTATACACAAACTATTGT	TAAAACAATAGTTTGTGTATAAAAGC	981534	18	77120099	77120120	-1
Pias2	MGI:1096566	ENSMUSE00000150673	106	7	TTTAATCTCTGTAATAACATGG	yes	21	CACCGTTTAATCTCTGTAATAACAGT	TAAAACTGTTATTACAGAGATTAAAC	981606	18	77128999	77129020	-1
Pias3	MGI:1913126	ENSMUSE00001129819	85	3	ACCTCCAGCCAGAGGTTCGAGG	yes	63	CACCGACCTCCAGCCAGAGGTTCGGT	TAAAACCGAACCTCTGGCTGGAGGTC	981791	3	96699998	96700019	1
Pias3	MGI:1913126	ENSMUSE00001129819	85	3	TGCTGGGGAGTGAGCGCGAAGG	yes	68	CACCGTGCTGGGGAGTGAGCGCGAGT	TAAAACTCGCGCTCACTCCCCAGCAC	981797	3	96700032	96700053	-1
Pias4	MGI:2136940	ENSMUSE00000126115	85	3	CATCTTCGCGCTAACACCTCGG	yes	53	CACCGCATCTTCGCGCTAACACCTGT	TAAAACAGGTGTTAGCGCGAAGATGC	982126	10	81157959	81157980	-1
Pias4	MGI:2136940	ENSMUSE00000126115	85	3	TGTTAGCGCGAAGATGCATGGG	yes	47	CACCGTGTTAGCGCGAAGATGCATGT	TAAAACATGCATCTTCGCGCTAACAC	982124	10	81157965	81157986	1
Pin1	MGI:1346036	ENSMUSE00000345354	68	1	ACGAGGAGAAGCTGCCACCAGG	no	63	CACCGACGAGGAGAAGCTGCCACCGT	TAAAACGGTGGCAGCTTCTCCTCGTC	982304	9	20652137	20652158	1
Pin1	MGI:1346036	ENSMUSE00000345354	68	1	GGAGAAGCTGCCACCAGGCTGG	no	68	CACCGGGAGAAGCTGCCACCAGGCGT	TAAAACGCCTGGTGGCAGCTTCTCCC	982305	9	20652141	20652162	1
Pitx1	MGI:107374	ENSMUSE00000118433	236	2	CTCTCTCATGCTCATGTCGGGG	yes	53	CACCGCTCTCTCATGCTCATGTCGGT	TAAAACCGACATGAGCATGAGAGAGC	945959	13	55828482	55828503	1
Pitx1	MGI:107374	ENSMUSE00000118433	236	2	AGCCAGCAGTTGCAAGAGCTGG	yes	58	CACCGAGCCAGCAGTTGCAAGAGCGT	TAAAACGCTCTTGCAACTGCTGGCTC	945976	13	55828529	55828550	-1
Pitx3	MGI:1100498	ENSMUSE00000149090	203	3	GTCAGGGTAGCGATTCCTCTGG	yes	58	CACCGGTCAGGGTAGCGATTCCTCGT	TAAAACGAGGAATCGCTACCCTGACC	959656	19	46137040	46137061	1
Pitx3	MGI:1100498	ENSMUSE00000149090	203	3	TCTTCAGAGAGCCGTCCTCGGG	yes	58	CACCGTCTTCAGAGAGCCGTCCTCGT	TAAAACGAGGACGGCTCTCTGAAGAC	959651	19	46137126	46137147	1
Pknox1	MGI:1201409	ENSMUSE00000137438	128	3	CCAATGGATGCCGACAAGCAGG	yes	58	CACCGCCAATGGATGCCGACAAGCGT	TAAAACGCTTGTCGGCATCCATTGGC	950219	17	31588556	31588577	1
Pknox1	MGI:1201409	ENSMUSE00000137438	128	3	TGCTTGTCGGCATCCATTGGGG	yes	53	CACCGTGCTTGTCGGCATCCATTGGT	TAAAACCAATGGATGCCGACAAGCAC	950225	17	31588554	31588575	-1
Pknox2	MGI:2445415	ENSMUSE00001145901	172	5	CTGGGTCATCGCTGAAGAAGGG	yes	53	CACCGCTGGGTCATCGCTGAAGAAGT	TAAAACTTCTTCAGCGATGACCCAGC	982709	9	36936335	36936356	1
Pknox2	MGI:2445415	ENSMUSE00001145901	172	5	TCCACATCAAAGCTGGCGGAGG	yes	58	CACCGTCCACATCAAAGCTGGCGGGT	TAAAACCCGCCAGCTTTGATGTGGAC	982704	9	36936397	36936418	1
Plekhb2	MGI:2385825	ENSMUSE00001102233	103	4	TGCAGATCGTTTGCCGAGACGG	yes	53	CACCGTGCAGATCGTTTGCCGAGAGT	TAAAACTCTCGGCAAACGATCTGCAC	952926	1	34863510	34863531	1
Plekhb2	MGI:2385825	ENSMUSE00001102233	103	4	ACTGATGGTCTTCCCGTCTCGG	yes	53	CACCGACTGATGGTCTTCCCGTCTGT	TAAAACAGACGGGAAGACCATCAGTC	952931	1	34863523	34863544	-1
Pml	MGI:104662	ENSMUSE00001178947	259	6	TGGGAGCACTTCCTCTTCATGG	yes	53	CACCGTGGGAGCACTTCCTCTTCAGT	TAAAACTGAAGAGGAAGTGCTCCCAC	982471	9	58230043	58230064	1
Pml	MGI:104662	ENSMUSE00001178947	259	6	CTGTCCTCGTTCTCCTCTGTGG	yes	58	CACCGCTGTCCTCGTTCTCCTCTGGT	TAAAACCAGAGGAGAACGAGGACAGC	982474	9	58229986	58230007	1
Polr1b	MGI:108014	ENSMUSE00000263240	133	4	TTTCCCCATCGCCATGGTAAGG	yes	53	CACCGTTTCCCCATCGCCATGGTAGT	TAAAACTACCATGGCGATGGGGAAAC	953631	2	129105320	129105341	1
Polr1b	MGI:108014	ENSMUSE00000263240	133	4	CGATGGGGAAATTTCTCCGGGG	yes	53	CACCGCGATGGGGAAATTTCTCCGGT	TAAAACCGGAGAAATTTCCCCATCGC	953636	2	129105309	129105330	-1
Polr2a	MGI:98086	ENSMUSE00000111772	133	2	ACTAATGGATCCACGGCAGGGG	yes	53	CACCGACTAATGGATCCACGGCAGGT	TAAAACCTGCCGTGGATCCATTAGTC	954072	11	69748018	69748039	-1
Polr2a	MGI:98086	ENSMUSE00000111772	133	2	ACCTCCCTCCGTTGTTTCTGGG	yes	53	CACCGACCTCCCTCCGTTGTTTCTGT	TAAAACAGAAACAACGGAGGGAGGTC	954058	11	69748057	69748078	1
Polr2b	MGI:2388280	ENSMUSE00000957488	73	2	TGAGATCACTCCGGATCTGTGG	yes	53	CACCGTGAGATCACTCCGGATCTGGT	TAAAACCAGATCCGGAGTGATCTCAC	982342	5	77313176	77313197	1
Polr2b	MGI:2388280	ENSMUSE00000957488	73	2	ATCACTCCGGATCTGTGGCAGG	yes	58	CACCGATCACTCCGGATCTGTGGCGT	TAAAACGCCACAGATCCGGAGTGATC	982343	5	77313180	77313201	1
Pou2f2	MGI:101897	ENSMUSE00000441394	92	7	CTGGGTTTGTTGAGGTAGCTGG	yes	53	CACCGCTGGGTTTGTTGAGGTAGCGT	TAAAACGCTACCTCAACAAACCCAGC	981971	7	25099997	25100018	1
Pou2f2	MGI:101897	ENSMUSE00000441394	92	7	GCTGGAATAGATTTGGCGTTGG	yes	47	CACCGGCTGGAATAGATTTGGCGTGT	TAAAACACGCCAAATCTATTCCAGCC	981969	7	25100014	25100035	1
Pou2f3	MGI:102565	ENSMUSE00000215802	103	5	AGGGACCAGCACGAGCTGCTGG	yes	68	CACCGAGGGACCAGCACGAGCTGCGT	TAAAACGCAGCTCGTGCTGGTCCCTC	982515	9	43145277	43145298	1
Pou2f3	MGI:102565	ENSMUSE00000215802	103	5	AGCAGCTCGTGCTGGTCCCTGG	yes	68	CACCGAGCAGCTCGTGCTGGTCCCGT	TAAAACGGGACCAGCACGAGCTGCTC	982522	9	43145275	43145296	-1
Pou4f3	MGI:102523	ENSMUSE00000399801	224	1	GGGAGACAAACTCGGCGCATGG	yes	63	CACCGGGGAGACAAACTCGGCGCAGT	TAAAACTGCGCCGAGTTTGTCTCCCC	947460	18	42394627	42394648	-1
Pou4f3	MGI:102523	ENSMUSE00000399801	224	1	TCAGAGCCGGAGTGTAGGCTGG	yes	63	CACCGTCAGAGCCGGAGTGTAGGCGT	TAAAACGCCTACACTCCGGCTCTGAC	947457	18	42394603	42394624	-1
Pou5f1	MGI:101893	ENSMUSE00001195505	121	2	ATCACCTTGGGGTACACCCAGG	yes	58	CACCGATCACCTTGGGGTACACCCGT	TAAAACGGGTGTACCCCAAGGTGATC	952558	17	35509169	35509190	1
Pou5f1	MGI:101893	ENSMUSE00001195505	121	2	GTACACCCAGGCCGACGTGGGG	yes	68	CACCGGTACACCCAGGCCGACGTGGT	TAAAACCACGTCGGCCTGGGTGTACC	952560	17	35509180	35509201	1
Pou6f2	MGI:2443631	ENSMUSE00000389874	169	3	GCTTGACCCACTGATGTCTGGG	yes	53	CACCGGCTTGACCCACTGATGTCTGT	TAAAACAGACATCAGTGGGTCAAGCC	949952	13	18139684	18139705	1
Pou6f2	MGI:2443631	ENSMUSE00000389874	169	3	AGGTGCAGAAGGTTGCCTTGGG	yes	53	CACCGAGGTGCAGAAGGTTGCCTTGT	TAAAACAAGGCAACCTTCTGCACCTC	949953	13	18139657	18139678	1
Ppara	MGI:104740	ENSMUSE00000126095	161	4	ACATGCGTGAACTCCGTAGTGG	yes	53	CACCGACATGCGTGAACTCCGTAGGT	TAAAACCTACGGAGTTCACGCATGTC	982546	15	85787235	85787256	-1
Ppara	MGI:104740	ENSMUSE00000126095	161	4	ACGGAGTTCACGCATGTGAAGG	yes	53	CACCGACGGAGTTCACGCATGTGAGT	TAAAACTCACATGCGTGAACTCCGTC	982531	15	85787240	85787261	1
Ppard	MGI:101884	ENSMUSE00001178313	155	4	ATGGAATGTCGGGTGTGCGGGG	yes	58	CACCGATGGAATGTCGGGTGTGCGGT	TAAAACCGCACACCCGACATTCCATC	982149	17	28295424	28295445	1
Ppard	MGI:101884	ENSMUSE00001178313	155	4	ACATGGAATGTCGGGTGTGCGG	yes	53	CACCGACATGGAATGTCGGGTGTGGT	TAAAACCACACCCGACATTCCATGTC	982148	17	28295422	28295443	1
Pparg	MGI:97747	ENSMUSE00000612281	170	3	CCACAGACTCGGCACTCAATGG	yes	58	CACCGCCACAGACTCGGCACTCAAGT	TAAAACTTGAGTGCCGAGTCTGTGGC	946201	6	115441588	115441609	-1
Pparg	MGI:97747	ENSMUSE00000612281	170	3	ATTGAGTGCCGAGTCTGTGGGG	yes	53	CACCGATTGAGTGCCGAGTCTGTGGT	TAAAACCACAGACTCGGCACTCAATC	946190	6	115441590	115441611	1
Ppargc1b	MGI:2444934	ENSMUSE00000292149	122	10	TCCCGAGAGCTCATGTCACTGG	yes	58	CACCGTCCCGAGAGCTCATGTCACGT	TAAAACGTGACATGAGCTCTCGGGAC	982053	18	61302685	61302706	1
Ppargc1b	MGI:2444934	ENSMUSE00000292149	122	10	GGTGAGATTGTAGAGTGCCAGG	yes	53	CACCGGGTGAGATTGTAGAGTGCCGT	TAAAACGGCACTCTACAATCTCACCC	982058	18	61302638	61302659	-1
Pqbp1	MGI:1859638	ENSMUSE00000206938	112	2	ACACCTTGTACCAGCTCGGTGG	yes	58	CACCGACACCTTGTACCAGCTCGGGT	TAAAACCCGAGCTGGTACAAGGTGTC	955990	X	7896314	7896335	1
Pqbp1	MGI:1859638	ENSMUSE00000206938	112	2	GGGTGGCCTCATAGTCAACAGG	yes	58	CACCGGGGTGGCCTCATAGTCAACGT	TAAAACGTTGACTATGAGGCCACCCC	955987	X	7896350	7896371	1
Prdm1	MGI:99655	ENSMUSE00000294617	253	4	GGCTCCACTACCCTTATCCTGG	yes	58	CACCGGGCTCCACTACCCTTATCCGT	TAAAACGGATAAGGGTAGTGGAGCCC	982686	10	44446815	44446836	-1
Prdm1	MGI:99655	ENSMUSE00000294617	253	4	TTGTCGGGACTTTGCGGAGAGG	yes	58	CACCGTTGTCGGGACTTTGCGGAGGT	TAAAACCTCCGCAAAGTCCCGACAAC	982685	10	44446835	44446856	-1
Prdm12	MGI:2685844	ENSMUSE00000695737	191	2	CCTGCCTTGATCCACGTCTTGG	yes	58	CACCGCCTGCCTTGATCCACGTCTGT	TAAAACAGACGTGGATCAAGGCAGGC	982605	2	31642290	31642311	-1
Prdm12	MGI:2685844	ENSMUSE00000695737	191	2	ATGCTCTGGGGCAATGACGCGG	yes	58	CACCGATGCTCTGGGGCAATGACGGT	TAAAACCGTCATTGCCCCAGAGCATC	982608	2	31642336	31642357	-1
Prdm13	MGI:2448528	ENSMUSE00001177911	121	3	CGTTGGAGTCGCAGTTGTAGGG	yes	53	CACCGCGTTGGAGTCGCAGTTGTAGT	TAAAACTACAACTGCGACTCCAACGC	982102	4	21683431	21683452	1
Prdm13	MGI:2448528	ENSMUSE00001177911	121	3	CATTGCGAGACGTCCAGCCTGG	yes	63	CACCGCATTGCGAGACGTCCAGCCGT	TAAAACGGCTGGACGTCTCGCAATGC	982103	4	21683504	21683525	-1
Prdm14	MGI:3588194	ENSMUSE00000316422	158	4	TGCAGAACACGCCAAAGTGTGG	yes	53	CACCGTGCAGAACACGCCAAAGTGGT	TAAAACCACTTTGGCGTGTTCTGCAC	954469	1	13124464	13124485	1
Prdm14	MGI:3588194	ENSMUSE00000316422	158	4	GTCAATGCCAGCGAAGTGAAGG	yes	53	CACCGGTCAATGCCAGCGAAGTGAGT	TAAAACTCACTTCGCTGGCATTGACC	954479	1	13124392	13124413	-1
Prdm16	MGI:1917923	ENSMUSE00001130225	103	5	AAGGACATCGAGCCTGGAGAGG	yes	58	CACCGAAGGACATCGAGCCTGGAGGT	TAAAACCTCCAGGCTCGATGTCCTTC	982206	4	154355310	154355331	-1
Prdm16	MGI:1917923	ENSMUSE00001130225	103	5	TCATTAAGGACATCGAGCCTGG	yes	47	CACCGTCATTAAGGACATCGAGCCGT	TAAAACGGCTCGATGTCCTTAATGAC	982205	4	154355315	154355336	-1
Prdm4	MGI:1920093	ENSMUSE00000405731	140	7	GTCCGAAGCAAGTCCGCACAGG	yes	63	CACCGGTCCGAAGCAAGTCCGCACGT	TAAAACGTGCGGACTTGCTTCGGACC	982550	10	85904205	85904226	1
Prdm4	MGI:1920093	ENSMUSE00000405731	140	7	CTTGCTTCGGACCTCTAATTGG	yes	47	CACCGCTTGCTTCGGACCTCTAATGT	TAAAACATTAGAGGTCCGAAGCAAGC	982557	10	85904195	85904216	-1
Prdm5	MGI:1918029	ENSMUSE00000193755	94	12	AGAAAGTCTGCCCATATTGTGG	yes	42	CACCGAGAAAGTCTGCCCATATTGGT	TAAAACCAATATGGGCAGACTTTCTC	950360	6	65886104	65886125	1
Prdm5	MGI:1918029	ENSMUSE00000193755	94	12	AAATTTCTGGCCACAATATGGG	yes	32	CACCGAAATTTCTGGCCACAATATGT	TAAAACATATTGTGGCCAGAAATTTC	950363	6	65886114	65886135	-1
Prdm8	MGI:1924880	ENSMUSE00000330082	229	3	TAGACACTTCGGCGGCAAATGG	yes	53	CACCGTAGACACTTCGGCGGCAAAGT	TAAAACTTTGCCGCCGAAGTGTCTAC	983244	5	98184462	98184483	1
Prdm8	MGI:1924880	ENSMUSE00000330082	229	3	GTCCAATCAGCCCGAGATAAGG	yes	53	CACCGGTCCAATCAGCCCGAGATAGT	TAAAACTATCTCGGGCTGATTGGACC	983249	5	98184515	98184536	1
Preb	MGI:1355326	ENSMUSE00000272694	190	2	CCATGAATTTGGCGCTTGCTGG	yes	53	CACCGCCATGAATTTGGCGCTTGCGT	TAAAACGCAAGCGCCAAATTCATGGC	983029	5	30959312	30959333	-1
Preb	MGI:1355326	ENSMUSE00000272694	190	2	CCAGCAAGCGCCAAATTCATGG	yes	53	CACCGCCAGCAAGCGCCAAATTCAGT	TAAAACTGAATTTGGCGCTTGCTGGC	983020	5	30959312	30959333	1
Prrx1	MGI:97712	ENSMUSE00000160779	176	2	CGCTCAAAGACACGCTCCAAGG	yes	58	CACCGCGCTCAAAGACACGCTCCAGT	TAAAACTGGAGCGTGTCTTTGAGCGC	982948	1	163261913	163261934	1
Prrx1	MGI:97712	ENSMUSE00000160779	176	2	TCGAGAAGATCTCGCACGTCGG	yes	53	CACCGTCGAGAAGATCTCGCACGTGT	TAAAACACGTGCGAGATCTTCTCGAC	982957	1	163261867	163261888	-1
Prrx2	MGI:98218	ENSMUSE00000394576	182	2	GCTAGCTCTTCACGCACAAAGG	yes	53	CACCGGCTAGCTCTTCACGCACAAGT	TAAAACTTGTGCGTGAAGAGCTAGCC	951952	2	30878536	30878557	-1
Prrx2	MGI:98218	ENSMUSE00000394576	182	2	CTTCTTTCGTTTGGTGCCACGG	yes	47	CACCGCTTCTTTCGTTTGGTGCCAGT	TAAAACTGGCACCAAACGAAAGAAGC	951946	2	30878429	30878450	-1
Prrxl1	MGI:2148204	ENSMUSE00000339196	98	2	CTTTTGGGAACCACTCTACAGG	yes	47	CACCGCTTTTGGGAACCACTCTACGT	TAAAACGTAGAGTGGTTCCCAAAAGC	950301	14	32603905	32603926	1
Prrxl1	MGI:2148204	ENSMUSE00000343712	179	4	TGATGTTCCTCACTGGCGGTGG	yes	58	CACCGTGATGTTCCTCACTGGCGGGT	TAAAACCCGCCAGTGAGGAACATCAC	950446	14	32608172	32608193	-1
Psmc5	MGI:105047	ENSMUSE00001198072	70	3	CTGCAGTCTACGGAGATTCTGG	yes	53	CACCGCTGCAGTCTACGGAGATTCGT	TAAAACGAATCTCCGTAGACTGCAGC	983327	11	106260873	106260894	-1
Psmc5	MGI:105047	ENSMUSE00001142234	98	4	CTACGTTGGAGAAGTCGTGAGG	yes	53	CACCGCTACGTTGGAGAAGTCGTGGT	TAAAACCACGACTTCTCCAACGTAGC	982731	11	106261231	106261252	1
Ptch1	MGI:105373	ENSMUSE00001057770	193	2	GCTAATCTCGAGACCAACGTGG	yes	53	CACCGGCTAATCTCGAGACCAACGGT	TAAAACCGTTGGTCTCGAGATTAGCC	982751	13	63563641	63563662	-1
Ptch1	MGI:105373	ENSMUSE00001057770	193	2	AGCGAAGGCCCCAAATATGAGG	yes	53	CACCGAGCGAAGGCCCCAAATATGGT	TAAAACCATATTTGGGGCCTTCGCTC	982739	13	63563678	63563699	1
Qars	MGI:1915851	ENSMUSE00001147290	86	9	TCAGCAGATCCATGGTATATGG	yes	42	CACCGTCAGCAGATCCATGGTATAGT	TAAAACTATACCATGGATCTGCTGAC	982935	9	108511366	108511387	-1
Qars	MGI:1915851	ENSMUSE00001147290	86	9	ATGGAGTGATCACATAGCCTGG	yes	47	CACCGATGGAGTGATCACATAGCCGT	TAAAACGGCTATGTGATCACTCCATC	982934	9	108511348	108511369	-1
R3hcc1	MGI:1919093	ENSMUSE00000264042	173	4	AAGCCAACACTCAAGACCGAGG	yes	53	CACCGAAGCCAACACTCAAGACCGGT	TAAAACCGGTCTTGAGTGTTGGCTTC	946575	14	69703982	69704003	-1
R3hcc1	MGI:1919093	ENSMUSE00000264042	173	4	TGTGAAGGCGGATGTGTCCAGG	yes	58	CACCGTGTGAAGGCGGATGTGTCCGT	TAAAACGGACACATCCGCCTTCACAC	946559	14	69704058	69704079	1
R3hdm1	MGI:2448514	ENSMUSE00000518389	79	7	AAGAATACACTGATTCAACTGG	yes	32	CACCGAAGAATACACTGATTCAACGT	TAAAACGTTGAATCAGTGTATTCTTC	983261	1	128168988	128169009	1
R3hdm1	MGI:2448514	ENSMUSE00000319001	211	3	TTGATAAGATTTTCAACTCTGG	yes	26	CACCGTTGATAAGATTTTCAACTCGT	TAAAACGAGTTGAAAATCTTATCAAC	982760	1	128153268	128153289	-1
R3hdm2	MGI:1919000	ENSMUSE00001114733	79	8	AGTGGAGTCGGTATATTCTTGG	yes	42	CACCGAGTGGAGTCGGTATATTCTGT	TAAAACAGAATATACCGACTCCACTC	982900	10	127457657	127457678	-1
R3hdm2	MGI:1919000	ENSMUSE00001114733	79	8	TCATGTAGATCTATTCCAGTGG	yes	37	CACCGTCATGTAGATCTATTCCAGGT	TAAAACCTGGAATAGATCTACATGAC	982902	10	127457674	127457695	-1
R3hdml	MGI:3650937	ENSMUSE00000680203	119	2	CCATGGGTCCAGATGCACTGGG	yes	58	CACCGCCATGGGTCCAGATGCACTGT	TAAAACAGTGCATCTGGACCCATGGC	983302	2	163495732	163495753	-1
R3hdml	MGI:3650937	ENSMUSE00000680203	119	2	TCACAGCTGATGAAGTACGTGG	yes	47	CACCGTCACAGCTGATGAAGTACGGT	TAAAACCGTACTTCATCAGCTGTGAC	983297	2	163495758	163495779	1
Rabgef1	MGI:1929459	ENSMUSE00000149942	167	2	TTCTCCTCGAACTTGGAGAAGG	yes	47	CACCGTTCTCCTCGAACTTGGAGAGT	TAAAACTCTCCAAGTTCGAGGAGAAC	983055	5	130190942	130190963	-1
Rabgef1	MGI:1929459	ENSMUSE00000149947	167	3	ACTCGGTCCGTCTCAATGCTGG	yes	58	CACCGACTCGGTCCGTCTCAATGCGT	TAAAACGCATTGAGACGGACCGAGTC	982980	5	130197995	130198016	-1
Rara	MGI:97856	ENSMUSE00000969463	149	4	GGGCTGGGTACTATCTCTTCGG	yes	53	CACCGGGGCTGGGTACTATCTCTTGT	TAAAACAAGAGATAGTACCCAGCCCC	983312	11	98966371	98966392	-1
Rara	MGI:97856	ENSMUSE00000969463	149	4	CTGACCCCATAGTGGTAGCCGG	yes	58	CACCGCTGACCCCATAGTGGTAGCGT	TAAAACGCTACCACTATGGGGTCAGC	983323	11	98966455	98966476	-1
Rarb	MGI:97857	ENSMUSE00000564763	149	2	AAGTGGAGATGGTGGGCTCGGG	yes	58	CACCGAAGTGGAGATGGTGGGCTCGT	TAAAACGAGCCCACCATCTCCACTTC	983207	14	16548504	16548525	1
Rarb	MGI:97857	ENSMUSE00000564763	149	2	AGGAGGAAGTGGAGATGGTGGG	yes	53	CACCGAGGAGGAAGTGGAGATGGTGT	TAAAACACCATCTCCACTTCCTCCTC	983208	14	16548498	16548519	1
Rarg	MGI:97858	ENSMUSE00000508605	149	4	AGCATGGCTTATAGACCCGAGG	yes	53	CACCGAGCATGGCTTATAGACCCGGT	TAAAACCGGGTCTATAAGCCATGCTC	983087	15	102241898	102241919	1
Rarg	MGI:97858	ENSMUSE00000508605	149	4	ATGGCTTATAGACCCGAGGAGG	yes	53	CACCGATGGCTTATAGACCCGAGGGT	TAAAACCCTCGGGTCTATAAGCCATC	983086	15	102241901	102241922	1
Rars	MGI:1914297	ENSMUSE00001117773	109	4	AATATATTTATTGTTCGGCAGG	yes	26	CACCGAATATATTTATTGTTCGGCGT	TAAAACGCCGAACAATAAATATATTC	983599	11	35827383	35827404	1
Rars	MGI:1914297	ENSMUSE00001117773	109	4	TTATTGTTCGGCAGGTGTTTGG	yes	42	CACCGTTATTGTTCGGCAGGTGTTGT	TAAAACAACACCTGCCGAACAATAAC	983598	11	35827390	35827411	1
Rars2	MGI:1923596	ENSMUSE00001105975	103	3	GCAGATTTTCAGCTTTCGGTGG	yes	47	CACCGGCAGATTTTCAGCTTTCGGGT	TAAAACCCGAAAGCTGAAAATCTGCC	983688	4	34623418	34623439	1
Rars2	MGI:1923596	ENSMUSE00001099671	77	8	ATGCTGTAAAGGATTGGTCTGG	yes	42	CACCGATGCTGTAAAGGATTGGTCGT	TAAAACGACCAATCCTTTACAGCATC	983998	4	34639291	34639312	-1
Rax	MGI:109632	ENSMUSE00000143022	254	2	GTAAGTGGTGAACGTCGTGCGG	yes	53	CACCGGTAAGTGGTGAACGTCGTGGT	TAAAACCACGACGTTCACCACTTACC	983504	18	65938125	65938146	1
Rax	MGI:109632	ENSMUSE00000143022	254	2	CTGTACACGTCGGGGTAGTGGG	yes	58	CACCGCTGTACACGTCGGGGTAGTGT	TAAAACACTACCCCGACGTGTACAGC	983508	18	65938069	65938090	1
Rb1	MGI:97874	ENSMUSE00000473985	127	2	TGGGAGAAAGTTTCATCCGTGG	yes	47	CACCGTGGGAGAAAGTTTCATCCGGT	TAAAACCGGATGAAACTTTCTCCCAC	983994	14	73322028	73322049	-1
Rb1	MGI:97874	ENSMUSE00000473985	127	2	AGAAAGTTTCATCCGTGGATGG	yes	42	CACCGAGAAAGTTTCATCCGTGGAGT	TAAAACTCCACGGATGAAACTTTCTC	983995	14	73322024	73322045	-1
Rbbp7	MGI:1194910	ENSMUSE00000239371	145	2	GCCACTGAACGGTAAGACTGGG	yes	53	CACCGGCCACTGAACGGTAAGACTGT	TAAAACAGTCTTACCGTTCAGTGGCC	983373	X	162761682	162761703	-1
Rbbp7	MGI:1194910	ENSMUSE00000239371	145	2	GCCCAGTCTTACCGTTCAGTGG	yes	58	CACCGGCCCAGTCTTACCGTTCAGGT	TAAAACCTGAACGGTAAGACTGGGCC	983369	X	162761681	162761702	1
Rbck1	MGI:1344372	ENSMUSE00001160247	145	2	GGGTTTTACTTGCACCCTGAGG	yes	53	CACCGGGGTTTTACTTGCACCCTGGT	TAAAACCAGGGTGCAAGTAAAACCCC	950599	2	152330986	152331007	1
Rbck1	MGI:1344372	ENSMUSE00001160247	145	2	AGGGTGCAAGTAAAACCCGAGG	yes	53	CACCGAGGGTGCAAGTAAAACCCGGT	TAAAACCGGGTTTTACTTGCACCCTC	950610	2	152330982	152331003	-1
Rbl1	MGI:103300	ENSMUSE00001131014	134	2	TGGGAAAGGGCGTCATGGAAGG	yes	58	CACCGTGGGAAAGGGCGTCATGGAGT	TAAAACTCCATGACGCCCTTTCCCAC	949280	2	157199461	157199482	-1
Rbl1	MGI:103300	ENSMUSE00001190958	161	6	GGCTTTGAAGTCCGGAGCATGG	yes	58	CACCGGGCTTTGAAGTCCGGAGCAGT	TAAAACTGCTCCGGACTTCAAAGCCC	949521	2	157195403	157195424	1
Rbl2	MGI:105085	ENSMUSE00001154201	131	2	TGAGCAAAGGGACCGCTGAAGG	yes	58	CACCGTGAGCAAAGGGACCGCTGAGT	TAAAACTCAGCGGTCCCTTTGCTCAC	955935	8	91074207	91074228	1
Rbl2	MGI:105085	ENSMUSE00001154201	131	2	GGCACATGCTAACCAATGAAGG	yes	47	CACCGGGCACATGCTAACCAATGAGT	TAAAACTCATTGGTTAGCATGTGCCC	955937	8	91074151	91074172	-1
Rbpj	MGI:96522	ENSMUSE00000278732	104	10	CAAACCACACTCTTAAATTTGG	yes	32	CACCGCAAACCACACTCTTAAATTGT	TAAAACAATTTAAGAGTGTGGTTTGC	948669	5	53653136	53653157	-1
Rbpj	MGI:96522	ENSMUSE00000278768	166	4	CTATTCCAATAAACGCACAGGG	yes	37	CACCGCTATTCCAATAAACGCACAGT	TAAAACTGTGCGTTTATTGGAATAGC	948538	5	53642124	53642145	-1
Rbpjl	MGI:1196616	ENSMUSE00001107910	103	2	AGGGCCCGGGGGCAACGAGGGG	yes	79	CACCGAGGGCCCGGGGGCAACGAGGT	TAAAACCTCGTTGCCCCCGGGCCCTC	983588	2	164404460	164404481	-1
Rbpjl	MGI:1196616	ENSMUSE00001107910	103	2	AGGTGCGGCTACAGAGCGACGG	yes	63	CACCGAGGTGCGGCTACAGAGCGAGT	TAAAACTCGCTCTGTAGCCGCACCTC	983584	2	164404513	164404534	1
Rcbtb1	MGI:1918580	ENSMUSE00001135184	151	4	AAAGTCTTAGTTACGGGAGTGG	yes	42	CACCGAAAGTCTTAGTTACGGGAGGT	TAAAACCTCCCGTAACTAAGACTTTC	983390	14	59210538	59210559	1
Rcbtb1	MGI:1918580	ENSMUSE00001127192	167	5	CTGTATCCATTATGGCCCCAGG	yes	53	CACCGCTGTATCCATTATGGCCCCGT	TAAAACGGGGCCATAATGGATACAGC	983444	14	59217611	59217632	-1
Rcn3	MGI:1277122	ENSMUSE00000203304	203	3	GGCTCATAATGGCCATAGGTGG	yes	53	CACCGGGCTCATAATGGCCATAGGGT	TAAAACCCTATGGCCATTATGAGCCC	983823	7	45088500	45088521	1
Rcn3	MGI:1277122	ENSMUSE00000203304	203	3	TAGACCGCATGGATCTTGCTGG	yes	53	CACCGTAGACCGCATGGATCTTGCGT	TAAAACGCAAGATCCATGCGGTCTAC	983824	7	45088671	45088692	-1
Rcor2	MGI:1859854	ENSMUSE00000146719	53	3	AAGTACATTGCAATGGCCAAGG	yes	42	CACCGAAGTACATTGCAATGGCCAGT	TAAAACTGGCCATTGCAATGTACTTC	983610	19	7270559	7270580	1
Rcor2	MGI:1859854	ENSMUSE00000239457	125	5	ATCACACTAGTTCGACTTCGGG	yes	42	CACCGATCACACTAGTTCGACTTCGT	TAAAACGAAGTCGAACTAGTGTGATC	983408	19	7271025	7271046	-1
Rcor3	MGI:2441920	ENSMUSE00000504238	125	6	TTGGAAAAAAACTCGCTCAAGG	yes	37	CACCGTTGGAAAAAAACTCGCTCAGT	TAAAACTGAGCGAGTTTTTTTCCAAC	983977	1	192124302	192124323	-1
Rcor3	MGI:2441920	ENSMUSE00000504238	125	6	ATTGGCTAGTTTACGAGCCTGG	yes	47	CACCGATTGGCTAGTTTACGAGCCGT	TAAAACGGCTCGTAAACTAGCCAATC	983974	1	192124263	192124284	1
Rel	MGI:97897	ENSMUSE00000662845	143	2	AGTGTGAAGGGCGATCAGCAGG	yes	58	CACCGAGTGTGAAGGGCGATCAGCGT	TAAAACGCTGATCGCCCTTCACACTC	959092	11	23761068	23761089	-1
Rel	MGI:97897	ENSMUSE00000662845	143	2	TCAGCAGGTAGCATCCCAGGGG	yes	58	CACCGTCAGCAGGTAGCATCCCAGGT	TAAAACCTGGGATGCTACCTGCTGAC	959094	11	23761054	23761075	-1
Rela	MGI:103290	ENSMUSE00000644219	152	3	CATCGAACAGCCGAAGCAACGG	yes	53	CACCGCATCGAACAGCCGAAGCAAGT	TAAAACTTGCTTCGGCTGTTCGATGC	983869	19	5638585	5638606	1
Rela	MGI:103290	ENSMUSE00000644219	152	3	GCGCCCCTCGCATTTATAGCGG	yes	58	CACCGGCGCCCCTCGCATTTATAGGT	TAAAACCTATAAATGCGAGGGGCGCC	983879	19	5638618	5638639	-1
Relb	MGI:103289	ENSMUSE00001196145	158	5	TATGTGGGTGTACCCGGTGTGG	yes	58	CACCGTATGTGGGTGTACCCGGTGGT	TAAAACCACCGGGTACACCCACATAC	983556	7	19617835	19617856	1
Relb	MGI:103289	ENSMUSE00001196145	158	5	GAGGCTATGTGGGTGTACCCGG	yes	58	CACCGGAGGCTATGTGGGTGTACCGT	TAAAACGGTACACCCACATAGCCTCC	983557	7	19617830	19617851	1
Rere	MGI:2683486	ENSMUSE00000595121	49	8	CCCAAGGGGAAATTCGAGTTGG	yes	53	CACCGCCCAAGGGGAAATTCGAGTGT	TAAAACACTCGAATTTCCCCTTGGGC	983849	4	150500017	150500038	1
Rere	MGI:2683486	ENSMUSE00000595120	125	9	TGCCCTCAAGTACATGAGGAGG	yes	53	CACCGTGCCCTCAAGTACATGAGGGT	TAAAACCCTCATGTACTTGAGGGCAC	983540	4	150508928	150508949	-1
Rex2	MGI:1328322	ENSMUSE00001024492	127	4	GGACTTCTCATCGGAGGAATGG	yes	53	CACCGGGACTTCTCATCGGAGGAAGT	TAAAACTTCCTCCGATGAGAAGTCCC	984255	4	147055628	147055649	1
Rex2	MGI:1328322	ENSMUSE00001024492	127	4	ACCTTCAAGGACGTGTTTTTGG	yes	42	CACCGACCTTCAAGGACGTGTTTTGT	TAAAACAAAACACGTCCTTGAAGGTC	984252	4	147055608	147055629	1
Rfx1	MGI:105982	ENSMUSE00000269601	110	3	ACAGTCTCACTAGCCCGCATGG	yes	58	CACCGACAGTCTCACTAGCCCGCAGT	TAAAACTGCGGGCTAGTGAGACTGTC	984153	8	84079869	84079890	-1
Rfx1	MGI:105982	ENSMUSE00000269601	110	3	CTGGCTTGCCGTGGAACTGGGG	yes	63	CACCGCTGGCTTGCCGTGGAACTGGT	TAAAACCAGTTCCACGGCAAGCCAGC	984155	8	84079903	84079924	-1
Rfx2	MGI:106583	ENSMUSE00000139704	71	4	CACGTACTGCACCTGCGCGGGG	yes	68	CACCGCACGTACTGCACCTGCGCGGT	TAAAACCGCGCAGGTGCAGTACGTGC	950584	17	56804361	56804382	1
Rfx2	MGI:106583	ENSMUSE00000139704	71	4	CAGCACGTGTACCCCGCGCAGG	yes	74	CACCGCAGCACGTGTACCCCGCGCGT	TAAAACGCGCGGGGTACACGTGCTGC	950586	17	56804372	56804393	-1
Rfx3	MGI:106582	ENSMUSE00001174712	98	4	CCAGCTCAGGTGCAGTATGTGG	yes	58	CACCGCCAGCTCAGGTGCAGTATGGT	TAAAACCATACTGCACCTGAGCTGGC	984145	19	27867547	27867568	-1
Rfx3	MGI:106582	ENSMUSE00001187143	259	5	GGATTCAGATGGGCGTCACAGG	yes	58	CACCGGGATTCAGATGGGCGTCACGT	TAAAACGTGACGCCCATCTGAATCCC	984373	19	27849814	27849835	-1
Rfx4	MGI:1918387	ENSMUSE00001105818	164	8	CCCTTGCCAAAAGTGCAGAAGG	yes	53	CACCGCCCTTGCCAAAAGTGCAGAGT	TAAAACTCTGCACTTTTGGCAAGGGC	984082	10	84844212	84844233	-1
Rfx4	MGI:1918387	ENSMUSE00001105818	164	8	ACGGTGCTGCAGGCGTTGCCGG	yes	68	CACCGACGGTGCTGCAGGCGTTGCGT	TAAAACGCAACGCCTGCAGCACCGTC	984081	10	84844339	84844360	1
Rfx5	MGI:1858421	ENSMUSE00001135273	83	4	CTACCTTCAGCTCCCATCGGGG	yes	58	CACCGCTACCTTCAGCTCCCATCGGT	TAAAACCGATGGGAGCTGAAGGTAGC	984409	3	94955787	94955808	1
Rfx5	MGI:1858421	ENSMUSE00001135273	83	4	TCCCATCGGGGCCCAGCGTTGG	yes	74	CACCGTCCCATCGGGGCCCAGCGTGT	TAAAACACGCTGGGCCCCGATGGGAC	984410	3	94955798	94955819	1
Rfx7	MGI:2442675	ENSMUSE00000311445	34	2	AAAACTGTACAATCTAAAGTGG	yes	26	CACCGAAAACTGTACAATCTAAAGGT	TAAAACCTTTAGATTGTACAGTTTTC	955067	9	72577040	72577061	1
Rfx7	MGI:2442675	ENSMUSE00000311426	83	3	TCTACCTTCAACTGCCTTCTGG	yes	47	CACCGTCTACCTTCAACTGCCTTCGT	TAAAACGAAGGCAGTTGAAGGTAGAC	955062	9	72591791	72591812	1
Rfxank	MGI:1333865	ENSMUSE00000234321	101	5	TCAACAAACCGGATGAGCGTGG	yes	53	CACCGTCAACAAACCGGATGAGCGGT	TAAAACCGCTCATCCGGTTTGTTGAC	948771	8	70135358	70135379	-1
Rfxank	MGI:1333865	ENSMUSE00000234321	101	5	CTCATCCGGTTTGTTGATCAGG	yes	47	CACCGCTCATCCGGTTTGTTGATCGT	TAAAACGATCAACAAACCGGATGAGC	948763	8	70135363	70135384	1
Rhobtb1	MGI:1916538	ENSMUSE00001139590	104	4	AAGACAGGCGGTTCGCATATGG	yes	53	CACCGAAGACAGGCGGTTCGCATAGT	TAAAACTATGCGAACCGCCTGTCTTC	984247	10	69249704	69249725	1
Rhobtb1	MGI:1916538	ENSMUSE00001139590	104	4	ACTTCATCGACGACATCCCTGG	yes	53	CACCGACTTCATCGACGACATCCCGT	TAAAACGGGATGTCGTCGATGAAGTC	984249	10	69249638	69249659	-1
Rhobtb2	MGI:2180557	ENSMUSE00000556573	104	3	AGCAAAACGCCGGTCTTTGTGG	yes	53	CACCGAGCAAAACGCCGGTCTTTGGT	TAAAACCAAAGACCGGCGTTTTGCTC	984463	14	69799686	69799707	1
Rhobtb2	MGI:2180557	ENSMUSE00000556573	104	3	CTAGAACGCTCCCGAGATGTGG	yes	58	CACCGCTAGAACGCTCCCGAGATGGT	TAAAACCATCTCGGGAGCGTTCTAGC	984464	14	69799757	69799778	-1
Rhobtb3	MGI:1920546	ENSMUSE00000366078	226	2	TTGACGTTCCCGAACGCACTGG	yes	58	CACCGTTGACGTTCCCGAACGCACGT	TAAAACGTGCGTTCGGGAACGTCAAC	951317	13	75943235	75943256	1
Rhobtb3	MGI:1920546	ENSMUSE00000366078	226	2	CATCCACATCGTGGCGTTGGGG	yes	58	CACCGCATCCACATCGTGGCGTTGGT	TAAAACCAACGCCACGATGTGGATGC	951319	13	75943408	75943429	-1
Rhox1	MGI:3580237	ENSMUSE00000656296	244	5	AAGGAGAAGAGCAGAATATAGG	no	37	CACCGAAGGAGAAGAGCAGAATATGT	TAAAACATATTCTGCTCTTCTCCTTC	984201	X	37214015	37214036	-1
Rhox10	MGI:3580249	ENSMUSE00000445532	46	2	ATTGATGTGGACGAATGCAAGG	yes	42	CACCGATTGATGTGGACGAATGCAGT	TAAAACTGCATTCGTCCACATCAATC	950663	X	38069418	38069439	1
Rhox10	MGI:3580249	ENSMUSE00000701831	245	3	GGAACCTCGAACAACTTTTCGG	yes	42	CACCGGGAACCTCGAACAACTTTTGT	TAAAACAAAAGTTGTTCGAGGTTCCC	950477	X	38071519	38071540	1
Rhox11	MGI:2681831	ENSMUSE00000392922	242	3	GTTTTGGGTGTCAATGTTCTGG	yes	42	CACCGGTTTTGGGTGTCAATGTTCGT	TAAAACGAACATTGACACCCAAAACC	984340	X	38076647	38076668	1
Rhox11	MGI:2681831	ENSMUSE00000392922	242	3	TTCAGAGGGAAATACTGGGGGG	yes	47	CACCGTTCAGAGGGAAATACTGGGGT	TAAAACCCCAGTATTTCCCTCTGAAC	984347	X	38076777	38076798	-1
Rhox12	MGI:2685994	ENSMUSE00000624196	46	3	TAGGTACAAGTGCTTTGCAAGG	no	42	CACCGTAGGTACAAGTGCTTTGCAGT	TAAAACTGCAAAGCACTTGTACCTAC	952507	X	38107146	38107167	1
Rhox2a	MGI:1922449	ENSMUSE00001082142	46	3	CACTCCCATGGATCTTGCCAGG	yes	58	CACCGCACTCCCATGGATCTTGCCGT	TAAAACGGCAAGATCCATGGGAGTGC	984288	X	37247182	37247203	-1
Rhox2a	MGI:1922449	ENSMUSE00001082142	46	3	AATCGCCTGGCAAGATCCATGG	yes	53	CACCGAATCGCCTGGCAAGATCCAGT	TAAAACTGGATCTTGCCAGGCGATTC	984287	X	37247177	37247198	1
Rhox2b	MGI:3770262	ENSMUSE00000994765	46	3	CACTCCCATGGATCTTGCCAGG	yes	58	CACCGCACTCCCATGGATCTTGCCGT	TAAAACGGCAAGATCCATGGGAGTGC	984124	X	37414298	37414319	-1
Rhox2b	MGI:3770262	ENSMUSE00000783766	230	4	AAAATACAGGAGTTATAAGAGG	yes	26	CACCGAAAATACAGGAGTTATAAGGT	TAAAACCTTATAACTCCTGTATTTTC	984166	X	37416600	37416621	1
Rhox2c	MGI:3770266	ENSMUSE00001175260	46	3	CACTCCCATGGATCTTGCCAGG	yes	58	CACCGCACTCCCATGGATCTTGCCGT	TAAAACGGCAAGATCCATGGGAGTGC	984454	X	37455862	37455883	-1
Rhox2c	MGI:3770266	ENSMUSE00000972560	226	4	AAAATACAGGAGTTATAAGAGG	yes	26	CACCGAAAATACAGGAGTTATAAGGT	TAAAACCTTATAACTCCTGTATTTTC	984001	X	37458173	37458194	1
Rhox2d	MGI:3648779	ENSMUSE00001085911	226	4	GAAATACAGGAGTTATAAGAGG	yes	32	CACCGGAAATACAGGAGTTATAAGGT	TAAAACCTTATAACTCCTGTATTTCC	984164	X	37497508	37497529	1
Rhox2d	MGI:3648779	ENSMUSE00001045001	46	3	AAACGTCTGGCAAAATCCATGG	no	42	CACCGAAACGTCTGGCAAAATCCAGT	TAAAACTGGATTTTGCCAGACGTTTC	984094	X	37495648	37495669	1
Rhox2e	MGI:3770272	ENSMUSE00001079649	46	3	CACTCCCATGGATCTTGCCAGG	yes	58	CACCGCACTCCCATGGATCTTGCCGT	TAAAACGGCAAGATCCATGGGAGTGC	984068	X	37539296	37539317	-1
Rhox2e	MGI:3770272	ENSMUSE00000980398	226	4	AAAATACAGGAGTTATAAGAGG	yes	26	CACCGAAAATACAGGAGTTATAAGGT	TAAAACCTTATAACTCCTGTATTTTC	984021	X	37541607	37541628	1
Rhox2f	MGI:3770275	ENSMUSE00001094541	46	3	CACACCCATGGATCTTGCCAGG	yes	58	CACCGCACACCCATGGATCTTGCCGT	TAAAACGGCAAGATCCATGGGTGTGC	946121	X	37573641	37573662	-1
Rhox2f	MGI:3770275	ENSMUSE00001021847	226	4	AAAATACAGGAGTTATAAGAGG	yes	26	CACCGAAAATACAGGAGTTATAAGGT	TAAAACCTTATAACTCCTGTATTTTC	946394	X	37575957	37575978	1
Rhox2g	MGI:3648776	ENSMUSE00001058751	46	3	GTGGCTTTACTCACACCCATGG	yes	53	CACCGGTGGCTTTACTCACACCCAGT	TAAAACTGGGTGTGAGTAAAGCCACC	984121	X	37641164	37641185	1
Rhox2g	MGI:3648776	ENSMUSE00001039223	226	4	GAAATACAGGAGTTATAAGAGG	yes	32	CACCGGAAATACAGGAGTTATAAGGT	TAAAACCTTATAACTCCTGTATTTCC	984071	X	37639298	37639319	-1
Rhox2h	MGI:3713490	ENSMUSE00001058237	46	3	CACACCCATGGATCTTGCCAGG	yes	58	CACCGCACACCCATGGATCTTGCCGT	TAAAACGGCAAGATCCATGGGTGTGC	984290	X	37671038	37671059	1
Rhox2h	MGI:3713490	ENSMUSE00001029813	226	4	GAAATACAGGAGTTATAAGAGG	yes	32	CACCGGAAATACAGGAGTTATAAGGT	TAAAACCTTATAACTCCTGTATTTCC	984439	X	37669178	37669199	-1
Rhox3a	MGI:2676626	ENSMUSE00000987784	190	3	ATAGTAATGTGGAACGGGCTGG	yes	47	CACCGATAGTAATGTGGAACGGGCGT	TAAAACGCCCGTTCCACATTACTATC	956582	X	37254909	37254930	1
Rhox3a	MGI:2676626	ENSMUSE00000987784	190	3	AGAACGTTCCATCTCTAACTGG	yes	42	CACCGAGAACGTTCCATCTCTAACGT	TAAAACGTTAGAGATGGAACGTTCTC	956579	X	37254883	37254904	1
Rhox3e	MGI:3770274	ENSMUSE00001067537	46	5	AAACAACTGGCCCGATGGATGG	yes	53	CACCGAAACAACTGGCCCGATGGAGT	TAAAACTCCATCGGGCCAGTTGTTTC	984126	X	37549654	37549675	1
Rhox3e	MGI:3770274	ENSMUSE00001067537	46	5	TCATTCACACCCATCCATCGGG	no	47	CACCGTCATTCACACCCATCCATCGT	TAAAACGATGGATGGGTGTGAATGAC	984127	X	37549664	37549685	-1
Rhox3f	MGI:3770277	ENSMUSE00001033136	46	3	AAACAACTGGCCCGATGGATGG	yes	53	CACCGAAACAACTGGCCCGATGGAGT	TAAAACTCCATCGGGCCAGTTGTTTC	984270	X	37584027	37584048	1
Rhox3f	MGI:3770277	ENSMUSE00001033136	46	3	TCATTCACACCCATCCATCGGG	no	47	CACCGTCATTCACACCCATCCATCGT	TAAAACGATGGATGGGTGTGAATGAC	984271	X	37584037	37584058	-1
Rhox3h	MGI:3704137	ENSMUSE00001064878	190	3	ATAGTAATGTGGAACCGGCTGG	yes	47	CACCGATAGTAATGTGGAACCGGCGT	TAAAACGCCGGTTCCACATTACTATC	946839	X	37661739	37661760	-1
Rhox3h	MGI:3704137	ENSMUSE00001064878	190	3	AGAACGTTCCATCTCTAACTGG	yes	42	CACCGAGAACGTTCCATCTCTAACGT	TAAAACGTTAGAGATGGAACGTTCTC	946836	X	37661765	37661786	-1
Rhox4a	MGI:3580240	ENSMUSE00001056351	46	3	GACATCTGGCAAGATGGATAGG	no	47	CACCGGACATCTGGCAAGATGGATGT	TAAAACATCCATCTTGCCAGATGTCC	984053	X	37268583	37268604	1
Rhox4b	MGI:1930129	ENSMUSE00001000663	46	3	GACATCTGGCAAGATGGATAGG	no	47	CACCGGACATCTGGCAAGATGGATGT	TAAAACATCCATCTTGCCAGATGTCC	958809	X	37435690	37435711	1
Rhox4c	MGI:3613386	ENSMUSE00001031459	236	4	ATGAATGACGATGCCCCTGTGG	yes	53	CACCGATGAATGACGATGCCCCTGGT	TAAAACCAGGGGCATCGTCATTCATC	984529	X	37484943	37484964	1
Rhox4c	MGI:3613386	ENSMUSE00001031459	236	4	GAATGACGATGCCCCTGTGGGG	yes	58	CACCGGAATGACGATGCCCCTGTGGT	TAAAACCACAGGGGCATCGTCATTCC	984530	X	37484945	37484966	1
Rhox4d	MGI:3613388	ENSMUSE00001093569	46	3	GACATCTGGCAAGATGGATAGG	no	47	CACCGGACATCTGGCAAGATGGATGT	TAAAACATCCATCTTGCCAGATGTCC	984705	X	37517622	37517643	1
Rhox4f	MGI:3613392	ENSMUSE00001061455	236	4	ATGAATGATGATGCCCCTGTGG	yes	47	CACCGATGAATGATGATGCCCCTGGT	TAAAACCAGGGGCATCATCATTCATC	984752	X	37603055	37603076	-1
Rhox4f	MGI:3613392	ENSMUSE00001061455	236	4	GAATGATGATGCCCCTGTGGGG	yes	53	CACCGGAATGATGATGCCCCTGTGGT	TAAAACCACAGGGGCATCATCATTCC	984753	X	37603053	37603074	-1
Rhox4g	MGI:3613394	ENSMUSE00000978133	236	4	ATGAATGATGATGCCCCTGTGG	yes	47	CACCGATGAATGATGATGCCCCTGGT	TAAAACCAGGGGCATCATCATTCATC	984581	X	37646661	37646682	-1
Rhox4g	MGI:3613394	ENSMUSE00000978133	236	4	GAATGATGATGCCCCTGTGGGG	yes	53	CACCGGAATGATGATGCCCCTGTGGT	TAAAACCACAGGGGCATCATCATTCC	984582	X	37646659	37646680	-1
Rhox6	MGI:1202888	ENSMUSE00001014666	46	3	AGGGATCTTGCACGATGGATGG	yes	53	CACCGAGGGATCTTGCACGATGGAGT	TAAAACTCCATCGTGCAAGATCCCTC	984730	X	37828416	37828437	1
Rhox6	MGI:1202888	ENSMUSE00001014666	46	3	CTTGCACGATGGATGGGTGTGG	no	58	CACCGCTTGCACGATGGATGGGTGGT	TAAAACCACCCATCCATCGTGCAAGC	984731	X	37828422	37828443	1
Rhox7	MGI:3580246	ENSMUSE00001087544	152	6	CAAAACTGGCCGTATGCGGGGG	yes	58	CACCGCAAAACTGGCCGTATGCGGGT	TAAAACCCGCATACGGCCAGTTTTGC	984783	X	37839219	37839240	-1
Rhox7	MGI:3580246	ENSMUSE00001087544	152	6	TCTGTAAATCCGTCCCGGAGGG	yes	53	CACCGTCTGTAAATCCGTCCCGGAGT	TAAAACTCCGGGACGGATTTACAGAC	984793	X	37839284	37839305	-1
Rhox8	MGI:3579898	ENSMUSE00001020792	46	3	GGGAGCTCGCGAGATGGATAGG	yes	63	CACCGGGGAGCTCGCGAGATGGATGT	TAAAACATCCATCTCGCGAGCTCCCC	984848	X	37876245	37876266	-1
Rhox8	MGI:3579898	ENSMUSE00000944895	224	4	GAGTAGGAGAGCCAAATACAGG	yes	47	CACCGGAGTAGGAGAGCCAAATACGT	TAAAACGTATTTGGCTCTCCTACTCC	984590	X	37874971	37874992	-1
Ring1	MGI:1101770	ENSMUSE00000140905	161	3	AGAGATTGCGGTTTCGCCTCGG	yes	53	CACCGAGAGATTGCGGTTTCGCCTGT	TAAAACAGGCGAAACCGCAATCTCTC	984943	17	34023412	34023433	-1
Ring1	MGI:1101770	ENSMUSE00000140905	161	3	GCTCAGAATGCAGTGACCGAGG	yes	58	CACCGGCTCAGAATGCAGTGACCGGT	TAAAACCGGTCACTGCATTCTGAGCC	984936	17	34023396	34023417	1
Rlf	MGI:1924705	ENSMUSE00000599744	203	3	TCCATGCTTCCCAGCGAAGAGG	yes	58	CACCGTCCATGCTTCCCAGCGAAGGT	TAAAACCTTCGCTGGGAAGCATGGAC	984479	4	121170629	121170650	-1
Rlf	MGI:1924705	ENSMUSE00000599744	203	3	CCCAGCGAAGAGGCTATTCAGG	yes	58	CACCGCCCAGCGAAGAGGCTATTCGT	TAAAACGAATAGCCTCTTCGCTGGGC	984480	4	121170620	121170641	-1
Rlim	MGI:1342291	ENSMUSE00000283906	190	3	ACTCAGATTCTAACGATAAAGG	yes	32	CACCGACTCAGATTCTAACGATAAGT	TAAAACTTATCGTTAGAATCTGAGTC	984699	X	103966652	103966673	-1
Rlim	MGI:1342291	ENSMUSE00000283906	190	3	TCAAATGGATCGCTTGGATCGG	yes	42	CACCGTCAAATGGATCGCTTGGATGT	TAAAACATCCAAGCGATCCATTTGAC	984702	X	103966600	103966621	-1
Rnf14	MGI:1929668	ENSMUSE00000975702	229	7	CATGGAGAAAGCCCGTGATAGG	yes	53	CACCGCATGGAGAAAGCCCGTGATGT	TAAAACATCACGGGCTTTCTCCATGC	984683	18	38309678	38309699	-1
Rnf14	MGI:1929668	ENSMUSE00000975702	229	7	CTCCTCCTGCAGTCTACCTTGG	yes	58	CACCGCTCCTCCTGCAGTCTACCTGT	TAAAACAGGTAGACTGCAGGAGGAGC	984661	18	38309530	38309551	1
Rnf2	MGI:1101759	ENSMUSE00000159650	161	3	TTAATGTGCCCAATTTGTTTGG	yes	32	CACCGTTAATGTGCCCAATTTGTTGT	TAAAACAACAAATTGGGCACATTAAC	984596	1	151476954	151476975	-1
Rnf2	MGI:1101759	ENSMUSE00000159650	161	3	TGTTTACATCGGTTTTGCGCGG	yes	42	CACCGTGTTTACATCGGTTTTGCGGT	TAAAACCGCAAAACCGATGTAAACAC	984599	1	151476900	151476921	-1
Rnf25	MGI:1890215	ENSMUSE00000156491	100	3	GCAGACAAACTGCGAATCTTGG	yes	47	CACCGGCAGACAAACTGCGAATCTGT	TAAAACAGATTCGCAGTTTGTCTGCC	984769	1	74598723	74598744	1
Rnf25	MGI:1890215	ENSMUSE00000156491	100	3	TTGGACCTCTGCGGTGGCAGGG	yes	63	CACCGTTGGACCTCTGCGGTGGCAGT	TAAAACTGCCACCGCAGAGGTCCAAC	984766	1	74598741	74598762	1
Rora	MGI:104661	ENSMUSE00001141194	86	3	TCTGTGGAGACAAATCGTCAGG	yes	47	CACCGTCTGTGGAGACAAATCGTCGT	TAAAACGACGATTTGTCTCCACAGAC	984572	9	69348159	69348180	1
Rora	MGI:104661	ENSMUSE00001141194	86	3	ACACGTAATGACACCATAATGG	yes	37	CACCGACACGTAATGACACCATAAGT	TAAAACTTATGGTGTCATTACGTGTC	984576	9	69348184	69348205	-1
Rorb	MGI:1343464	ENSMUSE00000406043	122	5	TGGCAGACCCACACCTACGAGG	yes	63	CACCGTGGCAGACCCACACCTACGGT	TAAAACCGTAGGTGTGGGTCTGCCAC	984659	19	18962048	18962069	-1
Rorb	MGI:1343464	ENSMUSE00000406043	122	5	CACACCTACGAGGAAATCAAGG	yes	47	CACCGCACACCTACGAGGAAATCAGT	TAAAACTGATTTCCTCGTAGGTGTGC	984660	19	18962039	18962060	-1
Rorc	MGI:104856	ENSMUSE00001162188	86	3	ACAGGTGATAACCCCGTAGTGG	yes	53	CACCGACAGGTGATAACCCCGTAGGT	TAAAACCTACGGGGTTATCACCTGTC	984829	3	94387173	94387194	-1
Rorc	MGI:104856	ENSMUSE00001162188	86	3	TCATCTGGGATCCACTACGGGG	yes	53	CACCGTCATCTGGGATCCACTACGGT	TAAAACCGTAGTGGATCCCAGATGAC	984825	3	94387162	94387183	1
Rpl7	MGI:98073	ENSMUSE00000487924	167	3	GATGTACCGCACTGAGATTCGG	yes	47	CACCGGATGTACCGCACTGAGATTGT	TAAAACAATCTCAGTGCGGTACATCC	984642	1	16103248	16103269	-1
Rpl7	MGI:98073	ENSMUSE00000487924	167	3	AAGGCAAAGCACTATCACAAGG	yes	42	CACCGAAGGCAAAGCACTATCACAGT	TAAAACTGTGATAGTGCTTTGCCTTC	984640	1	16103280	16103301	-1
Rpl7a	MGI:1353472	ENSMUSE00001095357	131	6	CCATCTTTCGACACAGAGCAGG	yes	53	CACCGCCATCTTTCGACACAGAGCGT	TAAAACGCTCTGTGTCGAAAGATGGC	984841	2	26912686	26912707	-1
Rpl7a	MGI:1353472	ENSMUSE00001095357	131	6	ACCTGTGTGAAGGCAACGGTGG	yes	58	CACCGACCTGTGTGAAGGCAACGGGT	TAAAACCCGTTGCCTTCACACAGGTC	984846	2	26912774	26912795	-1
Rreb1	MGI:2443664	ENSMUSE00001147425	164	6	ACCAGCATGTGACGATCCAGGG	yes	53	CACCGACCAGCATGTGACGATCCAGT	TAAAACTGGATCGTCACATGCTGGTC	985932	13	37899694	37899715	-1
Rreb1	MGI:2443664	ENSMUSE00001147425	164	6	TCCCTGGATCGTCACATGCTGG	yes	58	CACCGTCCCTGGATCGTCACATGCGT	TAAAACGCATGTGACGATCCAGGGAC	985925	13	37899693	37899714	1
Rsl1	MGI:3044162	ENSMUSE00001064998	127	2	TGCTCAGTGGGACCTGTACAGG	yes	58	CACCGTGCTCAGTGGGACCTGTACGT	TAAAACGTACAGGTCCCACTGAGCAC	985702	13	67176513	67176534	1
Rsl1	MGI:3044162	ENSMUSE00001064998	127	2	TCAATGGCTACATCCCAGAAGG	yes	47	CACCGTCAATGGCTACATCCCAGAGT	TAAAACTCTGGGATGTAGCCATTGAC	985705	13	67176458	67176479	-1
Runx1	MGI:99852	ENSMUSE00000616690	157	4	GTCGTTGAATCTCGCTACCTGG	yes	53	CACCGGTCGTTGAATCTCGCTACCGT	TAAAACGGTAGCGAGATTCAACGACC	985424	16	92689004	92689025	1
Runx1	MGI:99852	ENSMUSE00000616690	157	4	AGCGAGATTCAACGACCTCAGG	yes	53	CACCGAGCGAGATTCAACGACCTCGT	TAAAACGAGGTCGTTGAATCTCGCTC	985434	16	92688998	92689019	-1
Runx1t1	MGI:104793	ENSMUSE00000528731	251	7	GACCATGCACTATTAGCCCAGG	yes	53	CACCGGACCATGCACTATTAGCCCGT	TAAAACGGGCTAATAGTGCATGGTCC	954864	4	13859867	13859888	1
Runx1t1	MGI:104793	ENSMUSE00000528731	251	7	CACTATTAGCCCAGGCCAGCGG	yes	58	CACCGCACTATTAGCCCAGGCCAGGT	TAAAACCTGGCCTGGGCTAATAGTGC	954865	4	13859874	13859895	1
Runx2	MGI:99829	ENSMUSE00001187761	157	4	CCATCTGGTACCTCTCCGAGGG	yes	58	CACCGCCATCTGGTACCTCTCCGAGT	TAAAACTCGGAGAGGTACCAGATGGC	955442	17	44724873	44724894	1
Runx2	MGI:99829	ENSMUSE00001187761	157	4	TCATCATTCCCGGCCATGACGG	yes	53	CACCGTCATCATTCCCGGCCATGAGT	TAAAACTCATGGCCGGGAATGATGAC	955444	17	44724840	44724861	1
Runx3	MGI:102672	ENSMUSE00000489792	157	3	TTCAACGACCTTCGATTCGTGG	yes	47	CACCGTTCAACGACCTTCGATTCGGT	TAAAACCGAATCGAAGGTCGTTGAAC	949016	4	135155402	135155423	1
Runx3	MGI:102672	ENSMUSE00000489792	157	3	GCGGAAGCGTTGCGCAGCTCGG	yes	68	CACCGGCGGAAGCGTTGCGCAGCTGT	TAAAACAGCTGCGCAACGCTTCCGCC	949023	4	135155355	135155376	-1
Rxra	MGI:98214	ENSMUSE00001141020	151	3	GGCCTCAATGGCGTCCTCAAGG	yes	63	CACCGGGCCTCAATGGCGTCCTCAGT	TAAAACTGAGGACGCCATTGAGGCCC	958530	2	27741107	27741128	1
Rxra	MGI:98214	ENSMUSE00001141020	151	3	AGCCGCCACTAGGCCTCAATGG	yes	63	CACCGAGCCGCCACTAGGCCTCAAGT	TAAAACTTGAGGCCTAGTGGCGGCTC	958529	2	27741096	27741117	1
Rxrb	MGI:98215	ENSMUSE00000963844	157	3	GTGAAGCCACCGGTCTTAGGGG	yes	58	CACCGGTGAAGCCACCGGTCTTAGGT	TAAAACCTAAGACCGGTGGCTTCACC	985819	17	34033606	34033627	1
Rxrb	MGI:98215	ENSMUSE00000963844	157	3	ATGTGAAGCCACCGGTCTTAGG	yes	53	CACCGATGTGAAGCCACCGGTCTTGT	TAAAACAAGACCGGTGGCTTCACATC	985818	17	34033604	34033625	1
Rxrg	MGI:98216	ENSMUSE00000223443	161	5	TCCACGTTCATGTCACCGTAGG	yes	53	CACCGTCCACGTTCATGTCACCGTGT	TAAAACACGGTGACATGAACGTGGAC	985698	1	167631094	167631115	-1
Rxrg	MGI:98216	ENSMUSE00000223443	161	5	CTAGAAGCCGAACTTGCTGTGG	yes	53	CACCGCTAGAAGCCGAACTTGCTGGT	TAAAACCAGCAAGTTCGGCTTCTAGC	985689	1	167631057	167631078	1
Rybp	MGI:1929059	ENSMUSE00000652706	196	1	GGGCTCTTCTTGTCGCCCATGG	yes	63	CACCGGGGCTCTTCTTGTCGCCCAGT	TAAAACTGGGCGACAAGAAGAGCCCC	985951	6	100287416	100287437	1
Safb	MGI:2146974	ENSMUSE00000606689	65	3	ACGGGCTCGAGGAGAATTCTGG	yes	58	CACCGACGGGCTCGAGGAGAATTCGT	TAAAACGAATTCTCCTCGAGCCCGTC	985868	17	56593723	56593744	1
Safb	MGI:2146974	ENSMUSE00000606689	65	3	AAACCAGAAGACGAGGGTGTGG	yes	53	CACCGAAACCAGAAGACGAGGGTGGT	TAAAACCACCCTCGTCTTCTGGTTTC	985864	17	56593695	56593716	1
Sall3	MGI:109295	ENSMUSE00000571794	124	1	CAGCATCTCAAGTCGGACGAGG	yes	58	CACCGCAGCATCTCAAGTCGGACGGT	TAAAACCGTCCGACTTGAGATGCTGC	953751	18	80986530	80986551	-1
Sall3	MGI:109295	ENSMUSE00000571794	124	1	AGGAGCTACCGCCGCAGGACGG	yes	68	CACCGAGGAGCTACCGCCGCAGGAGT	TAAAACTCCTGCGGCGGTAGCTCCTC	953753	18	80986511	80986532	-1
Sars	MGI:102809	ENSMUSE00000662126	71	2	TTATGCAGCAAAACTATTGGGG	yes	32	CACCGTTATGCAGCAAAACTATTGGT	TAAAACCAATAGTTTTGCTGCATAAC	949622	3	108437520	108437541	-1
Sars	MGI:102809	ENSMUSE00000662126	71	2	ATTTATGCAGCAAAACTATTGG	yes	26	CACCGATTTATGCAGCAAAACTATGT	TAAAACATAGTTTTGCTGCATAAATC	949621	3	108437522	108437543	-1
Sars2	MGI:1919234	ENSMUSE00000597634	55	5	CAGGCTAGAGTGGTCCGTGTGG	yes	63	CACCGCAGGCTAGAGTGGTCCGTGGT	TAAAACCACGGACCACTCTAGCCTGC	949615	7	28746977	28746998	1
Sars2	MGI:1919234	ENSMUSE00000597634	55	5	CACACGGACCACTCTAGCCTGG	yes	63	CACCGCACACGGACCACTCTAGCCGT	TAAAACGGCTAGAGTGGTCCGTGTGC	949619	7	28746976	28746997	-1
Sart1	MGI:1309453	ENSMUSE00000257839	58	2	GATGAGGCATCGCCAGAGCTGG	yes	63	CACCGGATGAGGCATCGCCAGAGCGT	TAAAACGCTCTGGCGATGCCTCATCC	985411	19	5385833	5385854	1
Sart1	MGI:1309453	ENSMUSE00000257802	127	4	AGTTCTTCCCGCTGTCGCAAGG	yes	58	CACCGAGTTCTTCCCGCTGTCGCAGT	TAAAACTGCGACAGCGGGAAGAACTC	985877	19	5384877	5384898	1
Satb1	MGI:105084	ENSMUSE00001172207	127	4	TCACATACGACAGTGGAACTGG	yes	47	CACCGTCACATACGACAGTGGAACGT	TAAAACGTTCCACTGTCGTATGTGAC	985887	17	51804393	51804414	1
Satb1	MGI:105084	ENSMUSE00001172207	127	4	CATCTGTCACATACGACAGTGG	yes	47	CACCGCATCTGTCACATACGACAGGT	TAAAACCTGTCGTATGTGACAGATGC	985888	17	51804387	51804408	1
Scgn	MGI:2384873	ENSMUSE00001180481	56	7	AAAAATAAAGATGGACGTTTGG	yes	26	CACCGAAAAATAAAGATGGACGTTGT	TAAAACAACGTCCATCTTTATTTTTC	986009	13	23966859	23966880	-1
Scgn	MGI:2384873	ENSMUSE00001180481	56	7	CGTTTGGATCTTAATGACTTGG	yes	37	CACCGCGTTTGGATCTTAATGACTGT	TAAAACAGTCATTAAGATCCAAACGC	986010	13	23966844	23966865	-1
Scmh1	MGI:1352762	ENSMUSE00000180788	235	6	CCTGTATTGCCACGGTCGTTGG	yes	58	CACCGCCTGTATTGCCACGGTCGTGT	TAAAACACGACCGTGGCAATACAGGC	985901	4	120468311	120468332	1
Scmh1	MGI:1352762	ENSMUSE00000180788	235	6	CCACGGTCGTTGGATTGACAGG	yes	58	CACCGCCACGGTCGTTGGATTGACGT	TAAAACGTCAATCCAACGACCGTGGC	985902	4	120468320	120468341	1
Scml2	MGI:1340042	ENSMUSE00001088566	235	4	GCCAGGTTACGTCTACGACTGG	yes	58	CACCGGCCAGGTTACGTCTACGACGT	TAAAACGTCGTAGACGTAACCTGGCC	986039	X	161178145	161178166	1
Scml2	MGI:1340042	ENSMUSE00001088566	235	4	TCCAGTCGTAGACGTAACCTGG	yes	53	CACCGTCCAGTCGTAGACGTAACCGT	TAAAACGGTTACGTCTACGACTGGAC	986051	X	161178146	161178167	-1
Setd1a	MGI:2446244	ENSMUSE00001108297	271	4	CTAGGTGCTTTCGAGTGCGGGG	yes	58	CACCGCTAGGTGCTTTCGAGTGCGGT	TAAAACCGCACTCGAAAGCACCTAGC	986121	7	127780523	127780544	-1
Setd1a	MGI:2446244	ENSMUSE00001108297	271	4	TCGAGTGCGGGGATGAAGAAGG	yes	58	CACCGTCGAGTGCGGGGATGAAGAGT	TAAAACTCTTCATCCCCGCACTCGAC	986120	7	127780513	127780534	-1
Setd1b	MGI:2652820	ENSMUSE00000490575	167	13	GTATCCGTGAGCACGTGACAGG	yes	58	CACCGGTATCCGTGAGCACGTGACGT	TAAAACGTCACGTGCTCACGGATACC	985714	5	123161793	123161814	1
Setd1b	MGI:2652820	ENSMUSE00000490575	167	13	GTGTAGAAGCCCTCGCTTCGGG	yes	58	CACCGGTGTAGAAGCCCTCGCTTCGT	TAAAACGAAGCGAGGGCTTCTACACC	985724	5	123161820	123161841	-1
Setd2	MGI:1918177	ENSMUSE00000689777	124	6	GTCCTGGAATACTGTGGAGAGG	yes	53	CACCGGTCCTGGAATACTGTGGAGGT	TAAAACCTCCACAGTATTCCAGGACC	986487	9	110561126	110561147	1
Setd2	MGI:1918177	ENSMUSE00001113991	98	8	CCTGAAGGAACTAGTTTGGTGG	yes	47	CACCGCCTGAAGGAACTAGTTTGGGT	TAAAACCCAAACTAGTTCCTTCAGGC	986432	9	110564608	110564629	-1
Setd3	MGI:1289184	ENSMUSE00001025376	149	4	GAAAACGGGGCTTCTGTCGAGG	yes	58	CACCGGAAAACGGGGCTTCTGTCGGT	TAAAACCGACAGAAGCCCCGTTTTCC	949979	12	108160295	108160316	-1
Setd3	MGI:1289184	ENSMUSE00001025376	149	4	CTTCCCTGATCTAATGAAATGG	yes	37	CACCGCTTCCCTGATCTAATGAAAGT	TAAAACTTTCATTAGATCAGGGAAGC	949976	12	108160323	108160344	-1
Setd4	MGI:2136890	ENSMUSE00001129771	89	6	CTGTGATTCGAAGCTCCCTAGG	yes	53	CACCGCTGTGATTCGAAGCTCCCTGT	TAAAACAGGGAGCTTCGAATCACAGC	986581	16	93593262	93593283	-1
Setd4	MGI:2136890	ENSMUSE00001129771	89	6	AGGCAGTGAGATCATCACCTGG	yes	53	CACCGAGGCAGTGAGATCATCACCGT	TAAAACGGTGATGATCTCACTGCCTC	986576	16	93593309	93593330	1
Setd5	MGI:1920145	ENSMUSE00001199941	106	3	TAATTATGGGACCACTCAGAGG	yes	42	CACCGTAATTATGGGACCACTCAGGT	TAAAACCTGAGTGGTCCCATAATTAC	986468	6	113109942	113109963	1
Setd5	MGI:1920145	ENSMUSE00001199941	106	3	CTCAGAGGCATGGGTGTCGAGG	yes	63	CACCGCTCAGAGGCATGGGTGTCGGT	TAAAACCGACACCCATGCCTCTGAGC	986470	6	113109956	113109977	1
Setd6	MGI:1913333	ENSMUSE00001108533	142	2	TGGCCAGAGCGCGAAGTAAGGG	yes	58	CACCGTGGCCAGAGCGCGAAGTAAGT	TAAAACTTACTTCGCGCTCTGGCCAC	986624	8	95716441	95716462	-1
Setd6	MGI:1913333	ENSMUSE00001108533	142	2	GAGCCCTTACTTCGCGCTCTGG	yes	63	CACCGGAGCCCTTACTTCGCGCTCGT	TAAAACGAGCGCGAAGTAAGGGCTCC	986613	8	95716438	95716459	1
Setd7	MGI:1920501	ENSMUSE00000264693	130	2	TGACAGTGCAGAACCCGTGTGG	yes	58	CACCGTGACAGTGCAGAACCCGTGGT	TAAAACCACGGGTTCTGCACTGTCAC	955462	3	51550320	51550341	1
Setd7	MGI:1920501	ENSMUSE00000264693	130	2	CCCTCAAATCTGTCCGTGGAGG	yes	58	CACCGCCCTCAAATCTGTCCGTGGGT	TAAAACCCACGGACAGATTTGAGGGC	955464	3	51550292	51550313	1
Setd8	MGI:1915206	ENSMUSE00001200659	157	3	TCATGAGGTCAAATGCCCGGGG	yes	53	CACCGTCATGAGGTCAAATGCCCGGT	TAAAACCGGGCATTTGACCTCATGAC	986520	5	124447315	124447336	1
Setd8	MGI:1915206	ENSMUSE00001200659	157	3	CACTTGTTCGGACTCATGTAGG	yes	47	CACCGCACTTGTTCGGACTCATGTGT	TAAAACACATGAGTCCGAACAAGTGC	986523	5	124447248	124447269	-1
Sfpi1	MGI:98282	ENSMUSE00001167672	97	2	GTAGTCATGCATTGGACGTTGG	yes	47	CACCGGTAGTCATGCATTGGACGTGT	TAAAACACGTCCAATGCATGACTACC	949364	2	91099468	91099489	-1
Sfpi1	MGI:98282	ENSMUSE00001167672	97	2	CATGACTACTACTCCTTCGTGG	yes	47	CACCGCATGACTACTACTCCTTCGGT	TAAAACCGAAGGAGTAGTAGTCATGC	949361	2	91099481	91099502	1
Shox2	MGI:1201673	ENSMUSE00001119465	89	4	CTGGCTAGCGGCTCCTATAAGG	yes	58	CACCGCTGGCTAGCGGCTCCTATAGT	TAAAACTATAGGAGCCGCTAGCCAGC	986177	3	66975507	66975528	1
Shox2	MGI:1201673	ENSMUSE00001119465	89	4	TTGCACCCTATGTCAACGTAGG	yes	47	CACCGTTGCACCCTATGTCAACGTGT	TAAAACACGTTGACATAGGGTGCAAC	986181	3	66975469	66975490	-1
Sim1	MGI:98306	ENSMUSE00000099061	83	2	ACAACGTTGGTCGCGAACTCGG	yes	53	CACCGACAACGTTGGTCGCGAACTGT	TAAAACAGTTCGCGACCAACGTTGTC	986232	10	50904830	50904851	1
Sim1	MGI:98306	ENSMUSE00000099061	83	2	GCGACCAACGTTGTCCAAGGGG	yes	58	CACCGGCGACCAACGTTGTCCAAGGT	TAAAACCTTGGACAACGTTGGTCGCC	986236	10	50904822	50904843	-1
Sim2	MGI:98307	ENSMUSE00000475415	83	2	CTTTTGCCACGCTGTCCAGAGG	yes	58	CACCGCTTTTGCCACGCTGTCCAGGT	TAAAACCTGGACAGCGTGGCAAAAGC	986329	16	94094338	94094359	-1
Sim2	MGI:98307	ENSMUSE00000475415	83	2	ACAGGGCCTCTGGACAGCGTGG	yes	68	CACCGACAGGGCCTCTGGACAGCGGT	TAAAACCGCTGTCCAGAGGCCCTGTC	986326	16	94094332	94094353	1
Sin3a	MGI:107157	ENSMUSE00000262399	107	4	GCCCTGTCCTATCTTGACCAGG	yes	58	CACCGGCCCTGTCCTATCTTGACCGT	TAAAACGGTCAAGATAGGACAGGGCC	986238	9	57094446	57094467	1
Sin3a	MGI:107157	ENSMUSE00000262376	283	5	TGGTGAACGTGACAACACCTGG	yes	53	CACCGTGGTGAACGTGACAACACCGT	TAAAACGGTGTTGTCACGTTCACCAC	986366	9	57095421	57095442	1
Sin3b	MGI:107158	ENSMUSE00000211240	107	2	TCCAGGAAGCCGTTGTAGGTGG	yes	58	CACCGTCCAGGAAGCCGTTGTAGGGT	TAAAACCCTACAACGGCTTCCTGGAC	947915	8	72724102	72724123	-1
Sin3b	MGI:107158	ENSMUSE00000211240	107	2	GCCAAAGCGGATCTTCACCTGG	yes	58	CACCGGCCAAAGCGGATCTTCACCGT	TAAAACGGTGAAGATCCGCTTTGGCC	947912	8	72724070	72724091	-1
Sirt2	MGI:1927664	ENSMUSE00001189719	107	6	GCATAGAGGCCAGTGGACGGGG	yes	63	CACCGGCATAGAGGCCAGTGGACGGT	TAAAACCGTCCACTGGCCTCTATGCC	986709	7	28777020	28777041	-1
Sirt2	MGI:1927664	ENSMUSE00001189719	107	6	GGACGGGGAGCGGAAGTCAGGG	yes	68	CACCGGGACGGGGAGCGGAAGTCAGT	TAAAACTGACTTCCGCTCCCCGTCCC	986707	7	28777006	28777027	-1
Sirt3	MGI:1927665	ENSMUSE00000151104	233	3	AAGCAGCTCCTTGTCGTGGAGG	yes	58	CACCGAAGCAGCTCCTTGTCGTGGGT	TAAAACCCACGACAAGGAGCTGCTTC	954577	7	140877690	140877711	1
Sirt3	MGI:1927665	ENSMUSE00000151104	233	3	TCTATACACAGAACATCGACGG	yes	37	CACCGTCTATACACAGAACATCGAGT	TAAAACTCGATGTTCTGTGTATAGAC	954587	7	140877661	140877682	-1
Ski	MGI:98310	ENSMUSE00001129922	116	3	CCTTTCTGCTTTCCGGCCCTGG	yes	63	CACCGCCTTTCTGCTTTCCGGCCCGT	TAAAACGGGCCGGAAAGCAGAAAGGC	986466	4	155160645	155160666	-1
Ski	MGI:98310	ENSMUSE00001129922	116	3	CCAGGGCCGGAAAGCAGAAAGG	yes	63	CACCGCCAGGGCCGGAAAGCAGAAGT	TAAAACTTCTGCTTTCCGGCCCTGGC	986457	4	155160645	155160666	1
Skil	MGI:106203	ENSMUSE00000171865	98	3	ATGGCAATTCCATTCCCGATGG	yes	47	CACCGATGGCAATTCCATTCCCGAGT	TAAAACTCGGGAATGGAATTGCCATC	986533	3	31111634	31111655	-1
Skil	MGI:106203	ENSMUSE00000171863	224	5	AGAGATGGTGAAGACGACAAGG	yes	47	CACCGAGAGATGGTGAAGACGACAGT	TAAAACTGTCGTCTTCACCATCTCTC	986639	3	31116929	31116950	1
Slc39a1	MGI:1353474	ENSMUSE00000510824	218	2	GCTTCACTTCCAGCCCTACTGG	yes	58	CACCGGCTTCACTTCCAGCCCTACGT	TAAAACGTAGGGCTGGAAGTGAAGCC	986418	3	90249015	90249036	-1
Slc39a1	MGI:1353474	ENSMUSE00000505507	131	3	AAGCAGCTGACGAGGCTCAGGG	yes	58	CACCGAAGCAGCTGACGAGGCTCAGT	TAAAACTGAGCCTCGTCAGCTGCTTC	986560	3	90249341	90249362	-1
Slc39a14	MGI:2384851	ENSMUSE00001153627	187	4	TGAGCGAGCGATCTCAGATCGG	yes	53	CACCGTGAGCGAGCGATCTCAGATGT	TAAAACATCTGAGATCGCTCGCTCAC	957200	14	70316566	70316587	-1
Slc39a14	MGI:2384851	ENSMUSE00001153627	187	4	AGCGAGCGATCTCAGATCGGGG	yes	58	CACCGAGCGAGCGATCTCAGATCGGT	TAAAACCGATCTGAGATCGCTCGCTC	957201	14	70316564	70316585	-1
Slc39a4	MGI:1919277	ENSMUSE00000470341	196	3	CAGGGGTTTCCAAAAGCGCCGG	yes	58	CACCGCAGGGGTTTCCAAAAGCGCGT	TAAAACGCGCTTTTGGAAACCCCTGC	987159	15	76615175	76615196	-1
Slc39a4	MGI:1919277	ENSMUSE00000470341	196	3	AAAGTACTGAGGGCTAGGCAGG	yes	53	CACCGAAAGTACTGAGGGCTAGGCGT	TAAAACGCCTAGCCCTCAGTACTTTC	987149	15	76615099	76615120	1
Slc39a5	MGI:1919336	ENSMUSE00000270110	170	5	TGTGGGAGCAGGTGTAGCAGGG	yes	58	CACCGTGTGGGAGCAGGTGTAGCAGT	TAAAACTGCTACACCTGCTCCCACAC	987076	10	128398069	128398090	1
Slc39a5	MGI:1919336	ENSMUSE00000270110	170	5	CCTCTCTCTGCTGTTGCTGCGG	yes	58	CACCGCCTCTCTCTGCTGTTGCTGGT	TAAAACCAGCAACAGCAGAGAGAGGC	987077	10	128398167	128398188	-1
Slc39a7	MGI:95909	ENSMUSE00001101934	169	2	GCTCAGTTTTGCTTCCGGGGGG	yes	58	CACCGGCTCAGTTTTGCTTCCGGGGT	TAAAACCCCGGAAGCAAAACTGAGCC	986988	17	34030609	34030630	-1
Slc39a7	MGI:95909	ENSMUSE00001101934	169	2	CTGCTCAGTTTTGCTTCCGGGG	yes	53	CACCGCTGCTCAGTTTTGCTTCCGGT	TAAAACCGGAAGCAAAACTGAGCAGC	986987	17	34030611	34030632	-1
Smad2	MGI:108051	ENSMUSE00001195522	194	4	TCTCTTGATGGCCGTCTTCAGG	yes	53	CACCGTCTCTTGATGGCCGTCTTCGT	TAAAACGAAGACGGCCATCAAGAGAC	987337	18	76287929	76287950	1
Smad2	MGI:108051	ENSMUSE00001195522	194	4	GGTCTCAACTCTCTGGTAGTGG	yes	53	CACCGGGTCTCAACTCTCTGGTAGGT	TAAAACCTACCAGAGAGTTGAGACCC	987352	18	76288096	76288117	-1
Smad3	MGI:1201674	ENSMUSE00000532966	194	2	CTCCATGGCCCGTAATTCATGG	yes	53	CACCGCTCCATGGCCCGTAATTCAGT	TAAAACTGAATTACGGGCCATGGAGC	987240	9	63667808	63667829	1
Smad3	MGI:1201674	ENSMUSE00000532966	194	2	CGTTATCTACTGCCGCCTGTGG	yes	58	CACCGCGTTATCTACTGCCGCCTGGT	TAAAACCAGGCGGCAGTAGATAACGC	987249	9	63667853	63667874	-1
Smad4	MGI:894293	ENSMUSE00000324354	175	3	TGTGATCTATGCCCGTCTGTGG	yes	53	CACCGTGTGATCTATGCCCGTCTGGT	TAAAACCAGACGGGCATAGATCACAC	957257	18	73675898	73675919	-1
Smad4	MGI:894293	ENSMUSE00000324354	175	3	GACGGGCATAGATCACATGAGG	yes	53	CACCGGACGGGCATAGATCACATGGT	TAAAACCATGTGATCTATGCCCGTCC	957253	18	73675903	73675924	1
Smad9	MGI:1859993	ENSMUSE00000568186	257	5	GTAGTTGCAGTTCCGGCTCTGG	yes	58	CACCGGTAGTTGCAGTTCCGGCTCGT	TAAAACGAGCCGGAACTGCAACTACC	957993	3	54794299	54794320	-1
Smad9	MGI:1859993	ENSMUSE00000568186	257	5	GTGCACCACGGCTTTGAAGTGG	yes	58	CACCGGTGCACCACGGCTTTGAAGGT	TAAAACCTTCAAAGCCGTGGTGCACC	957991	3	54794420	54794441	1
Smarca1	MGI:1935127	ENSMUSE00000206443	167	3	AAACTCAAATCTCTTTGCGCGG	yes	37	CACCGAAACTCAAATCTCTTTGCGGT	TAAAACCGCAAAGAGATTTGAGTTTC	987279	X	47884174	47884195	1
Smarca1	MGI:1935127	ENSMUSE00000206443	167	3	TGTCATCTTTCTTTACTCGAGG	yes	37	CACCGTGTCATCTTTCTTTACTCGGT	TAAAACCGAGTAAAGAAAGATGACAC	987283	X	47884062	47884083	1
Smarca2	MGI:99603	ENSMUSE00001138934	143	32	AAATCGCTCACGACGGGTTTGG	yes	53	CACCGAAATCGCTCACGACGGGTTGT	TAAAACAACCCGTCGTGAGCGATTTC	959281	19	26776194	26776215	-1
Smarca2	MGI:99603	ENSMUSE00001138934	143	32	GTTTGGCTTTGCCTCGGTTTGG	yes	53	CACCGGTTTGGCTTTGCCTCGGTTGT	TAAAACAACCGAGGCAAAGCCAAACC	959279	19	26776178	26776199	-1
Smarca5	MGI:1935129	ENSMUSE00001165006	101	4	TTGCTCCGTTCTACGGTGTCGG	yes	53	CACCGTTGCTCCGTTCTACGGTGTGT	TAAAACACACCGTAGAACGGAGCAAC	986856	8	80730171	80730192	1
Smarca5	MGI:1935129	ENSMUSE00001165006	101	4	CTCCTCTTGCTCCGTTCTACGG	yes	53	CACCGCTCCTCTTGCTCCGTTCTAGT	TAAAACTAGAACGGAGCAAGAGGAGC	986857	8	80730165	80730186	1
Smarcal1	MGI:1859183	ENSMUSE00001099598	187	6	TGCCAGAAGCGGACCTTTCCGG	yes	58	CACCGTGCCAGAAGCGGACCTTTCGT	TAAAACGAAAGGTCCGCTTCTGGCAC	987034	1	72595899	72595920	1
Smarcal1	MGI:1859183	ENSMUSE00001099598	187	6	TAGCCTCATGCCCTTTCAGAGG	yes	53	CACCGTAGCCTCATGCCCTTTCAGGT	TAAAACCTGAAAGGGCATGAGGCTAC	987036	1	72595942	72595963	1
Smarcb1	MGI:1328366	ENSMUSE00000101962	130	3	GCTTTCAGGAGTGTCACGCTGG	yes	58	CACCGGCTTTCAGGAGTGTCACGCGT	TAAAACGCGTGACACTCCTGAAAGCC	986822	10	75915148	75915169	1
Smarcb1	MGI:1328366	ENSMUSE00000101962	130	3	TTCAGGAGTGTCACGCTGGTGG	yes	58	CACCGTTCAGGAGTGTCACGCTGGGT	TAAAACCCAGCGTGACACTCCTGAAC	986821	10	75915151	75915172	1
Smarcc1	MGI:1203524	ENSMUSE00000529318	82	4	GTTACGATCCATTCGGGATGGG	yes	47	CACCGGTTACGATCCATTCGGGATGT	TAAAACATCCCGAATGGATCGTAACC	987022	9	110147066	110147087	-1
Smarcc1	MGI:1203524	ENSMUSE00000529318	82	4	TCAACGTTACGATCCATTCGGG	yes	42	CACCGTCAACGTTACGATCCATTCGT	TAAAACGAATGGATCGTAACGTTGAC	987023	9	110147071	110147092	-1
Smarcd1	MGI:1933623	ENSMUSE00000294541	188	2	GAGGTGTCATTCGGCTACCTGG	yes	58	CACCGGAGGTGTCATTCGGCTACCGT	TAAAACGGTAGCCGAATGACACCTCC	957002	15	99703121	99703142	-1
Smarcd1	MGI:1933623	ENSMUSE00000294541	188	2	CAGACCAGGTCGGACTGAAGGG	yes	58	CACCGCAGACCAGGTCGGACTGAAGT	TAAAACTTCAGTCCGACCTGGTCTGC	957009	15	99703180	99703201	-1
Smarcd2	MGI:1933621	ENSMUSE00001165405	136	10	GCTCATCTGGGCCTTCAGTGGG	yes	58	CACCGGCTCATCTGGGCCTTCAGTGT	TAAAACACTGAAGGCCCAGATGAGCC	987257	11	106264726	106264747	1
Smarcd2	MGI:1933621	ENSMUSE00001165405	136	10	AAGAGAAGCAATCTCCTGCTGG	yes	47	CACCGAAGAGAAGCAATCTCCTGCGT	TAAAACGCAGGAGATTGCTTCTCTTC	987263	11	106264681	106264702	1
Smarcd3	MGI:1914243	ENSMUSE00001136032	212	2	CAGGCCGGGTCGTACCGCGGGG	yes	79	CACCGCAGGCCGGGTCGTACCGCGGT	TAAAACCGCGGTACGACCCGGCCTGC	986787	5	24598702	24598723	1
Smarcd3	MGI:1914243	ENSMUSE00001136032	212	2	GCCAGGCCGGGTCGTACCGCGG	yes	79	CACCGGCCAGGCCGGGTCGTACCGGT	TAAAACCGGTACGACCCGGCCTGGCC	986788	5	24598700	24598721	1
Smarce1	MGI:1927347	ENSMUSE00001000470	211	10	ATTGCGGCTGAGATCGCACAGG	yes	58	CACCGATTGCGGCTGAGATCGCACGT	TAAAACGTGCGATCTCAGCCGCAATC	987218	11	99213273	99213294	-1
Smarce1	MGI:1927347	ENSMUSE00001000470	211	10	CAAGTGGCGAACAAAGCCGAGG	yes	58	CACCGCAAGTGGCGAACAAAGCCGGT	TAAAACCGGCTTTGTTCGCCACTTGC	987230	11	99213156	99213177	-1
Smyd3	MGI:1916976	ENSMUSE00000418859	64	2	ACTGCAGTATTTGGCAATTCGG	yes	37	CACCGACTGCAGTATTTGGCAATTGT	TAAAACAATTGCCAAATACTGCAGTC	949199	1	179423367	179423388	1
Smyd3	MGI:1916976	ENSMUSE00000482583	58	4	CTTTATTCATTTTATGATCTGG	yes	21	CACCGCTTTATTCATTTTATGATCGT	TAAAACGATCATAAAATGAATAAAGC	949062	1	179410413	179410434	-1
Snai3	MGI:1353563	ENSMUSE00000336356	154	1	GTCTCCAGTTTCCCGTAGTTGG	yes	53	CACCGGTCTCCAGTTTCCCGTAGTGT	TAAAACACTACGGGAAACTGGAGACC	987208	8	122460625	122460646	1
Snai3	MGI:1353563	ENSMUSE00000336356	154	1	GTCCCCAACTACGGGAAACTGG	yes	58	CACCGGTCCCCAACTACGGGAAACGT	TAAAACGTTTCCCGTAGTTGGGGACC	987211	8	122460629	122460650	-1
Snapc4	MGI:2443935	ENSMUSE00001107871	79	6	CCCGTGTTTCTTCGTTGGCAGG	yes	58	CACCGCCCGTGTTTCTTCGTTGGCGT	TAAAACGCCAACGAAGAAACACGGGC	986963	2	26376206	26376227	1
Snapc4	MGI:2443935	ENSMUSE00001135004	82	7	CTGAAGCAGACGTTGTAGGCGG	yes	53	CACCGCTGAAGCAGACGTTGTAGGGT	TAAAACCCTACAACGTCTGCTTCAGC	987433	2	26375622	26375643	1
Snrpc	MGI:109489	ENSMUSE00000139815	109	3	GTCTTGTCAATCAGGCTCTGGG	yes	47	CACCGGTCTTGTCAATCAGGCTCTGT	TAAAACAGAGCCTGATTGACAAGACC	987573	17	27842355	27842376	-1
Snrpc	MGI:109489	ENSMUSE00000139815	109	3	GAAAGACTATTATCAGAAATGG	no	26	CACCGGAAAGACTATTATCAGAAAGT	TAAAACTTTCTGATAATAGTCTTTCC	987569	17	27842320	27842341	1
Snurf	MGI:1891236	ENSMUSE00001057857	106	3	CTGTTGCTGAGAACGTCGTGGG	yes	53	CACCGCTGTTGCTGAGAACGTCGTGT	TAAAACACGACGTTCTCAGCAACAGC	987739	7	59995521	59995542	1
Snurf	MGI:1891236	ENSMUSE00001057857	106	3	CTGCCTGGAAATCCACCACAGG	yes	58	CACCGCTGCCTGGAAATCCACCACGT	TAAAACGTGGTGGATTTCCAGGCAGC	987740	7	59995493	59995514	1
Snw1	MGI:1913604	ENSMUSE00000611190	154	2	GCCTCCCCCATACGGATATAGG	yes	58	CACCGGCCTCCCCCATACGGATATGT	TAAAACATATCCGTATGGGGGAGGCC	954009	12	87468637	87468658	-1
Snw1	MGI:1913604	ENSMUSE00000611190	154	2	TCCTATATCCGTATGGGGGAGG	yes	53	CACCGTCCTATATCCGTATGGGGGGT	TAAAACCCCCCATACGGATATAGGAC	954001	12	87468636	87468657	1
Sohlh1	MGI:2684956	ENSMUSE00000476789	148	3	GCCTCAGTTTGATGGCCGACGG	yes	58	CACCGGCCTCAGTTTGATGGCCGAGT	TAAAACTCGGCCATCAAACTGAGGCC	987583	2	25846293	25846314	-1
Sohlh1	MGI:2684956	ENSMUSE00000476789	148	3	CCACAGCATGGACCCTAGCTGG	yes	63	CACCGCCACAGCATGGACCCTAGCGT	TAAAACGCTAGGGTCCATGCTGTGGC	987588	2	25846221	25846242	-1
Sohlh2	MGI:1921684	ENSMUSE00000257696	215	2	GATGCCACAAGATACTTCCTGG	yes	47	CACCGGATGCCACAAGATACTTCCGT	TAAAACGGAAGTATCTTGTGGCATCC	987521	3	55189148	55189169	1
Sohlh2	MGI:1921684	ENSMUSE00000173094	97	5	GAAAGTACAGCCGGCATTCTGG	yes	53	CACCGGAAAGTACAGCCGGCATTCGT	TAAAACGAATGCCGGCTGTACTTTCC	987475	3	55192262	55192283	-1
Son	MGI:98353	ENSMUSE00000132163	167	2	CTGCCTGGTTCCCTTCAATGGG	yes	53	CACCGCTGCCTGGTTCCCTTCAATGT	TAAAACATTGAAGGGAACCAGGCAGC	987716	16	91651670	91651691	-1
Son	MGI:98353	ENSMUSE00000132163	167	2	CTCTCTGGGGTCTTAGATACGG	yes	47	CACCGCTCTCTGGGGTCTTAGATAGT	TAAAACTATCTAAGACCCCAGAGAGC	987712	16	91651757	91651778	1
Sox10	MGI:98358	ENSMUSE00000465084	269	3	CTACAAGTACCAACCTCGGCGG	yes	53	CACCGCTACAAGTACCAACCTCGGGT	TAAAACCCGAGGTTGGTACTTGTAGC	987924	15	79159301	79159322	-1
Sox10	MGI:98358	ENSMUSE00000465084	269	3	TTGGTACTTGTAGTCCGGATGG	yes	47	CACCGTTGGTACTTGTAGTCCGGAGT	TAAAACTCCGGACTACAAGTACCAAC	987903	15	79159310	79159331	1
Sox13	MGI:98361	ENSMUSE00000596578	112	2	TAAGTTGCGGTTGAAGTCCAGG	yes	47	CACCGTAAGTTGCGGTTGAAGTCCGT	TAAAACGGACTTCAACCGCAACTTAC	987559	1	133390736	133390757	1
Sox13	MGI:98361	ENSMUSE00000596578	112	2	GACTTCAACCGCAACTTACAGG	yes	47	CACCGGACTTCAACCGCAACTTACGT	TAAAACGTAAGTTGCGGTTGAAGTCC	987565	1	133390732	133390753	-1
Sox15	MGI:98363	ENSMUSE00000329696	275	2	GAGGGAAGGTGCATGGTAAGGG	yes	53	CACCGGAGGGAAGGTGCATGGTAAGT	TAAAACTTACCATGCACCTTCCCTCC	988114	11	69656478	69656499	-1
Sox15	MGI:98363	ENSMUSE00000329696	275	2	GAGTCTGGGGATAGGTAAGGGG	yes	53	CACCGGAGTCTGGGGATAGGTAAGGT	TAAAACCTTACCTATCCCCAGACTCC	988121	11	69656542	69656563	-1
Sox5	MGI:98367	ENSMUSE00001132203	178	10	GCAGGTGATTTGCCATCAGAGG	yes	53	CACCGGCAGGTGATTTGCCATCAGGT	TAAAACCTGATGGCAAATCACCTGCC	988135	6	143874086	143874107	1
Sox5	MGI:98367	ENSMUSE00001132203	178	10	TTGTGCTAACTCTTGCAGAAGG	yes	42	CACCGTTGTGCTAACTCTTGCAGAGT	TAAAACTCTGCAAGAGTTAGCACAAC	988145	6	143873976	143873997	1
Sox6	MGI:98368	ENSMUSE00000480815	208	4	TAAGCCTGACGAAGGGAGTCGG	yes	53	CACCGTAAGCCTGACGAAGGGAGTGT	TAAAACACTCCCTTCGTCAGGCTTAC	987890	7	115777175	115777196	-1
Sox6	MGI:98368	ENSMUSE00000480815	208	4	GAGGTAGACGTATTTCGGAAGG	yes	47	CACCGGAGGTAGACGTATTTCGGAGT	TAAAACTCCGAAATACGTCTACCTCC	987879	7	115777203	115777224	1
Sox9	MGI:98371	ENSMUSE00000107203	254	2	GGGCTGGTACTTGTAATCGGGG	yes	53	CACCGGGGCTGGTACTTGTAATCGGT	TAAAACCGATTACAAGTACCAGCCCC	987457	11	112783884	112783905	-1
Sox9	MGI:98371	ENSMUSE00000107203	254	2	GGAGGAAGTCGGTGAAGAACGG	yes	53	CACCGGGAGGAAGTCGGTGAAGAAGT	TAAAACTTCTTCACCGACTTCCTCCC	987446	11	112783910	112783931	1
Sp1	MGI:98372	ENSMUSE00001183070	161	2	ATAATGGGGGTAGCGGCAATGG	yes	53	CACCGATAATGGGGGTAGCGGCAAGT	TAAAACTTGCCGCTACCCCCATTATC	956654	15	102407835	102407856	1
Sp1	MGI:98372	ENSMUSE00001183070	161	2	ATGGGGGTAGCGGCAATGGTGG	yes	63	CACCGATGGGGGTAGCGGCAATGGGT	TAAAACCCATTGCCGCTACCCCCATC	956655	15	102407838	102407859	1
Sp100	MGI:109561	ENSMUSE00001120045	160	2	GATGAATTCATGGTCTCGGAGG	yes	47	CACCGGATGAATTCATGGTCTCGGGT	TAAAACCCGAGACCATGAATTCATCC	987483	1	85659823	85659844	-1
Sp100	MGI:109561	ENSMUSE00001062167	169	3	ATCTCATTCGTAGAAGCTTTGG	yes	37	CACCGATCTCATTCGTAGAAGCTTGT	TAAAACAAGCTTCTACGAATGAGATC	987597	1	85662615	85662636	1
Sp110	MGI:1923364	ENSMUSE00001105585	143	11	GGCGTTATACGTTGTAACGGGG	yes	47	CACCGGGCGTTATACGTTGTAACGGT	TAAAACCGTTACAACGTATAACGCCC	988064	1	85579080	85579101	-1
Sp110	MGI:1923364	ENSMUSE00001105585	143	11	AGGGCGTTATACGTTGTAACGG	yes	42	CACCGAGGGCGTTATACGTTGTAAGT	TAAAACTTACAACGTATAACGCCCTC	988063	1	85579082	85579103	-1
Sp2	MGI:1926162	ENSMUSE00000111023	175	5	TTGCAGTTGGGACACGTGCAGG	yes	58	CACCGTTGCAGTTGGGACACGTGCGT	TAAAACGCACGTGTCCCAACTGCAAC	987630	11	96956120	96956141	1
Sp2	MGI:1926162	ENSMUSE00000111023	175	5	TGCACGTGTCCCAACTGCAAGG	yes	58	CACCGTGCACGTGTCCCAACTGCAGT	TAAAACTGCAGTTGGGACACGTGCAC	987643	11	96956118	96956139	-1
Sp3	MGI:1277166	ENSMUSE00000662301	146	2	CTGCTGTAGATACTCGCCGTGG	yes	58	CACCGCTGCTGTAGATACTCGCCGGT	TAAAACCGGCGAGTATCTACAGCAGC	987848	2	72979541	72979562	1
Sp3	MGI:1277166	ENSMUSE00000662301	146	2	GAAATGGCTGCCTTGGACGTGG	yes	58	CACCGGAAATGGCTGCCTTGGACGGT	TAAAACCGTCCAAGGCAGCCATTTCC	987852	2	72979585	72979606	-1
Sp4	MGI:107595	ENSMUSE00000430210	110	2	TTGTTATTCTCTGGCTCAGAGG	yes	42	CACCGTTGTTATTCTCTGGCTCAGGT	TAAAACCTGAGCCAGAGAATAACAAC	988234	12	118300727	118300748	1
Sp4	MGI:107595	ENSMUSE00000430210	110	2	GTTTTTTATTGTTATTCTCTGG	yes	21	CACCGGTTTTTTATTGTTATTCTCGT	TAAAACGAGAATAACAATAAAAAACC	988235	12	118300719	118300740	1
Spen	MGI:1891706	ENSMUSE00000308378	161	4	CGGGCCGGAGAGTCGTCACTGG	yes	74	CACCGCGGGCCGGAGAGTCGTCACGT	TAAAACGTGACGACTCTCCGGCCCGC	987537	4	141494357	141494378	1
Spen	MGI:1891706	ENSMUSE00000308378	161	4	ACGGCCAGTGACGACTCTCCGG	yes	63	CACCGACGGCCAGTGACGACTCTCGT	TAAAACGAGAGTCGTCACTGGCCGTC	987547	4	141494361	141494382	-1
Spib	MGI:892986	ENSMUSE00001056614	230	4	AAGGCTTCATAGGGAGCGATGG	yes	53	CACCGAAGGCTTCATAGGGAGCGAGT	TAAAACTCGCTCCCTATGAAGCCTTC	988170	7	44529548	44529569	1
Spib	MGI:892986	ENSMUSE00001056614	230	4	CTCCACCTATAGCCCCATGGGG	yes	58	CACCGCTCCACCTATAGCCCCATGGT	TAAAACCATGGGGCTATAGGTGGAGC	988199	7	44529457	44529478	-1
Spic	MGI:1341168	ENSMUSE00000246704	97	3	TATTGATCCAACAATCAGCTGG	yes	37	CACCGTATTGATCCAACAATCAGCGT	TAAAACGCTGATTGTTGGATCAATAC	988477	10	88679879	88679900	-1
Spic	MGI:1341168	ENSMUSE00000246704	97	3	TGTTGGATCAATATGTCAATGG	yes	32	CACCGTGTTGGATCAATATGTCAAGT	TAAAACTTGACATATTGATCCAACAC	988473	10	88679888	88679909	1
Sra1	MGI:1344414	ENSMUSE00001101778	197	3	GAGGTGGATGATCCACTGGAGG	yes	58	CACCGGAGGTGGATGATCCACTGGGT	TAAAACCCAGTGGATCATCCACCTCC	988746	18	36668807	36668828	1
Sra1	MGI:1344414	ENSMUSE00001101778	197	3	GACAGCTCCCCATGGGCGGAGG	yes	74	CACCGGACAGCTCCCCATGGGCGGGT	TAAAACCCGCCCATGGGGAGCTGTCC	988752	18	36668765	36668786	1
Srf	MGI:106658	ENSMUSE00000136838	262	3	TTCCCCATCACCAACTACCTGG	yes	53	CACCGTTCCCCATCACCAACTACCGT	TAAAACGGTAGTTGGTGATGGGGAAC	988343	17	46551663	46551684	-1
Srf	MGI:106658	ENSMUSE00000136838	262	3	GGTGCCAGGTAGTTGGTGATGG	yes	58	CACCGGGTGCCAGGTAGTTGGTGAGT	TAAAACTCACCAACTACCTGGCACCC	988330	17	46551659	46551680	1
Ssbp1	MGI:1920040	ENSMUSE00000193750	88	5	GAATATCAGTGTTTCGACCAGG	yes	42	CACCGGAATATCAGTGTTTCGACCGT	TAAAACGGTCGAAACACTGATATTCC	988691	6	40476778	40476799	1
Ssbp1	MGI:1920040	ENSMUSE00000193751	61	3	TCTGAAGTAGCCAGCAGTTTGG	yes	47	CACCGTCTGAAGTAGCCAGCAGTTGT	TAAAACAACTGCTGGCTACTTCAGAC	988312	6	40474692	40474713	1
Ssbp2	MGI:1914220	ENSMUSE00001140749	73	2	CGATTTCTGAGCTCCTACATGG	yes	47	CACCGCGATTTCTGAGCTCCTACAGT	TAAAACTGTAGGAGCTCAGAAATCGC	988689	13	91524615	91524636	-1
Ssbp2	MGI:1914220	ENSMUSE00001149276	62	3	AAGAATGTAAGAATCCGGGCGG	yes	42	CACCGAAGAATGTAAGAATCCGGGGT	TAAAACCCCGGATTCTTACATTCTTC	988483	13	91539368	91539389	-1
Ssbp4	MGI:1924150	ENSMUSE00000213740	73	2	TATGAGTATCTACTGCATGTGG	yes	37	CACCGTATGAGTATCTACTGCATGGT	TAAAACCATGCAGTAGATACTCATAC	959135	8	70602609	70602630	-1
Ssbp4	MGI:1924150	ENSMUSE00000213746	85	4	TTGTGCGGCACCAGACCGCAGG	yes	68	CACCGTTGTGCGGCACCAGACCGCGT	TAAAACGCGGTCTGGTGCCGCACAAC	959015	8	70602277	70602298	-1
Ssrp1	MGI:107912	ENSMUSE00001194140	191	5	TTCTATGTTCCTCCCACGCAGG	yes	53	CACCGTTCTATGTTCCTCCCACGCGT	TAAAACGCGTGGGAGGAACATAGAAC	988286	2	85040411	85040432	1
Ssrp1	MGI:107912	ENSMUSE00001194140	191	5	TTCCTCCCACGCAGGAAGATGG	yes	58	CACCGTTCCTCCCACGCAGGAAGAGT	TAAAACTCTTCCTGCGTGGGAGGAAC	988287	2	85040418	85040439	1
Ssxb1	MGI:1915235	ENSMUSE00001084487	76	6	GGAGAGAATGATTGCAACTTGG	yes	42	CACCGGGAGAGAATGATTGCAACTGT	TAAAACAGTTGCAATCATTCTCTCCC	988393	X	8418143	8418164	1
Ssxb1	MGI:1915235	ENSMUSE00001084487	76	6	TAGAAGGAAGCCTTGCATCTGG	yes	47	CACCGTAGAAGGAAGCCTTGCATCGT	TAAAACGATGCAAGGCTTCCTTCTAC	988392	X	8418123	8418144	1
Ssxb2	MGI:2446771	ENSMUSE00001031696	115	4	TTTCTTTTCATGTACACGTAGG	yes	32	CACCGTTTCTTTTCATGTACACGTGT	TAAAACACGTGTACATGAAAAGAAAC	988573	X	8458533	8458554	1
Ssxb2	MGI:2446771	ENSMUSE00001031696	115	4	GTGGGGAAAGCTGACTCAATGG	no	53	CACCGGTGGGGAAAGCTGACTCAAGT	TAAAACTTGAGTCAGCTTTCCCCACC	988576	X	8458565	8458586	-1
St18	MGI:2446700	ENSMUSE00000446228	191	7	TGTCTGGGCTGTAGTGCCGGGG	yes	63	CACCGTGTCTGGGCTGTAGTGCCGGT	TAAAACCGGCACTACAGCCCAGACAC	988620	1	6795480	6795501	-1
St18	MGI:2446700	ENSMUSE00000446228	191	7	GTTCCATATGATTGCTCTATGG	yes	37	CACCGGTTCCATATGATTGCTCTAGT	TAAAACTAGAGCAATCATATGGAACC	988607	1	6795387	6795408	1
Stat1	MGI:103063	ENSMUSE00000547718	145	4	GTCGCAAACGAGACATCATAGG	yes	47	CACCGGTCGCAAACGAGACATCATGT	TAAAACATGATGTCTCGTTTGCGACC	988541	1	52123125	52123146	-1
Stat1	MGI:103063	ENSMUSE00000547704	79	7	TCATCTTGTAATTCTTCTAGGG	yes	26	CACCGTCATCTTGTAATTCTTCTAGT	TAAAACTAGAAGAATTACAAGATGAC	988697	1	52135625	52135646	-1
Stat2	MGI:103039	ENSMUSE00001091946	151	3	TGAGCTGTAGTGGTCCCACTGG	yes	58	CACCGTGAGCTGTAGTGGTCCCACGT	TAAAACGTGGGACCACTACAGCTCAC	988457	10	128276820	128276841	-1
Stat2	MGI:103039	ENSMUSE00001091946	151	3	GTGGTCCCACTGGTTCAGTTGG	yes	58	CACCGGTGGTCCCACTGGTTCAGTGT	TAAAACACTGAACCAGTGGGACCACC	988456	10	128276811	128276832	-1
Stat3	MGI:103038	ENSMUSE00000112858	145	3	CAGGAATCGGCTATATTGCTGG	yes	47	CACCGCAGGAATCGGCTATATTGCGT	TAAAACGCAATATAGCCGATTCCTGC	956620	11	100908717	100908738	1
Stat3	MGI:103038	ENSMUSE00000112858	145	3	AAAGAGTCACATGCCACGTTGG	yes	47	CACCGAAAGAGTCACATGCCACGTGT	TAAAACACGTGGCATGTGACTCTTTC	956626	11	100908767	100908788	-1
Stat4	MGI:103062	ENSMUSE00000478454	145	3	CAAAACTTACTAATACAATTGG	yes	21	CACCGCAAAACTTACTAATACAATGT	TAAAACATTGTATTAGTAAGTTTTGC	988662	1	52013833	52013854	1
Stat4	MGI:103062	ENSMUSE00000155801	79	6	GCAAGATGAGTTTGACTACAGG	yes	42	CACCGGCAAGATGAGTTTGACTACGT	TAAAACGTAGTCAAACTCATCTTGCC	988626	1	52071896	52071917	1
Stat5a	MGI:103036	ENSMUSE00001136675	157	3	TGGATAATCCCCAGGACCGAGG	yes	58	CACCGTGGATAATCCCCAGGACCGGT	TAAAACCGGTCCTGGGGATTATCCAC	988427	11	100861735	100861756	1
Stat5a	MGI:103036	ENSMUSE00001136675	157	3	TGGCCTGACCTCGGTCCTGGGG	yes	68	CACCGTGGCCTGACCTCGGTCCTGGT	TAAAACCAGGACCGAGGTCAGGCCAC	988441	11	100861743	100861764	-1
Strn	MGI:1333757	ENSMUSE00000258676	136	6	GAGGCAGAATCCGTTAGCTCGG	yes	53	CACCGGAGGCAGAATCCGTTAGCTGT	TAAAACAGCTAACGGATTCTGCCTCC	988271	17	78682937	78682958	1
Strn	MGI:1333757	ENSMUSE00000258676	136	6	GATGTCAGTGACGAGGACGAGG	yes	58	CACCGGATGTCAGTGACGAGGACGGT	TAAAACCGTCCTCGTCACTGACATCC	988277	17	78682875	78682896	-1
Sub1	MGI:104811	ENSMUSE00000266216	109	4	TCAGTGTTCGGGACTTCAAAGG	yes	47	CACCGTCAGTGTTCGGGACTTCAAGT	TAAAACTTGAAGTCCCGAACACTGAC	959553	15	11986524	11986545	-1
Sub1	MGI:104811	ENSMUSE00000266216	109	4	GATATTAGAGAATATTGGATGG	yes	26	CACCGGATATTAGAGAATATTGGAGT	TAAAACTCCAATATTCTCTAATATCC	959555	15	11986489	11986510	-1
Suv39h2	MGI:1890396	ENSMUSE00000161572	146	2	AGCTCACATGTAAATCGATTGG	yes	37	CACCGAGCTCACATGTAAATCGATGT	TAAAACATCGATTTACATGTGAGCTC	958173	2	3472566	3472587	-1
Suv39h2	MGI:1890396	ENSMUSE00000161572	146	2	AATCTAAACAATTATGAGGTGG	yes	26	CACCGAATCTAAACAATTATGAGGGT	TAAAACCCTCATAATTGTTTAGATTC	958176	2	3472531	3472552	-1
Suz12	MGI:1261758	ENSMUSE00001122220	86	6	GAACAAAATTCTGTTACCCTGG	yes	37	CACCGGAACAAAATTCTGTTACCCGT	TAAAACGGGTAACAGAATTTTGTTCC	988948	11	80010584	80010605	1
Suz12	MGI:1261758	ENSMUSE00000338926	232	7	TGTTTAGAGTAACTCGTCCAGG	yes	42	CACCGTGTTTAGAGTAACTCGTCCGT	TAAAACGGACGAGTTACTCTAAACAC	988902	11	80013524	80013545	1
T	MGI:98472	ENSMUSE00000470477	265	2	ACCCAGACTCGCCCAATTTTGG	yes	53	CACCGACCCAGACTCGCCCAATTTGT	TAAAACAAATTGGGCGAGTCTGGGTC	948419	17	8435361	8435382	1
T	MGI:98472	ENSMUSE00000470477	265	2	CCAGACTCGCCCAATTTTGGGG	yes	53	CACCGCCAGACTCGCCCAATTTTGGT	TAAAACCAAAATTGGGCGAGTCTGGC	948420	17	8435363	8435384	1
Tada2a	MGI:2144471	ENSMUSE00000106106	107	3	GCAGGGCGGCTTATCAGATGGG	yes	58	CACCGGCAGGGCGGCTTATCAGATGT	TAAAACATCTGATAAGCCGCCCTGCC	948181	11	84121163	84121184	1
Tada2a	MGI:2144471	ENSMUSE00000106106	107	3	TAAGGTTCCGTGAGGTAGGAGG	yes	53	CACCGTAAGGTTCCGTGAGGTAGGGT	TAAAACCCTACCTCACGGAACCTTAC	948184	11	84121131	84121152	1
Taf1	MGI:1336878	ENSMUSE00001166050	115	2	GAAGCATCTTGCGGGCTTGGGG	yes	58	CACCGGAAGCATCTTGCGGGCTTGGT	TAAAACCAAGCCCGCAAGATGCTTCC	953698	X	101533503	101533524	1
Taf1	MGI:1336878	ENSMUSE00000654259	179	5	ACACTTGGCAACAGCTTCGTGG	yes	53	CACCGACACTTGGCAACAGCTTCGGT	TAAAACCGAAGCTGTTGCCAAGTGTC	953567	X	101540946	101540967	-1
Taf10	MGI:1346320	ENSMUSE00001129237	155	2	CCGTTGGCCGCGCTCGGTAGGG	yes	74	CACCGCCGTTGGCCGCGCTCGGTAGT	TAAAACTACCGAGCGCGGCCAACGGC	989215	7	105743903	105743924	1
Taf10	MGI:1346320	ENSMUSE00001129237	155	2	GCGGGCGGCGCGGCTCCCCCGG	yes	95	CACCGGCGGGCGGCGCGGCTCCCCGT	TAAAACGGGGAGCCGCGCCGCCCGCC	989222	7	105743952	105743973	-1
Taf11	MGI:1916026	ENSMUSE00000244571	149	3	AAGCTGAAACTAGACATTAAGG	yes	32	CACCGAAGCTGAAACTAGACATTAGT	TAAAACTAATGTCTAGTTTCAGCTTC	989209	17	27905314	27905335	-1
Taf11	MGI:1916026	ENSMUSE00000139823	88	4	CCGTTATGAAATGTATCGCAGG	yes	42	CACCGCCGTTATGAAATGTATCGCGT	TAAAACGCGATACATTTCATAACGGC	989270	17	27903131	27903152	-1
Taf12	MGI:1913714	ENSMUSE00000338088	115	4	CTTGCGGTGCCGAGCAAGCTGG	yes	68	CACCGCTTGCGGTGCCGAGCAAGCGT	TAAAACGCTTGCTCGGCACCGCAAGC	988826	4	132289368	132289389	-1
Taf12	MGI:1913714	ENSMUSE00000338088	115	4	TGGACGTCTTTTACCTCTAGGG	yes	42	CACCGTGGACGTCTTTTACCTCTAGT	TAAAACTAGAGGTAAAAGACGTCCAC	988829	4	132289397	132289418	-1
Taf1a	MGI:109578	ENSMUSE00000628382	124	2	GAGGATAACCCAGAAACGTCGG	yes	47	CACCGGAGGATAACCCAGAAACGTGT	TAAAACACGTTTCTGGGTTATCCTCC	956806	1	183390966	183390987	1
Taf1a	MGI:109578	ENSMUSE00000628381	170	3	TCAGACACCGACAAGAGACAGG	yes	53	CACCGTCAGACACCGACAAGAGACGT	TAAAACGTCTCTTGTCGGTGTCTGAC	957097	1	183396047	183396068	1
Taf1c	MGI:109576	ENSMUSE00000213561	85	3	GGAGGGGTCCTGGCGTCGATGG	yes	74	CACCGGGAGGGGTCCTGGCGTCGAGT	TAAAACTCGACGCCAGGACCCCTCCC	989258	8	119603405	119603426	1
Taf1c	MGI:109576	ENSMUSE00000213561	85	3	TGTGGGAGCCATCGACGCCAGG	yes	68	CACCGTGTGGGAGCCATCGACGCCGT	TAAAACGGCGTCGATGGCTCCCACAC	989265	8	119603413	119603434	-1
Taf2	MGI:2443028	ENSMUSE00000228367	161	3	CGAGTCCGGATCAATGACTTGG	yes	53	CACCGCGAGTCCGGATCAATGACTGT	TAAAACAGTCATTGATCCGGACTCGC	988819	15	55065918	55065939	-1
Taf2	MGI:2443028	ENSMUSE00000228367	161	3	CAAGTCATTGATCCGGACTCGG	yes	47	CACCGCAAGTCATTGATCCGGACTGT	TAAAACAGTCCGGATCAATGACTTGC	988813	15	55065919	55065940	1
Taf4b	MGI:2152345	ENSMUSE00000880319	146	2	CGCCTCAGCAAGCTGTAACAGG	yes	58	CACCGCGCCTCAGCAAGCTGTAACGT	TAAAACGTTACAGCTTGCTGAGGCGC	952702	18	14796958	14796979	1
Taf4b	MGI:2152345	ENSMUSE00000897951	170	10	CTGTAGAGCTCCAATGACAAGG	yes	47	CACCGCTGTAGAGCTCCAATGACAGT	TAAAACTGTCATTGGAGCTCTACAGC	953114	18	14830148	14830169	-1
Taf6	MGI:109129	ENSMUSE00000303929	154	4	TCCCTTTCCGGTTTGCCTCTGG	yes	58	CACCGTCCCTTTCCGGTTTGCCTCGT	TAAAACGAGGCAAACCGGAAAGGGAC	989245	5	138183669	138183690	-1
Taf6	MGI:109129	ENSMUSE00000303929	154	4	GCCAGAGGCAAACCGGAAAGGG	yes	58	CACCGGCCAGAGGCAAACCGGAAAGT	TAAAACTTTCCGGTTTGCCTCTGGCC	989234	5	138183668	138183689	1
Taf6l	MGI:2444957	ENSMUSE00001109156	151	5	GGTGATCTCTACTTCCCGGAGG	yes	58	CACCGGGTGATCTCTACTTCCCGGGT	TAAAACCCGGGAAGTAGAGATCACCC	959191	19	8782619	8782640	-1
Taf6l	MGI:2444957	ENSMUSE00001109156	151	5	GCTCACTTCTCGATCCTCCGGG	yes	58	CACCGGCTCACTTCTCGATCCTCCGT	TAAAACGGAGGATCGAGAAGTGAGCC	959180	19	8782605	8782626	1
Taf7l	MGI:1921719	ENSMUSE00001136756	62	2	CTTGAATGTCATGACGTTGAGG	yes	42	CACCGCTTGAATGTCATGACGTTGGT	TAAAACCAACGTCATGACATTCAAGC	988831	X	134472932	134472953	-1
Taf7l	MGI:1921719	ENSMUSE00001105610	134	4	GTCTCACTGCCTGCTAAACTGG	yes	53	CACCGGTCTCACTGCCTGCTAAACGT	TAAAACGTTTAGCAGGCAGTGAGACC	988969	X	134471469	134471490	-1
Taf8	MGI:1926879	ENSMUSE00000607044	157	2	TAACTACCATCTGGCCCGGAGG	yes	58	CACCGTAACTACCATCTGGCCCGGGT	TAAAACCCGGGCCAGATGGTAGTTAC	989194	17	47501384	47501405	-1
Taf8	MGI:1926879	ENSMUSE00000607044	157	2	GTCTCCACAGACGCTTTCTCGG	yes	53	CACCGGTCTCCACAGACGCTTTCTGT	TAAAACAGAAAGCGTCTGTGGAGACC	989191	17	47501307	47501328	1
Taf9	MGI:1888697	ENSMUSE00000119559	59	3	ACGGCTACGATGAGGAGTATGG	yes	53	CACCGACGGCTACGATGAGGAGTAGT	TAAAACTACTCCTCATCGTAGCCGTC	989046	13	100663907	100663928	1
Taf9	MGI:1888697	ENSMUSE00000119559	59	3	GGCTGTCCCATTCTAGATGAGG	yes	53	CACCGGGCTGTCCCATTCTAGATGGT	TAAAACCATCTAGAATGGGACAGCCC	989047	13	100663927	100663948	1
Tal1	MGI:98480	ENSMUSE00000181647	95	4	CAACAACAACCGGGTGAAGAGG	yes	53	CACCGCAACAACAACCGGGTGAAGGT	TAAAACCTTCACCCGGTTGTTGTTGC	989147	4	115064708	115064729	1
Tal1	MGI:98480	ENSMUSE00000181647	95	4	CTCTTCACCCGGTTGTTGTTGG	yes	53	CACCGCTCTTCACCCGGTTGTTGTGT	TAAAACACAACAACCGGGTGAAGAGC	989154	4	115064707	115064728	-1
Tardbp	MGI:2387629	ENSMUSE00000327787	164	3	ACATCTGACCTCATAGTGTTGG	yes	42	CACCGACATCTGACCTCATAGTGTGT	TAAAACACACTATGAGGTCAGATGTC	988958	4	148622023	148622044	-1
Tardbp	MGI:2387629	ENSMUSE00000327787	164	3	TATTTCAGTACTTTTGGAGAGG	yes	32	CACCGTATTTCAGTACTTTTGGAGGT	TAAAACCTCCAAAAGTACTGAAATAC	988962	4	148621963	148621984	-1
Tars	MGI:106314	ENSMUSE00000124889	191	3	CAAGCAATCTGATACGGCGTGG	yes	53	CACCGCAAGCAATCTGATACGGCGGT	TAAAACCGCCGTATCAGATTGCTTGC	989302	15	11394233	11394254	1
Tars	MGI:106314	ENSMUSE00000124889	191	3	TTTTGCTGCCTTTTCGGCCAGG	yes	53	CACCGTTTTGCTGCCTTTTCGGCCGT	TAAAACGGCCGAAAAGGCAGCAAAAC	989296	15	11394319	11394340	1
Tars2	MGI:1919057	ENSMUSE00000176236	197	2	GTTCTGCCAACCAATGTGGAGG	yes	53	CACCGGTTCTGCCAACCAATGTGGGT	TAAAACCCACATTGGTTGGCAGAACC	957906	3	95754479	95754500	1
Tars2	MGI:1919057	ENSMUSE00000176236	197	2	GCTAACTTTTTCACGTGAGCGG	yes	42	CACCGGCTAACTTTTTCACGTGAGGT	TAAAACCTCACGTGAAAAAGTTAGCC	957909	3	95754430	95754451	1
Tarsl2	MGI:2444486	ENSMUSE00001112917	191	3	CAACTGTTACCTGCTACTCAGG	yes	47	CACCGCAACTGTTACCTGCTACTCGT	TAAAACGAGTAGCAGGTAACAGTTGC	988918	7	65647541	65647562	1
Tarsl2	MGI:2444486	ENSMUSE00001191502	124	4	AGTGGAGTCCCCTTCCAACGGG	yes	58	CACCGAGTGGAGTCCCCTTCCAACGT	TAAAACGTTGGAAGGGGACTCCACTC	989291	7	65652323	65652344	-1
Tbpl1	MGI:1339946	ENSMUSE00000283273	83	3	CAGGAAAAATTATTTGCACTGG	yes	32	CACCGCAGGAAAAATTATTTGCACGT	TAAAACGTGCAAATAATTTTTCCTGC	988836	10	22709366	22709387	-1
Tbpl1	MGI:1339946	ENSMUSE00000283261	64	4	AGACTACGGGCTAAACGTCTGG	yes	53	CACCGAGACTACGGGCTAAACGTCGT	TAAAACGACGTTTAGCCCGTAGTCTC	989119	10	22709165	22709186	1
Tbr1	MGI:107404	ENSMUSE00001101258	122	3	AACCGGGTCTATATGCATCCGG	yes	47	CACCGAACCGGGTCTATATGCATCGT	TAAAACGATGCATATAGACCCGGTTC	989658	2	61806634	61806655	1
Tbr1	MGI:107404	ENSMUSE00001101258	122	3	ATCCGGATGCATATAGACCCGG	yes	47	CACCGATCCGGATGCATATAGACCGT	TAAAACGGTCTATATGCATCCGGATC	989666	2	61806636	61806657	-1
Tbx1	MGI:98493	ENSMUSE00000271357	172	3	GTCCGGGTGGTAGTGTACTCGG	yes	58	CACCGGTCCGGGTGGTAGTGTACTGT	TAAAACAGTACACTACCACCCGGACC	989925	16	18584174	18584195	1
Tbx1	MGI:98493	ENSMUSE00000271357	172	3	TCCACTGTGCGCCCTTAGCCGG	yes	63	CACCGTCCACTGTGCGCCCTTAGCGT	TAAAACGCTAAGGGCGCACAGTGGAC	989928	16	18584149	18584170	1
Tbx10	MGI:1261436	ENSMUSE00000429463	268	2	CATCACACTGGACACACGTGGG	yes	53	CACCGCATCACACTGGACACACGTGT	TAAAACACGTGTGTCCAGTGTGATGC	958787	19	3996698	3996719	-1
Tbx10	MGI:1261436	ENSMUSE00000429463	268	2	GGACACACGTGGGTTCTTGGGG	yes	58	CACCGGGACACACGTGGGTTCTTGGT	TAAAACCAAGAACCCACGTGTGTCCC	958785	19	3996689	3996710	-1
Tbx15	MGI:1277234	ENSMUSE00001189197	214	2	AGCACTGGGTCGGACTCCGAGG	yes	68	CACCGAGCACTGGGTCGGACTCCGGT	TAAAACCGGAGTCCGACCCAGTGCTC	950091	3	99308841	99308862	1
Tbx15	MGI:1277234	ENSMUSE00001189197	214	2	CATCTCTGTTCCGATATCATGG	yes	42	CACCGCATCTCTGTTCCGATATCAGT	TAAAACTGATATCGGAACAGAGATGC	950116	3	99309002	99309023	-1
Tbx19	MGI:1891158	ENSMUSE00000160647	265	2	ACCGCTGGAAGTACGTCAATGG	yes	53	CACCGACCGCTGGAAGTACGTCAAGT	TAAAACTTGACGTACTTCCAGCGGTC	989895	1	165153613	165153634	-1
Tbx19	MGI:1891158	ENSMUSE00000160647	265	2	TCCAGTGAGCCCCGAAGTTGGG	yes	58	CACCGTCCAGTGAGCCCCGAAGTTGT	TAAAACAACTTCGGGGCTCACTGGAC	989886	1	165153524	165153545	1
Tbx20	MGI:1888496	ENSMUSE00000215226	250	2	TGGATGCTCACGCGGAGTTTGG	yes	58	CACCGTGGATGCTCACGCGGAGTTGT	TAAAACAACTCCGCGTGAGCATCCAC	990065	9	24770854	24770875	-1
Tbx20	MGI:1888496	ENSMUSE00000215226	250	2	CATCTCCGTGCCCAGTTCATGG	yes	58	CACCGCATCTCCGTGCCCAGTTCAGT	TAAAACTGAACTGGGCACGGAGATGC	990061	9	24770700	24770721	1
Tbx21	MGI:1888984	ENSMUSE00000287808	155	2	GGAGCCCACAAGCCATTACAGG	yes	58	CACCGGGAGCCCACAAGCCATTACGT	TAAAACGTAATGGCTTGTGGGCTCCC	990018	11	97102038	97102059	-1
Tbx21	MGI:1888984	ENSMUSE00000287808	155	2	GCCGCTCTGGTACCGCCAGTGG	yes	74	CACCGGCCGCTCTGGTACCGCCAGGT	TAAAACCTGGCGGTACCAGAGCGGCC	990013	11	97101984	97102005	1
Tbx3	MGI:98495	ENSMUSE00000190506	268	2	ATCCATTGCTCCCCCGTAGCGG	yes	58	CACCGATCCATTGCTCCCCCGTAGGT	TAAAACCTACGGGGGAGCAATGGATC	989360	5	119674208	119674229	-1
Tbx3	MGI:98495	ENSMUSE00000190506	268	2	ATTTCGGGGTCTGCCTTACCGG	yes	53	CACCGATTTCGGGGTCTGCCTTACGT	TAAAACGTAAGGCAGACCCCGAAATC	989354	5	119674154	119674175	-1
Tbx4	MGI:102556	ENSMUSE00000363988	148	5	AGGCTGAGCCGGCCATGCCAGG	yes	74	CACCGAGGCTGAGCCGGCCATGCCGT	TAAAACGGCATGGCCGGCTCAGCCTC	989698	11	85899764	85899785	1
Tbx4	MGI:102556	ENSMUSE00000363988	148	5	TCCTGCCACCGGGGCTCACTGG	yes	74	CACCGTCCTGCCACCGGGGCTCACGT	TAAAACGTGAGCCCCGGTGGCAGGAC	989702	11	85899810	85899831	1
Tbx5	MGI:102541	ENSMUSE00000190510	95	3	TGGCTGAAGTTCCACGAAGTGG	yes	53	CACCGTGGCTGAAGTTCCACGAAGGT	TAAAACCTTCGTGGAACTTCAGCCAC	989528	5	119838738	119838759	1
Tbx5	MGI:102541	ENSMUSE00000190511	148	5	ACAACCACCTGGACCCGTTTGG	yes	58	CACCGACAACCACCTGGACCCGTTGT	TAAAACAACGGGTCCAGGTGGTTGTC	989485	5	119841875	119841896	1
Tbx6	MGI:102539	ENSMUSE00000294127	235	2	ACCCCAGGAAGCGAGTGAAGGG	yes	58	CACCGACCCCAGGAAGCGAGTGAAGT	TAAAACTTCACTCGCTTCCTGGGGTC	989461	7	126781845	126781866	-1
Tbx6	MGI:102539	ENSMUSE00000294127	235	2	GAAGGAATTCAGCGCTGTGGGG	yes	53	CACCGGAAGGAATTCAGCGCTGTGGT	TAAAACCACAGCGCTGAATTCCTTCC	989444	7	126781897	126781918	1
Tcea2	MGI:107368	ENSMUSE00001190805	106	3	ACAGACATCCCAACACGGGTGG	yes	58	CACCGACAGACATCCCAACACGGGGT	TAAAACCCCGTGTTGGGATGTCTGTC	989729	2	181683549	181683570	-1
Tcea2	MGI:107368	ENSMUSE00001144688	91	4	TGTTTCTGATGGCAAATCCAGG	yes	42	CACCGTGTTTCTGATGGCAAATCCGT	TAAAACGGATTTGCCATCAGAAACAC	989635	2	181684444	181684465	1
Tcf12	MGI:101877	ENSMUSE00001016660	73	3	TCGTTTTCCCACTATTAACAGG	yes	37	CACCGTCGTTTTCCCACTATTAACGT	TAAAACGTTAATAGTGGGAAAACGAC	990078	9	72109715	72109736	1
Tcf12	MGI:101877	ENSMUSE00001016660	73	3	TTTCTCCACCTGTTAATAGTGG	yes	37	CACCGTTTCTCCACCTGTTAATAGGT	TAAAACCTATTAACAGGTGGAGAAAC	990080	9	72109723	72109744	-1
Tcf20	MGI:108399	ENSMUSE00000647351	94	3	GCGCCAGCCTCCTGGCAGTGGG	yes	74	CACCGGCGCCAGCCTCCTGGCAGTGT	TAAAACACTGCCAGGAGGCTGGCGCC	989465	15	82825296	82825317	1
Tcf20	MGI:108399	ENSMUSE00000647351	94	3	CAAAGTAGCGCCAGCCTCCTGG	yes	63	CACCGCAAAGTAGCGCCAGCCTCCGT	TAAAACGGAGGCTGGCGCTACTTTGC	989466	15	82825289	82825310	1
Tcf25	MGI:1914105	ENSMUSE00000605718	119	4	CGCATCTTAGAGCGGATTGAGG	yes	53	CACCGCGCATCTTAGAGCGGATTGGT	TAAAACCAATCCGCTCTAAGATGCGC	989514	8	123383349	123383370	1
Tcf25	MGI:1914105	ENSMUSE00000605718	119	4	AGGAAGCACGTCCTATATGTGG	yes	47	CACCGAGGAAGCACGTCCTATATGGT	TAAAACCATATAGGACGTGCTTCCTC	989518	8	123383415	123383436	1
Tcf3	MGI:98510	ENSMUSE00000338290	73	3	GCAAACTGGGTTCCCCCGAGGG	yes	63	CACCGGCAAACTGGGTTCCCCCGAGT	TAAAACTCGGGGGAACCCAGTTTGCC	989652	10	80427679	80427700	1
Tcf3	MGI:98510	ENSMUSE00000338290	73	3	TCGGGGGAACCCAGTTTGCAGG	yes	63	CACCGTCGGGGGAACCCAGTTTGCGT	TAAAACGCAAACTGGGTTCCCCCGAC	989657	10	80427676	80427697	-1
Tcf4	MGI:98506	ENSMUSE00001163606	106	9	CAGCACTGCCGACTACAACAGG	yes	58	CACCGCAGCACTGCCGACTACAACGT	TAAAACGTTGTAGTCGGCAGTGCTGC	989580	18	69633594	69633615	1
Tcf4	MGI:98506	ENSMUSE00001163606	106	9	ACTACAACAGGGACTCGCCAGG	yes	58	CACCGACTACAACAGGGACTCGCCGT	TAAAACGGCGAGTCCCTGTTGTAGTC	989581	18	69633605	69633626	1
Tcf7	MGI:98507	ENSMUSE00000104138	112	3	GCTTCTGGCTGATGTCCGCTGG	yes	63	CACCGGCTTCTGGCTGATGTCCGCGT	TAAAACGCGGACATCAGCCAGAAGCC	957407	11	52261516	52261537	1
Tcf7	MGI:98507	ENSMUSE00000104138	112	3	TGCTGAAATGTTCGTAGAGTGG	yes	42	CACCGTGCTGAAATGTTCGTAGAGGT	TAAAACCTCTACGAACATTTCAGCAC	957401	11	52261558	52261579	1
Tcf7l1	MGI:1202876	ENSMUSE00001156357	128	3	AGGGGTACCCAGGATACGCAGG	yes	63	CACCGAGGGGTACCCAGGATACGCGT	TAAAACGCGTATCCTGGGTACCCCTC	990546	6	72788282	72788303	1
Tcf7l1	MGI:1202876	ENSMUSE00001156357	128	3	CAGGATGGCGCTTTTTTTAAGG	yes	42	CACCGCAGGATGGCGCTTTTTTTAGT	TAAAACTAAAAAAAGCGCCATCCTGC	990558	6	72788306	72788327	-1
Tcf7l2	MGI:1202879	ENSMUSE00001197017	133	5	TTTTGGGGTCTACGTCAGCTGG	yes	53	CACCGTTTTGGGGTCTACGTCAGCGT	TAAAACGCTGACGTAGACCCCAAAAC	990453	19	55908531	55908552	-1
Tcf7l2	MGI:1202879	ENSMUSE00001197017	133	5	CATTGCTGTACGTGATGAGAGG	yes	47	CACCGCATTGCTGTACGTGATGAGGT	TAAAACCTCATCACGTACAGCAATGC	990447	19	55908474	55908495	-1
Tcfl5	MGI:2672878	ENSMUSE00001124408	184	2	GCAGGCACTTGTAAACAGTGGG	yes	47	CACCGGCAGGCACTTGTAAACAGTGT	TAAAACACTGTTTACAAGTGCCTGCC	953437	2	180640917	180640938	1
Tcfl5	MGI:2672878	ENSMUSE00001173379	163	3	AGCCTTGCCGGAGCAGGTTTGG	yes	63	CACCGAGCCTTGCCGGAGCAGGTTGT	TAAAACAACCTGCTCCGGCAAGGCTC	953209	2	180640314	180640335	-1
Tdg	MGI:108247	ENSMUSE00000775881	242	3	CGGATTTCTTCGACGTAGCAGG	yes	53	CACCGCGGATTTCTTCGACGTAGCGT	TAAAACGCTACGTCGAAGAAATCCGC	990677	10	82641384	82641405	-1
Tdg	MGI:108247	ENSMUSE00000775881	242	3	TTCAGAGACGCCGTTGAAGCGG	yes	53	CACCGTTCAGAGACGCCGTTGAAGGT	TAAAACCTTCAACGGCGTCTCTGAAC	990679	10	82641476	82641497	-1
Tead1	MGI:101876	ENSMUSE00001181862	65	3	ACTCAGGACGGGAAAGACAAGG	yes	53	CACCGACTCAGGACGGGAAAGACAGT	TAAAACTGTCTTTCCCGTCCTGAGTC	990602	7	112839447	112839468	1
Tead1	MGI:101876	ENSMUSE00001181862	65	3	AGCCAGATACATCAAACTCAGG	yes	42	CACCGAGCCAGATACATCAAACTCGT	TAAAACGAGTTTGATGTATCTGGCTC	990600	7	112839432	112839453	1
Tead2	MGI:104904	ENSMUSE00001130540	65	2	GTCCTCAGCTTGATGTAACGGG	yes	47	CACCGGTCCTCAGCTTGATGTAACGT	TAAAACGTTACATCAAGCTGAGGACC	990234	7	45218099	45218120	-1
Tead2	MGI:104904	ENSMUSE00000203508	65	6	GCTGGGGGCGTCAGTGACACGG	yes	68	CACCGGCTGGGGGCGTCAGTGACAGT	TAAAACTGTCACTGACGCCCCCAGCC	990372	7	45223710	45223731	-1
Tead3	MGI:109241	ENSMUSE00001095990	65	3	GTCCTCAGCTTGATGTAGCGGG	yes	53	CACCGGTCCTCAGCTTGATGTAGCGT	TAAAACGCTACATCAAGCTGAGGACC	951585	17	28340179	28340200	1
Tead3	MGI:109241	ENSMUSE00001169481	50	7	GGCTGTTGTCCTAGCAGAGGGG	yes	58	CACCGGGCTGTTGTCCTAGCAGAGGT	TAAAACCTCTGCTAGGACAACAGCCC	951906	17	28334719	28334740	1
Tead4	MGI:106907	ENSMUSE00000550498	65	3	CCCTGTCCTGAGCTTGATATGG	yes	53	CACCGCCCTGTCCTGAGCTTGATAGT	TAAAACTATCAAGCTCAGGACAGGGC	954200	6	128251943	128251964	1
Tead4	MGI:106907	ENSMUSE00000550498	65	3	CGCACGCCATATCAAGCTCAGG	yes	58	CACCGCGCACGCCATATCAAGCTCGT	TAAAACGAGCTTGATATGGCGTGCGC	954201	6	128251949	128251970	-1
Tef	MGI:98663	ENSMUSE00000126184	221	3	GTCCTCTCTAGTGTACCAGGGG	yes	53	CACCGGTCCTCTCTAGTGTACCAGGT	TAAAACCTGGTACACTAGAGAGGACC	949538	15	81821294	81821315	1
Tef	MGI:98663	ENSMUSE00000126184	221	3	CCTCTCTAGTGTACCAGGGGGG	yes	58	CACCGCCTCTCTAGTGTACCAGGGGT	TAAAACCCCTGGTACACTAGAGAGGC	949539	15	81821296	81821317	1
Tfam	MGI:107810	ENSMUSE00000511086	71	3	TAGGAAAATTGCAGCCCTGTGG	yes	47	CACCGTAGGAAAATTGCAGCCCTGGT	TAAAACCAGGGCTGCAATTTTCCTAC	990085	10	71235570	71235591	-1
Tfam	MGI:107810	ENSMUSE00000511086	71	3	AAAACTTTCAGAATTGGTTAGG	yes	26	CACCGAAAACTTTCAGAATTGGTTGT	TAAAACAACCAATTCTGAAAGTTTTC	990084	10	71235588	71235609	-1
Tfb1m	MGI:2146851	ENSMUSE00000282299	152	2	AGGACACTCGCTTTATCCCAGG	yes	53	CACCGAGGACACTCGCTTTATCCCGT	TAAAACGGGATAAAGCGAGTGTCCTC	990400	17	3554939	3554960	-1
Tfb1m	MGI:2146851	ENSMUSE00000282299	152	2	CTCAGCAACGTTGGCATTCAGG	yes	53	CACCGCTCAGCAACGTTGGCATTCGT	TAAAACGAATGCCAACGTTGCTGAGC	990390	17	3554977	3554998	1
Tfb2m	MGI:107937	ENSMUSE00001158266	89	2	AAGACTTTTATTCCACATTTGG	yes	26	CACCGAAGACTTTTATTCCACATTGT	TAAAACAATGTGGAATAAAAGTCTTC	948894	1	179544900	179544921	-1
Tfb2m	MGI:107937	ENSMUSE00001123056	151	3	AAAATGGATCCTAGATATCAGG	yes	32	CACCGAAAATGGATCCTAGATATCGT	TAAAACGATATCTAGGATCCATTTTC	948522	1	179542382	179542403	-1
Tfdp1	MGI:101934	ENSMUSE00000272506	152	8	AGCTGAGCAGCAGGCCCGCAGG	yes	74	CACCGAGCTGAGCAGCAGGCCCGCGT	TAAAACGCGGGCCTGCTGCTCAGCTC	990143	8	13372504	13372525	1
Tfdp1	MGI:101934	ENSMUSE00000272506	152	8	CATCATTGTCAACACCAGCAGG	yes	47	CACCGCATCATTGTCAACACCAGCGT	TAAAACGCTGGTGTTGACAATGATGC	990144	8	13372561	13372582	1
Tfdp2	MGI:107167	ENSMUSE00000530943	152	8	TATAATCATTAATACAAGCAGG	yes	21	CACCGTATAATCATTAATACAAGCGT	TAAAACGCTTGTATTAATGATTATAC	990125	9	96306895	96306916	1
Tfdp2	MGI:107167	ENSMUSE00000530942	167	9	GAGATCCACGACGACATAGAGG	yes	53	CACCGGAGATCCACGACGACATAGGT	TAAAACCTATGTCGTCGTGGATCTCC	990424	9	96310556	96310577	1
Tgfb1i1	MGI:102784	ENSMUSE00001144911	149	9	GGCTGCCAAGGCCCTATTTTGG	yes	58	CACCGGGCTGCCAAGGCCCTATTTGT	TAAAACAAATAGGGCCTTGGCAGCCC	990405	7	128252855	128252876	1
Tgfb1i1	MGI:102784	ENSMUSE00001144911	149	9	GGAGGGTCGTCCGTACTGCCGG	yes	68	CACCGGGAGGGTCGTCCGTACTGCGT	TAAAACGCAGTACGGACGACCCTCCC	990401	7	128252797	128252818	1
Tgif2	MGI:1915299	ENSMUSE00000960679	226	2	AGCGATCTAGGCGAGGATGAGG	yes	58	CACCGAGCGATCTAGGCGAGGATGGT	TAAAACCATCCTCGCCTAGATCGCTC	990236	2	156844165	156844186	1
Tgif2	MGI:1915299	ENSMUSE00000960679	226	2	CCTCTTGCCGGTCAGTGACAGG	yes	63	CACCGCCTCTTGCCGGTCAGTGACGT	TAAAACGTCACTGACCGGCAAGAGGC	990247	2	156844191	156844212	-1
Tgs1	MGI:2151797	ENSMUSE00000177470	178	7	AAGCACATCCTGTTCACCGAGG	yes	53	CACCGAAGCACATCCTGTTCACCGGT	TAAAACCGGTGAACAGGATGTGCTTC	990377	4	3593569	3593590	1
Tgs1	MGI:2151797	ENSMUSE00000177470	178	7	CCCTGAGTCCTCGGTGAACAGG	yes	63	CACCGCCCTGAGTCCTCGGTGAACGT	TAAAACGTTCACCGAGGACTCAGGGC	990384	4	3593577	3593598	-1
Thra	MGI:98742	ENSMUSE00001179359	68	3	CGCTTTCCATCTGGTGACCTGG	yes	58	CACCGCGCTTTCCATCTGGTGACCGT	TAAAACGGTCACCAGATGGAAAGCGC	990420	11	98756110	98756131	-1
Thra	MGI:98742	ENSMUSE00001179359	68	3	GCTGCTTTTCAGGGGACATTGG	yes	53	CACCGGCTGCTTTTCAGGGGACATGT	TAAAACATGTCCCCTGAAAAGCAGCC	990422	11	98756147	98756168	-1
Thrap3	MGI:2442637	ENSMUSE00001119007	154	2	CGAGAGACAGATCGGCTTCGGG	yes	58	CACCGCGAGAGACAGATCGGCTTCGT	TAAAACGAAGCCGATCTGTCTCTCGC	990157	4	126186473	126186494	1
Thrap3	MGI:2442637	ENSMUSE00000235420	173	5	CCTAGTGGTTTATTGGCTCAGG	yes	47	CACCGCCTAGTGGTTTATTGGCTCGT	TAAAACGAGCCAATAAACCACTAGGC	990515	4	126176334	126176355	-1
Thrb	MGI:98743	ENSMUSE00000441721	101	2	ACAGGTGATGCAGCGATAGTGG	yes	53	CACCGACAGGTGATGCAGCGATAGGT	TAAAACCTATCGCTGCATCACCTGTC	951879	14	18002595	18002616	-1
Thrb	MGI:98743	ENSMUSE00000441721	101	2	TCATCTTTGTCTAAATAGCTGG	yes	32	CACCGTCATCTTTGTCTAAATAGCGT	TAAAACGCTATTTAGACAAAGATGAC	951877	14	18002537	18002558	-1
Tle1	MGI:104636	ENSMUSE00001189324	64	3	TGAAAAGACAGAAATGCAGAGG	no	37	CACCGTGAAAAGACAGAAATGCAGGT	TAAAACCTGCATTTCTGTCTTTTCAC	990258	4	72197930	72197951	-1
Tle1	MGI:104636	ENSMUSE00001189324	64	3	AAATTGGAGTGTGAGAAACTGG	no	37	CACCGAAATTGGAGTGTGAGAAACGT	TAAAACGTTTCTCACACTCCAATTTC	990257	4	72197956	72197977	-1
Tle2	MGI:104635	ENSMUSE00001195311	98	2	ATCTGTGACCGGATCAAAGAGG	yes	47	CACCGATCTGTGACCGGATCAAAGGT	TAAAACCTTTGATCCGGTCACAGATC	990629	10	81575850	81575871	1
Tle2	MGI:104635	ENSMUSE00001195311	98	2	GTACTGAGCTTGAAGAAACTGG	yes	42	CACCGGTACTGAGCTTGAAGAAACGT	TAAAACGTTTCTTCAAGCTCAGTACC	990635	10	81575876	81575897	-1
Tle3	MGI:104634	ENSMUSE00001170587	77	14	TGACCCTCACCCCCCAATGAGG	yes	63	CACCGTGACCCTCACCCCCCAATGGT	TAAAACCATTGGGGGGTGAGGGTCAC	991077	9	61411271	61411292	1
Tle3	MGI:104634	ENSMUSE00001170587	77	14	GCCTGTGGCCCTCATTGGGGGG	yes	68	CACCGGCCTGTGGCCCTCATTGGGGT	TAAAACCCCAATGAGGGCCACAGGCC	991082	9	61411280	61411301	-1
Tle4	MGI:104633	ENSMUSE00000324695	98	2	TCTTCCTTAATCCGATCACAGG	yes	42	CACCGTCTTCCTTAATCCGATCACGT	TAAAACGTGATCGGATTAAGGAAGAC	991050	19	14596787	14596808	1
Tle4	MGI:104633	ENSMUSE00000324695	98	2	GAATCCTGTGATCGGATTAAGG	yes	42	CACCGGAATCCTGTGATCGGATTAGT	TAAAACTAATCCGATCACAGGATTCC	991052	19	14596791	14596812	-1
Tle6	MGI:2149593	ENSMUSE00000298327	62	3	TCCGGAAGCTGGTTCACGATGG	yes	58	CACCGTCCGGAAGCTGGTTCACGAGT	TAAAACTCGTGAACCAGCTTCCGGAC	990922	10	81599089	81599110	1
Tle6	MGI:2149593	ENSMUSE00000298327	62	3	ATCGTGAACCAGCTTCCGGAGG	yes	58	CACCGATCGTGAACCAGCTTCCGGGT	TAAAACCCGGAAGCTGGTTCACGATC	990925	10	81599087	81599108	-1
Tlx3	MGI:1351209	ENSMUSE00000475900	244	2	CCACTTGGTCCTCCGATTTTGG	yes	53	CACCGCCACTTGGTCCTCCGATTTGT	TAAAACAAATCGGAGGACCAAGTGGC	991198	11	33202431	33202452	1
Tlx3	MGI:1351209	ENSMUSE00000475900	244	2	GACCTGGTTCCAAAATCGGAGG	yes	53	CACCGGACCTGGTTCCAAAATCGGGT	TAAAACCCGATTTTGGAACCAGGTCC	991212	11	33202440	33202461	-1
Tmf1	MGI:2684999	ENSMUSE00000194763	127	4	TCTGCTTCTGCAATTCTCTGGG	yes	42	CACCGTCTGCTTCTGCAATTCTCTGT	TAAAACAGAGAATTGCAGAAGCAGAC	991091	6	97172259	97172280	1
Tmf1	MGI:2684999	ENSMUSE00000194753	106	5	CAAACTGCAGACCTGTTGAAGG	yes	47	CACCGCAAACTGCAGACCTGTTGAGT	TAAAACTCAACAGGTCTGCAGTTTGC	990941	6	97170362	97170383	-1
Tnfaip3	MGI:1196377	ENSMUSE00001107361	191	3	GGTGTTCAGGATACTGACCTGG	yes	53	CACCGGGTGTTCAGGATACTGACCGT	TAAAACGGTCAGTATCCTGAACACCC	990854	10	19008270	19008291	-1
Tnfaip3	MGI:1196377	ENSMUSE00001107361	191	3	CAGTACATGTGGGGTGTTCAGG	yes	53	CACCGCAGTACATGTGGGGTGTTCGT	TAAAACGAACACCCCACATGTACTGC	990853	10	19008282	19008303	-1
Top3a	MGI:1197527	ENSMUSE00000242674	109	5	GATCTGGACGGACTGTGATAGG	yes	53	CACCGGATCTGGACGGACTGTGATGT	TAAAACATCACAGTCCGTCCAGATCC	990984	11	60759343	60759364	-1
Top3a	MGI:1197527	ENSMUSE00000242674	109	5	ACACATCATTGTCAGGCCCTGG	yes	53	CACCGACACATCATTGTCAGGCCCGT	TAAAACGGGCCTGACAATGATGTGTC	990981	11	60759366	60759387	-1
Tox	MGI:2181659	ENSMUSE00001164642	152	8	CGATGGAGTACGTGCGTTCTGG	yes	58	CACCGCGATGGAGTACGTGCGTTCGT	TAAAACGAACGCACGTACTCCATCGC	990733	4	6688876	6688897	-1
Tox	MGI:2181659	ENSMUSE00001164642	152	8	CAAGTTGTCACCCAAGCGATGG	yes	53	CACCGCAAGTTGTCACCCAAGCGAGT	TAAAACTCGCTTGGGTGACAACTTGC	990732	4	6688892	6688913	-1
Traf4	MGI:1202880	ENSMUSE00001151382	52	2	CCTGAGGACCAACTTCCTCTGG	yes	58	CACCGCCTGAGGACCAACTTCCTCGT	TAAAACGAGGAAGTTGGTCCTCAGGC	991217	11	78162393	78162414	-1
Traf4	MGI:1202880	ENSMUSE00001151382	52	2	GGAGTCTTCAAATGCCCTGAGG	no	53	CACCGGGAGTCTTCAAATGCCCTGGT	TAAAACCAGGGCATTTGAAGACTCCC	991216	11	78162408	78162429	-1
Trafd1	MGI:1923551	ENSMUSE00000358935	136	3	TGAATGTCCATGTCAGATTTGG	yes	37	CACCGTGAATGTCCATGTCAGATTGT	TAAAACAATCTGACATGGACATTCAC	991166	5	121379568	121379589	1
Trafd1	MGI:1923551	ENSMUSE00000358935	136	3	CCATGAAATCCACTGTCAAAGG	yes	42	CACCGCCATGAAATCCACTGTCAAGT	TAAAACTTGACAGTGGATTTCATGGC	991167	5	121379627	121379648	-1
Trerf1	MGI:2442086	ENSMUSE00000321659	47	7	AGAGCCCAGTCCGGATCCCCGG	yes	68	CACCGAGAGCCCAGTCCGGATCCCGT	TAAAACGGGATCCGGACTGGGCTCTC	956706	17	47316632	47316653	1
Trerf1	MGI:2442086	ENSMUSE00000321659	47	7	CGGACTGGGCTCTCCCATCAGG	yes	68	CACCGCGGACTGGGCTCTCCCATCGT	TAAAACGATGGGAGAGCCCAGTCCGC	956707	17	47316623	47316644	-1
Trim24	MGI:109275	ENSMUSE00001118032	119	2	ACTTTTCTACTGTACTACTAGG	yes	32	CACCGACTTTTCTACTGTACTACTGT	TAAAACAGTAGTACAGTAGAAAAGTC	990827	6	37903622	37903643	-1
Trim24	MGI:109275	ENSMUSE00001118032	119	2	ACACTCTTGACTGCAAACTGGG	yes	42	CACCGACACTCTTGACTGCAAACTGT	TAAAACAGTTTGCAGTCAAGAGTGTC	990825	6	37903549	37903570	-1
Trim28	MGI:109274	ENSMUSE00000198234	113	2	ATTATTTTATGCGTGATAGTGG	yes	26	CACCGATTATTTTATGCGTGATAGGT	TAAAACCTATCACGCATAAAATAATC	990995	7	13025358	13025379	1
Trim28	MGI:109274	ENSMUSE00000198234	113	2	TGCTACTCCAAAGACATCGTGG	yes	47	CACCGTGCTACTCCAAAGACATCGGT	TAAAACCGATGTCTTTGGAGTAGCAC	990994	7	13025333	13025354	1
Trim30a	MGI:98178	ENSMUSE00001177850	101	6	TGGGGCTGTTGCAGGCTTAAGG	yes	58	CACCGTGGGGCTGTTGCAGGCTTAGT	TAAAACTAAGCCTGCAACAGCCCCAC	955514	7	104412286	104412307	1
Trim30a	MGI:98178	ENSMUSE00001177850	101	6	GCAGCATGCCTTTCAGATCTGG	yes	53	CACCGGCAGCATGCCTTTCAGATCGT	TAAAACGATCTGAAAGGCATGCTGCC	955521	7	104412227	104412248	1
Trim33	MGI:2137357	ENSMUSE00000463597	115	6	ACTAACAAACGTGTAGAACAGG	yes	37	CACCGACTAACAAACGTGTAGAACGT	TAAAACGTTCTACACGTTTGTTAGTC	990799	3	103324664	103324685	1
Trim33	MGI:2137357	ENSMUSE00000489172	118	8	GCAGGAACAGGATCACATCGGG	yes	53	CACCGGCAGGAACAGGATCACATCGT	TAAAACGATGTGATCCTGTTCCTGCC	991066	3	103326823	103326844	-1
Trip11	MGI:1924393	ENSMUSE00000115439	62	2	CTCCTCTCTCCCGGAATTAGGG	yes	53	CACCGCTCCTCTCTCCCGGAATTAGT	TAAAACTAATTCCGGGAGAGAGGAGC	991073	12	101905788	101905809	1
Trip11	MGI:1924393	ENSMUSE00000115439	62	2	TTCCCTAATTCCGGGAGAGAGG	yes	53	CACCGTTCCCTAATTCCGGGAGAGGT	TAAAACCTCTCCCGGAATTAGGGAAC	991076	12	101905790	101905811	-1
Trp53	MGI:98834	ENSMUSE00000111826	184	5	AAGTCACAGCACATGACGGAGG	yes	53	CACCGAAGTCACAGCACATGACGGGT	TAAAACCCGTCATGTGCTGTGACTTC	991618	11	69588481	69588502	1
Trp53	MGI:98834	ENSMUSE00000111826	184	5	TCGGAGCAGCGCTCATGGTGGG	yes	63	CACCGTCGGAGCAGCGCTCATGGTGT	TAAAACACCATGAGCGCTGCTCCGAC	991633	11	69588518	69588539	-1
Trp73	MGI:1336991	ENSMUSE00000895857	187	5	TCCCTTCCAAGCTCGTGGTTGG	yes	58	CACCGTCCCTTCCAAGCTCGTGGTGT	TAAAACACCACGAGCTTGGAAGGGAC	947780	4	154067588	154067609	1
Trp73	MGI:1336991	ENSMUSE00000895857	187	5	GGGCAGCGCTTAACAATGTCGG	yes	53	CACCGGGGCAGCGCTTAACAATGTGT	TAAAACACATTGTTAAGCGCTGCCCC	947778	4	154067609	154067630	1
Trrap	MGI:2153272	ENSMUSE00000647972	89	10	AAACTCGGCAACAACGTTGTGG	yes	47	CACCGAAACTCGGCAACAACGTTGGT	TAAAACCAACGTTGTTGCCGAGTTTC	991392	5	144784275	144784296	-1
Trrap	MGI:2153272	ENSMUSE00000647972	89	10	ATGAATACCATTGCAATTCAGG	yes	32	CACCGATGAATACCATTGCAATTCGT	TAAAACGAATTGCAATGGTATTCATC	991390	5	144784309	144784330	1
Tshz3	MGI:2442819	ENSMUSE00000675294	172	1	GAGGAAGCAGCAGGCGCCCCGG	yes	74	CACCGGAGGAAGCAGCAGGCGCCCGT	TAAAACGGGCGCCTGCTGCTTCCTCC	991603	7	36698126	36698147	1
Tshz3	MGI:2442819	ENSMUSE00000675294	172	1	GCGCCTGCTGCTTCCTCCTCGG	no	68	CACCGGCGCCTGCTGCTTCCTCCTGT	TAAAACAGGAGGAAGCAGCAGGCGCC	991604	7	36698121	36698142	-1
Ttf1	MGI:105044	ENSMUSE00001153757	227	3	CGATACATGCGTCTGATGGTGG	yes	53	CACCGCGATACATGCGTCTGATGGGT	TAAAACCCATCAGACGCATGTATCGC	991329	2	29067170	29067191	-1
Ttf1	MGI:105044	ENSMUSE00001153757	227	3	CACCATCAGACGCATGTATCGG	yes	47	CACCGCACCATCAGACGCATGTATGT	TAAAACATACATGCGTCTGATGGTGC	991322	2	29067171	29067192	1
Ttf2	MGI:1921294	ENSMUSE00001111295	103	2	TCCCTTATTCGGGCCATCGCGG	yes	58	CACCGTCCCTTATTCGGGCCATCGGT	TAAAACCGATGGCCCGAATAAGGGAC	991726	3	100969486	100969507	1
Ttf2	MGI:1921294	ENSMUSE00001111295	103	2	GAAGCCGCATGTGTTCGTCCGG	yes	58	CACCGGAAGCCGCATGTGTTCGTCGT	TAAAACGACGAACACATGCGGCTTCC	991728	3	100969447	100969468	1
Tulp2	MGI:1861600	ENSMUSE00000594706	188	7	AGAGTTCACGGTAGGGTCTGGG	yes	53	CACCGAGAGTTCACGGTAGGGTCTGT	TAAAACAGACCCTACCGTGAACTCTC	991449	7	45517862	45517883	-1
Tulp2	MGI:1861600	ENSMUSE00000594706	188	7	TCCGTCAGAGTTCACGGTAGGG	yes	53	CACCGTCCGTCAGAGTTCACGGTAGT	TAAAACTACCGTGAACTCTGACGGAC	991450	7	45517868	45517889	-1
Tulp3	MGI:1329045	ENSMUSE00001185468	52	2	TTCAGCTGCCGAAGCCTCAGGG	yes	58	CACCGTTCAGCTGCCGAAGCCTCAGT	TAAAACTGAGGCTTCGGCAGCTGAAC	953649	6	128337747	128337768	1
Tulp3	MGI:1329045	ENSMUSE00001185468	52	2	CTCAGGGTCTCATCGTCAAAGG	yes	53	CACCGCTCAGGGTCTCATCGTCAAGT	TAAAACTTGACGATGAGACCCTGAGC	953648	6	128337762	128337783	1
Txk	MGI:102960	ENSMUSE00000461870	103	2	CCGTGGTTCGCCAAACTGATGG	yes	58	CACCGCCGTGGTTCGCCAAACTGAGT	TAAAACTCAGTTTGGCGAACCACGGC	991612	5	72735125	72735146	-1
Txk	MGI:102960	ENSMUSE00000461870	103	2	CCATCAGTTTGGCGAACCACGG	yes	53	CACCGCCATCAGTTTGGCGAACCAGT	TAAAACTGGTTCGCCAAACTGATGGC	991607	5	72735125	72735146	1
Uaca	MGI:1919815	ENSMUSE00001028795	134	2	CCAAAAAGGGCGTCCATCCCGG	yes	58	CACCGCCAAAAAGGGCGTCCATCCGT	TAAAACGGATGGACGCCCTTTTTGGC	991812	9	60840925	60840946	1
Uaca	MGI:1919815	ENSMUSE00001028795	134	2	CTTCCACATCTAGCTTGCCGGG	yes	53	CACCGCTTCCACATCTAGCTTGCCGT	TAAAACGGCAAGCTAGATGTGGAAGC	991822	9	60840942	60840963	-1
Ubp1	MGI:104889	ENSMUSE00000633849	152	3	GTCTCGTCGTGCAGCTTAACGG	yes	53	CACCGGTCTCGTCGTGCAGCTTAAGT	TAAAACTTAAGCTGCACGACGAGACC	952687	9	113944958	113944979	-1
Ubp1	MGI:104889	ENSMUSE00000633849	152	3	CGTCGTGCAGCTTAACGGCTGG	yes	63	CACCGCGTCGTGCAGCTTAACGGCGT	TAAAACGCCGTTAAGCTGCACGACGC	952686	9	113944954	113944975	-1
Uhrf1	MGI:1338889	ENSMUSE00000139530	161	4	AGTGCCGTTAAGACCTCGGAGG	yes	58	CACCGAGTGCCGTTAAGACCTCGGGT	TAAAACCCGAGGTCTTAACGGCACTC	991502	17	56310784	56310805	1
Uhrf1	MGI:1338889	ENSMUSE00000139530	161	4	CAGGGCTCGTCCTCAGATAGGG	yes	58	CACCGCAGGGCTCGTCCTCAGATAGT	TAAAACTATCTGAGGACGAGCCCTGC	991505	17	56310755	56310776	-1
Usf2	MGI:99961	ENSMUSE00000892704	47	2	GAGGAGGGCGTTGAGCTGCAGG	yes	68	CACCGGAGGAGGGCGTTGAGCTGCGT	TAAAACGCAGCTCAACGCCCTCCTCC	953486	7	30956385	30956406	-1
Usf2	MGI:99961	ENSMUSE00000892704	47	2	GACAAGGGACCCGAGGCCGAGG	yes	74	CACCGGACAAGGGACCCGAGGCCGGT	TAAAACCGGCCTCGGGTCCCTTGTCC	953484	7	30956403	30956424	-1
Vars	MGI:90675	ENSMUSE00001135199	139	4	AACACTTGTGTCCGGCAACCGG	yes	53	CACCGAACACTTGTGTCCGGCAACGT	TAAAACGTTGCCGGACACAAGTGTTC	991280	17	35004488	35004509	1
Vars	MGI:90675	ENSMUSE00001135199	139	4	AGAAGTGGCCCTGTACTCGGGG	yes	58	CACCGAGAAGTGGCCCTGTACTCGGT	TAAAACCGAGTACAGGGCCACTTCTC	991285	17	35004529	35004550	1
Vars2	MGI:1916165	ENSMUSE00001096459	82	2	TTCTTTTCACCTGGCCCGGTGG	yes	58	CACCGTTCTTTTCACCTGGCCCGGGT	TAAAACCCGGGCCAGGTGAAAAGAAC	991362	17	35666846	35666867	1
Vars2	MGI:1916165	ENSMUSE00001096459	82	2	AAGGCCTGGAGTCACAAGGAGG	yes	58	CACCGAAGGCCTGGAGTCACAAGGGT	TAAAACCCTTGTGACTCCAGGCCTTC	991366	17	35666886	35666907	-1
Vav1	MGI:98923	ENSMUSE00000138978	104	8	AACTGAAGGATGCCCTGGCTGG	yes	58	CACCGAACTGAAGGATGCCCTGGCGT	TAAAACGCCAGGGCATCCTTCAGTTC	991400	17	57299135	57299156	1
Vav1	MGI:98923	ENSMUSE00000138978	104	8	GGAGCAACAACACTGTATCAGG	yes	47	CACCGGGAGCAACAACACTGTATCGT	TAAAACGATACAGTGTTGTTGCTCCC	991402	17	57299161	57299182	1
Vax1	MGI:1277163	ENSMUSE00000541257	188	2	TTCCAGCGTTGCCAATACGTGG	yes	53	CACCGTTCCAGCGTTGCCAATACGGT	TAAAACCGTATTGGCAACGCTGGAAC	992508	19	59168524	59168545	-1
Vax1	MGI:1277163	ENSMUSE00000541257	188	2	CACCACGTATTGGCAACGCTGG	yes	58	CACCGCACCACGTATTGGCAACGCGT	TAAAACGCGTTGCCAATACGTGGTGC	992495	19	59168522	59168543	1
Vax2	MGI:1346018	ENSMUSE00000559076	188	2	AGGAAGTACGGGTCCGCTTGGG	yes	58	CACCGAGGAAGTACGGGTCCGCTTGT	TAAAACAAGCGGACCCGTACTTCCTC	950040	6	83733155	83733176	-1
Vax2	MGI:1346018	ENSMUSE00000559076	188	2	GCAGAGCAGCTGTATCGTCTGG	yes	58	CACCGGCAGAGCAGCTGTATCGTCGT	TAAAACGACGATACAGCTGCTCTGCC	950030	6	83733182	83733203	1
Vdr	MGI:103076	ENSMUSE00000272542	131	4	TGCCGGCTCAAACGCTGCGTGG	yes	68	CACCGTGCCGGCTCAAACGCTGCGGT	TAAAACCGCAGCGTTTGAGCCGGCAC	993052	15	97876745	97876766	-1
Vdr	MGI:103076	ENSMUSE00000272542	131	4	CAGTGTCGCCGGTTGTCCTTGG	yes	63	CACCGCAGTGTCGCCGGTTGTCCTGT	TAAAACAGGACAACCGGCGACACTGC	993042	15	97876774	97876795	1
Vezf1	MGI:1313291	ENSMUSE00000105265	64	3	TTTTACATGACAGCTTAGGTGG	yes	37	CACCGTTTTACATGACAGCTTAGGGT	TAAAACCCTAAGCTGTCATGTAAAAC	992659	11	88074668	88074689	-1
Vezf1	MGI:1313291	ENSMUSE00000105265	64	3	ATGTTTTACATGACAGCTTAGG	yes	32	CACCGATGTTTTACATGACAGCTTGT	TAAAACAAGCTGTCATGTAAAACATC	992660	11	88074671	88074692	-1
Vps72	MGI:1202305	ENSMUSE00001158411	145	5	CAGTGACGGTGCCGCTTGTTGG	yes	63	CACCGCAGTGACGGTGCCGCTTGTGT	TAAAACACAAGCGGCACCGTCACTGC	992928	3	95121346	95121367	1
Vps72	MGI:1202305	ENSMUSE00001158411	145	5	AAGCGGCACCGTCACTGAGTGG	yes	63	CACCGAAGCGGCACCGTCACTGAGGT	TAAAACCTCAGTGACGGTGCCGCTTC	992940	3	95121341	95121362	-1
Vsx1	MGI:1890816	ENSMUSE00000287219	124	3	TTCCCGAGCGTACACGTCAGGG	yes	58	CACCGTTCCCGAGCGTACACGTCAGT	TAAAACTGACGTGTACGCTCGGGAAC	992374	2	150685636	150685657	1
Vsx1	MGI:1890816	ENSMUSE00000287219	124	3	CTACCCTGACGTGTACGCTCGG	yes	58	CACCGCTACCCTGACGTGTACGCTGT	TAAAACAGCGTACACGTCAGGGTAGC	992379	2	150685639	150685660	-1
Vsx2	MGI:88401	ENSMUSE00000115871	85	2	CGCCGCTTCTTACGCTTCTTGG	yes	58	CACCGCGCCGCTTCTTACGCTTCTGT	TAAAACAGAAGCGTAAGAAGCGGCGC	992521	12	84571627	84571648	-1
Vsx2	MGI:88401	ENSMUSE00000115871	85	2	TTGGACATTTTTCGGTCACTGG	yes	42	CACCGTTGGACATTTTTCGGTCACGT	TAAAACGTGACCGAAAAATGTCCAAC	992517	12	84571588	84571609	-1
Wars	MGI:104630	ENSMUSE00001182658	214	3	ATGAGCTATAAGGCCGCCATGG	yes	53	CACCGATGAGCTATAAGGCCGCCAGT	TAAAACTGGCGGCCTTATAGCTCATC	992632	12	108882845	108882866	-1
Wars	MGI:104630	ENSMUSE00001182658	214	3	GAGCTATAAGGCCGCCATGGGG	yes	58	CACCGGAGCTATAAGGCCGCCATGGT	TAAAACCATGGCGGCCTTATAGCTCC	992633	12	108882843	108882864	-1
Wars2	MGI:1917810	ENSMUSE00001185348	119	5	CAGCACATGGAACTAGTTCAGG	yes	47	CACCGCAGCACATGGAACTAGTTCGT	TAAAACGAACTAGTTCCATGTGCTGC	947691	3	99214690	99214711	1
Wars2	MGI:1917810	ENSMUSE00001185348	119	5	GAAGTTTCAACCAAAAGTATGG	yes	32	CACCGGAAGTTTCAACCAAAAGTAGT	TAAAACTACTTTTGGTTGAAACTTCC	947692	3	99214721	99214742	1
Wiz	MGI:1332638	ENSMUSE00001177301	196	7	TGACCAGTGACGTTTGGGGGGG	yes	58	CACCGTGACCAGTGACGTTTGGGGGT	TAAAACCCCCAAACGTCACTGGTCAC	948599	17	32356457	32356478	1
Wiz	MGI:1332638	ENSMUSE00001177301	196	7	CTTGACCAGTGACGTTTGGGGG	yes	53	CACCGCTTGACCAGTGACGTTTGGGT	TAAAACCCAAACGTCACTGGTCAAGC	948600	17	32356455	32356476	1
Wt1	MGI:98968	ENSMUSE00000166517	103	3	TGCCTGTGCAACTGTCAGTAGG	yes	53	CACCGTGCCTGTGCAACTGTCAGTGT	TAAAACACTGACAGTTGCACAGGCAC	992484	2	105133449	105133470	-1
Wt1	MGI:98968	ENSMUSE00000166517	103	3	CCCCTACTGACAGTTGCACAGG	yes	58	CACCGCCCCTACTGACAGTTGCACGT	TAAAACGTGCAACTGTCAGTAGGGGC	992475	2	105133447	105133468	1
Wwox	MGI:1931237	ENSMUSE00001139955	65	2	ACATCCGAAAACCGGCAAGAGG	yes	53	CACCGACATCCGAAAACCGGCAAGGT	TAAAACCTTGCCGGTTTTCGGATGTC	992784	8	114444495	114444516	1
Wwox	MGI:1931237	ENSMUSE00001139955	65	2	GCAAGAGGAAACGGGTCGCAGG	yes	63	CACCGGCAAGAGGAAACGGGTCGCGT	TAAAACGCGACCCGTTTCCTCTTGCC	992786	8	114444509	114444530	1
Wwtr1	MGI:1917649	ENSMUSE00000173185	200	4	CACCAACACCAGCAAGTCGTGG	yes	58	CACCGCACCAACACCAGCAAGTCGGT	TAAAACCGACTTGCTGGTGTTGGTGC	992565	3	57477527	57477548	-1
Wwtr1	MGI:1917649	ENSMUSE00000173185	200	4	CGACTCAGAACCAACCCACAGG	yes	58	CACCGCGACTCAGAACCAACCCACGT	TAAAACGTGGGTTGGTTCTGAGTCGC	992566	3	57477478	57477499	-1
Xbp1	MGI:98970	ENSMUSE00000370964	146	4	TTCTGGGGAGGTGACAACTGGG	no	53	CACCGTTCTGGGGAGGTGACAACTGT	TAAAACAGTTGTCACCTCCCCAGAAC	992390	11	5524318	5524339	-1
Xbp1	MGI:98970	ENSMUSE00000370964	146	4	CAACAGTGTCAGAGTCCATGGG	no	47	CACCGCAACAGTGTCAGAGTCCATGT	TAAAACATGGACTCTGACACTGTTGC	992394	11	5524346	5524367	-1
Ybx1	MGI:99146	ENSMUSE00000497376	83	6	TGAGACAGAATATGTATCGGGG	yes	37	CACCGTGAGACAGAATATGTATCGGT	TAAAACCGATACATATTCTGTCTCAC	953480	4	119281591	119281612	-1
Ybx1	MGI:99146	ENSMUSE00001191700	64	2	TCAATGTAAGGAACGGATACGG	yes	37	CACCGTCAATGTAAGGAACGGATAGT	TAAAACTATCCGTTCCTTACATTGAC	953193	4	119293754	119293775	-1
Ybx2	MGI:1096372	ENSMUSE00001137165	104	6	GCTGTTGATCACCCTCCAATGG	yes	53	CACCGGCTGTTGATCACCCTCCAAGT	TAAAACTTGGAGGGTGATCAACAGCC	992778	11	69940361	69940382	-1
Ybx2	MGI:1096372	ENSMUSE00001137165	104	6	AAGGAGACAGCACCATTGGAGG	yes	53	CACCGAAGGAGACAGCACCATTGGGT	TAAAACCCAATGGTGCTGTCTCCTTC	992772	11	69940349	69940370	1
Yy1	MGI:99150	ENSMUSE00000116142	163	2	CTCTCAGACCCTAAGCAACTGG	yes	53	CACCGCTCTCAGACCCTAAGCAACGT	TAAAACGTTGCTTAGGGTCTGAGAGC	945384	12	108806607	108806628	1
Yy1	MGI:99150	ENSMUSE00000116142	163	2	AAATTCTGCCAGTTGCTTAGGG	yes	37	CACCGAAATTCTGCCAGTTGCTTAGT	TAAAACTAAGCAACTGGCAGAATTTC	945392	12	108806615	108806636	-1
Zbtb10	MGI:2139883	ENSMUSE00000569559	173	5	ATACAGGCGAACACTAAAAAGG	yes	37	CACCGATACAGGCGAACACTAAAAGT	TAAAACTTTTAGTGTTCGCCTGTATC	953070	3	9280349	9280370	1
Zbtb10	MGI:2139883	ENSMUSE00000569559	173	5	TTTAGTGTTCGCCTGTATTTGG	yes	37	CACCGTTTAGTGTTCGCCTGTATTGT	TAAAACAATACAGGCGAACACTAAAC	953074	3	9280345	9280366	-1
Zbtb16	MGI:103222	ENSMUSE00000584530	98	3	TCTCAGTCGCAAACTGTCCAGG	yes	53	CACCGTCTCAGTCGCAAACTGTCCGT	TAAAACGGACAGTTTGCGACTGAGAC	992713	9	48743486	48743507	1
Zbtb16	MGI:103222	ENSMUSE00000584530	98	3	CTCTGCGGAAAACGGTTCCTGG	yes	58	CACCGCTCTGCGGAAAACGGTTCCGT	TAAAACGGAACCGTTTTCCGCAGAGC	992717	9	48743503	48743524	-1
Zbtb17	MGI:107410	ENSMUSE00000308588	242	7	GGGATGCATCTGGATAACGGGG	yes	53	CACCGGGGATGCATCTGGATAACGGT	TAAAACCGTTATCCAGATGCATCCCC	952852	4	141464317	141464338	1
Zbtb17	MGI:107410	ENSMUSE00000308588	242	7	ATGATGGAGCCGTAAGCCTTGG	yes	53	CACCGATGATGGAGCCGTAAGCCTGT	TAAAACAGGCTTACGGCTCCATCATC	952874	4	141464444	141464465	-1
Zbtb24	MGI:3039618	ENSMUSE00000098364	82	6	CTCCCTTCAGACCCACATCAGG	no	58	CACCGCTCCCTTCAGACCCACATCGT	TAAAACGATGTGGGTCTGAAGGGAGC	992545	10	41462331	41462352	1
Zbtb24	MGI:3039618	ENSMUSE00000098364	82	6	CACAGATTTCACAAGTAAATGG	no	32	CACCGCACAGATTTCACAAGTAAAGT	TAAAACTTTACTTGTGAAATCTGTGC	992546	10	41462287	41462308	-1
Zbtb41	MGI:2444487	ENSMUSE00000659173	208	3	AGACTTTGTCGAATAACGCTGG	yes	42	CACCGAGACTTTGTCGAATAACGCGT	TAAAACGCGTTATTCGACAAAGTCTC	948145	1	139429190	139429211	-1
Zbtb41	MGI:2444487	ENSMUSE00000659173	208	3	TAACGAAGTAGAGTTTCATAGG	yes	32	CACCGTAACGAAGTAGAGTTTCATGT	TAAAACATGAAACTCTACTTCGTTAC	948139	1	139429241	139429262	1
Zbtb44	MGI:1925123	ENSMUSE00000450794	85	3	GCATGAGCATTGGTGCTAGAGG	yes	53	CACCGGCATGAGCATTGGTGCTAGGT	TAAAACCTAGCACCAATGCTCATGCC	953626	9	31062089	31062110	-1
Zbtb44	MGI:1925123	ENSMUSE00000450794	85	3	TCGTCATCTGCATGAGCATTGG	no	47	CACCGTCGTCATCTGCATGAGCATGT	TAAAACATGCTCATGCAGATGACGAC	953627	9	31062098	31062119	-1
Zbtb48	MGI:2140248	ENSMUSE00000183768	242	3	GTGGGACATTCGACCGGAACGG	yes	58	CACCGGTGGGACATTCGACCGGAAGT	TAAAACTTCCGGTCGAATGTCCCACC	992442	4	152025826	152025847	1
Zbtb48	MGI:2140248	ENSMUSE00000183768	242	3	GACATGTGGGACATTCGACCGG	yes	53	CACCGGACATGTGGGACATTCGACGT	TAAAACGTCGAATGTCCCACATGTCC	992443	4	152025821	152025842	1
Zbtb49	MGI:1922329	ENSMUSE00001152768	167	2	GCAGCAGCTGCGAGAGCAGCGG	yes	68	CACCGGCAGCAGCTGCGAGAGCAGGT	TAAAACCTGCTCTCGCAGCTGCTGCC	992668	5	38216557	38216578	-1
Zbtb49	MGI:1922329	ENSMUSE00001152768	167	2	CTGCGAGAGCAGCGGATCCAGG	yes	68	CACCGCTGCGAGAGCAGCGGATCCGT	TAAAACGGATCCGCTGCTCTCGCAGC	992669	5	38216550	38216571	-1
Zbtb8a	MGI:1920930	ENSMUSE00000182374	170	4	TTGTGGGAAACGGTTCAGCAGG	yes	53	CACCGTTGTGGGAAACGGTTCAGCGT	TAAAACGCTGAACCGTTTCCCACAAC	993036	4	129357735	129357756	-1
Zbtb8a	MGI:1920930	ENSMUSE00000182374	170	4	ACACATGTGGTGAAGCGGAAGG	yes	53	CACCGACACATGTGGTGAAGCGGAGT	TAAAACTCCGCTTCACCACATGTGTC	993030	4	129357815	129357836	-1
Zbtb8os	MGI:1914356	ENSMUSE00001193200	122	3	GTGGAGCCCCTCCGCACCGTGG	yes	79	CACCGGTGGAGCCCCTCCGCACCGGT	TAAAACCGGTGCGGAGGGGCTCCACC	992725	4	129341562	129341583	1
Zbtb8os	MGI:1914356	ENSMUSE00001193200	122	3	TCTGTCATGTAACCAAACATGG	yes	37	CACCGTCTGTCATGTAACCAAACAGT	TAAAACTGTTTGGTTACATGACAGAC	992727	4	129341530	129341551	-1
Zc3h11a	MGI:1917829	ENSMUSE00001189790	124	5	CCATCAACATAGCGGCTTCTGG	yes	53	CACCGCCATCAACATAGCGGCTTCGT	TAAAACGAAGCCGCTATGTTGATGGC	992428	1	133640635	133640656	1
Zc3h11a	MGI:1917829	ENSMUSE00001189790	124	5	GCTGATTTTCCCAATAACAAGG	yes	37	CACCGGCTGATTTTCCCAATAACAGT	TAAAACTGTTATTGGGAAAATCAGCC	992425	1	133640696	133640717	1
Zc3h12a	MGI:2385891	ENSMUSE00000524960	140	3	TGATAGGCACATCTGGTCGAGG	yes	53	CACCGTGATAGGCACATCTGGTCGGT	TAAAACCGACCAGATGTGCCTATCAC	993508	4	125122257	125122278	1
Zc3h12a	MGI:2385891	ENSMUSE00000524960	140	3	TGAACTGGTTTCTGGAGCGAGG	yes	53	CACCGTGAACTGGTTTCTGGAGCGGT	TAAAACCGCTCCAGAAACCAGTTCAC	993514	4	125122325	125122346	-1
Zc3h12b	MGI:2442133	ENSMUSE00001114277	235	3	CGTCTTCACACCATCGCGAAGG	yes	58	CACCGCGTCTTCACACCATCGCGAGT	TAAAACTCGCGATGGTGTGAAGACGC	993561	X	95924485	95924506	1
Zc3h12b	MGI:2442133	ENSMUSE00001114277	235	3	CAAGATATTCTACGTAAACTGG	yes	32	CACCGCAAGATATTCTACGTAAACGT	TAAAACGTTTACGTAGAATATCTTGC	993559	X	95924447	95924468	1
Zc3h12c	MGI:3026959	ENSMUSE00000535007	140	3	AATAAAATTGGCGGTGGATTGG	yes	37	CACCGAATAAAATTGGCGGTGGATGT	TAAAACATCCACCGCCAATTTTATTC	993293	9	52126648	52126669	-1
Zc3h12c	MGI:3026959	ENSMUSE00000535007	140	3	CGAGGAATAAAATTGGCGGTGG	yes	47	CACCGCGAGGAATAAAATTGGCGGGT	TAAAACCCGCCAATTTTATTCCTCGC	993292	9	52126653	52126674	-1
Zc3h12d	MGI:3045313	ENSMUSE00000577364	140	3	CGAATTCCCCGGCAAGAGAAGG	yes	58	CACCGCGAATTCCCCGGCAAGAGAGT	TAAAACTCTCTTGCCGGGGAATTCGC	993596	10	7853205	7853226	-1
Zc3h12d	MGI:3045313	ENSMUSE00000577364	140	3	TCTTGCCGGGGAATTCGTCTGG	yes	58	CACCGTCTTGCCGGGGAATTCGTCGT	TAAAACGACGAATTCCCCGGCAAGAC	993587	10	7853210	7853231	1
Zc3h13	MGI:1914552	ENSMUSE00000122846	110	3	TGCTGTAGCCTTTCCCACGAGG	yes	58	CACCGTGCTGTAGCCTTTCCCACGGT	TAAAACCGTGGGAAAGGCTACAGCAC	993129	14	75292253	75292274	-1
Zc3h13	MGI:1914552	ENSMUSE00000122846	110	3	TACATGGCCCTTCACCTCGTGG	yes	58	CACCGTACATGGCCCTTCACCTCGGT	TAAAACCGAGGTGAAGGGCCATGTAC	993125	14	75292239	75292260	1
Zc3h14	MGI:1919824	ENSMUSE00000113910	121	13	CATCCCCATTTTTACAGGCAGG	yes	47	CACCGCATCCCCATTTTTACAGGCGT	TAAAACGCCTGTAAAAATGGGGATGC	993717	12	98783647	98783668	-1
Zc3h14	MGI:1919824	ENSMUSE00000113902	137	14	GGTTTTGGAGTCAGTATCGAGG	yes	47	CACCGGGTTTTGGAGTCAGTATCGGT	TAAAACCGATACTGACTCCAAAACCC	993663	12	98785029	98785050	-1
Zc3h18	MGI:1923264	ENSMUSE00001202515	85	3	TTGGAGGAAGGCGAGGTGAAGG	yes	58	CACCGTTGGAGGAAGGCGAGGTGAGT	TAAAACTCACCTCGCCTTCCTCCAAC	993222	8	122386871	122386892	1
Zc3h18	MGI:1923264	ENSMUSE00001202515	85	3	CCTCACCTTCCGGTCACTGGGG	yes	63	CACCGCCTCACCTTCCGGTCACTGGT	TAAAACCAGTGACCGGAAGGTGAGGC	993226	8	122386894	122386915	-1
Zc3h3	MGI:2663721	ENSMUSE00000648564	197	3	TCTCCGTCGCTGGGTAAGATGG	yes	58	CACCGTCTCCGTCGCTGGGTAAGAGT	TAAAACTCTTACCCAGCGACGGAGAC	949817	15	75837591	75837612	1
Zc3h3	MGI:2663721	ENSMUSE00000648564	197	3	GGGTCTGATGCAGGTCAACAGG	yes	58	CACCGGGGTCTGATGCAGGTCAACGT	TAAAACGTTGACCTGCATCAGACCCC	949837	15	75837519	75837540	-1
Zc3h4	MGI:2682314	ENSMUSE00000343403	220	2	GGACAAGAGAGGAGTCGGAAGG	yes	58	CACCGGGACAAGAGAGGAGTCGGAGT	TAAAACTCCGACTCCTCTCTTGTCCC	993612	7	16416843	16416864	1
Zc3h4	MGI:2682314	ENSMUSE00000343403	220	2	AAAGAGGCGCTCGAAGAAAAGG	yes	47	CACCGAAAGAGGCGCTCGAAGAAAGT	TAAAACTTTCTTCGAGCGCCTCTTTC	993625	7	16416953	16416974	1
Zc3h6	MGI:1926001	ENSMUSE00000314964	181	2	TTTTTCCTTGATTTTCTGTAGG	no	26	CACCGTTTTTCCTTGATTTTCTGTGT	TAAAACACAGAAAATCAAGGAAAAAC	959226	2	128991192	128991213	-1
Zc3h6	MGI:1926001	ENSMUSE00000314964	181	2	ATGGAGAAATAGATGATGCAGG	no	37	CACCGATGGAGAAATAGATGATGCGT	TAAAACGCATCATCTATTTCTCCATC	959221	2	128991111	128991132	1
Zc3h7a	MGI:2445044	ENSMUSE00000563629	40	3	TCCCAGGATATGACAGCGGAGG	yes	58	CACCGTCCCAGGATATGACAGCGGGT	TAAAACCCGCTGTCATATCCTGGGAC	993216	16	11162657	11162678	1
Zc3h7a	MGI:2445044	ENSMUSE00001193637	281	9	CAGAAGTTACCGGCATAATAGG	yes	42	CACCGCAGAAGTTACCGGCATAATGT	TAAAACATTATGCCGGTAACTTCTGC	993247	16	11156187	11156208	1
Zc3h7b	MGI:1328310	ENSMUSE00000472488	194	9	CCCCTGTTCCCTCATGTTCTGG	yes	58	CACCGCCCCTGTTCCCTCATGTTCGT	TAAAACGAACATGAGGGAACAGGGGC	993352	15	81776334	81776355	1
[truncated: 38,860 more rows]
