# Supplementary material for: Enhancing the genome editing toolbox: genome wide CRISPR arrayed libraries
Source: Sci Rep. 2017 May 22;7:2244. doi: 10.1038/s41598-017-01766-5 (PMC5440395; doi:10.1038/s41598-017-01766-5)
Supplement: Supplementary file 4 — Supplementary Table 3 [file 41598_2017_1766_MOESM4_ESM.xls]

## Sheet: Sheet1
sigma_well	target_sequence_name	CRISPR site	For Nested	Rev Nested
A01	ENSG00000141542	atatggtacaaaatcttccctgg	acctgtgcgccccgggagta	caatttatacgtaagcttaa
A02	ENSG00000102970	tggctcccttgaagtactccagg	taccacgtcttcagctttct	ggcccacattggtccctcga
A03	ENSG00000153560	ggcattgcccattttcaagcagg	ttgattttttgcttttcagt	ggtgggtgctctgtttcacc
A04	ENSG00000157388	ctggtggagacggagaggcgcgg	cctggccacctgctgtgtcc	ggcctttacccccaccgccg
A06	ENSG00000118733	gtttaagacttcaatagactggg	catattggaaatctctctga	gacttcaatagactgggaca
A07	ENSG00000106803	tgcactccttgtcccacagctgg	ccccggtgcctgccgaggtt	aaatgttacaaatggccttt
A08	ENSG00000197905	gcataggtttgctgagagaaagg	acctggcagaggcagcggag	aaggcttcacactgcgggag
A09	ENSG00000189190	atctgaattatgtggagttcagg	ctcaaattgattaccaattt	ttcaggcagatgtgaataaa
A10	ENSG00000196549	tgtggattttatgatttctgtgg	tttttttcttgcaggcttgt	ttttcatcgatgggcaatct
A11	ENSG00000167780	acaattgctggagcaagcgcagg	ctggctttgtcccgtaggct	atagcctcccgcatggcccg
A12	ENSG00000116539	aaaaaacacaaaggaggaagagg	tggtcagtaagagagaagta	ttcccagcttcgatgtttct
B01	ENSG00000254550	gcagcagcttctccccatcctgg	ttgaggcggtacacagactc	gtgcctgtgatggtgacctt
B02	ENSG00000095383	cacagagtggggagcctcagagg	ggccatgaacctccagggga	gctcacctggggtgctggcg
B03	ENSG00000106070	gttaaagtctttagtgaagatgg	taactatcccctttgtgtgt	tctggctgtcatgtctgcta
B04	ENSG00000180210	ggtcgctgctccagcgggtccgg	acagtgttcctggctcctca	ccaggttgcccttgcgcacc
B05	ENSG00000237541	gtgaacttctaccagtctcacgg	gtcagctgaccatgttgcct	ctcctcgtctccatcaaatt
B06	ENSG00000180346	ctttttaatatcacgaactgtgg	ttgcatagtttataatcctt	aaaccactctatcataactc
B07	ENSG00000104899	aggttccaggagcccccgcctgg	agtgacctgggagccaacac	agggtacagcaccagcagcg
B08	ENSG00000186951	gcgaacgattcgactcaagctgg	gtgtattaccctcacagggc	ttctttttctggatcttgca
B09	ENSG00000057608	tacagaggtaactcgctatctgg	taggtcagctggttaagatg	tttccacccttatagacaaa
B10	ENSG00000116560	tgattgaggcccatgccgggcgg	cgggccaggacccatggggc	gcggcggagaacggaagtcg
B11	ENSG00000170681	ggacaaagtagcctccatcgtgg	acgctgctcttaccattgtg	ctgtgtctctcttctattct
B12	ENSG00000149179	caaacagtgatattctttcatgg	gcgggaaatcaggacacagt	aggaagcagtggcccacaga
C01	ENSG00000136231	gaagactggctacgcgttcgtgg	agatcccggtgtcgggaccc	agcgcctcgatggccttgag
C02	ENSG00000108021	caattaagggtagataaaatagg	aagtgatttctttgtttcta	gccttgtacaattcttggaa
C03	ENSG00000136928	tggcgcccggggcctggggctgg	ctactgctgctgccgctgct	agagcggcgggctgctgggc
C04	ENSG00000064313	gtggcatatgaactaaaaactgg	atatattttttaggagctag	cttctcttttcctccaccaa
C05	ENSG00000185013	ctgagatgttgccccttccaggg	gaggcgtgcagtcaatccga	tgttccctcagctgcacaaa
C06	ENSG00000128591	acagcaaggccatcgtggatggg	gagcccgtctgtgccctccc	gcaggatcagcgtccagatc
C07	ENSG00000155792	tgatgagcataaggaattcaagg	ttctctgtgcatattgtgtt	aaggtgccgtcatcctttct
C08	ENSG00000023318	gatgttgcatccaatttttgagg	tctctgtgtataggtgtcgt	tgattttcatttggaaattc
C09	ENSG00000196218	agctggatgtggcccccaagcgg	gacctgtgtcccctgcccct	actccccgtacttgatctca
C10	ENSG00000163539	ggtcttagaaaccactttcctgg	tttctttttttttaacagga	ctgataagatggctcaaggg
C11	ENSG00000128524	cttctacaacactgcccggaagg	agcggagggtcacgctgatt	ggacaaggggaaaggctgcc
C12	ENSG00000185946	tttctttatcatcttcgacaggg	tctactgttaaataaccaag	aaaagcaaacaaaaatgcta
D01	ENSG00000169684	agttaatgacaacaaacgtctgg	ttttattttttaaaggatga	taattgggtgcccgtttgaa
D03	ENSG00000136378	ggcactggacatcgtgcacccgg	ctgcaggacgtgcaaccgag	cacagctcgtaggacaggaa
D04	ENSG00000117543	agagttttatggaagaaaattgg	tcttgatattggacttatat	atattatctgcttcttgttc
D05	ENSG00000100884	agaacaacctgaaccccagctgg	gccacctggtgcctctccaa	catcacagctgcatagggaa
D06	ENSG00000127993	aatacaaggagttcctgctgtgg	caatcaatttggaatctcag	gcaccatataaagcgaatcg
D07	ENSG00000188064	cgccatcaccgcggctggcgtgg	cagggagccgtgaggctgcc	ttgctcaggttcccttggct
D08	ENSG00000099795	gggcgcagtagtcccgcagctgg	ttgcacttgagcagccggat	atctcctgctgtgtggccac
D09	ENSG00000038219	atcacttggcaactcacacatgg	agacagcgtgttgacaactt	gtctaatgttgtttcttagc
D10	ENSG00000136891	ggactgagtggtgtggatgaagg	tcttacccttattaggtatc	tattatctcaataaatcctt
D11	ENSG00000075218	catctttctttatgtccaaaggg	attatttaattccaagctgg	aaaagaatgattaataactc
D12	ENSG00000176619	ggccgatgcccggagagtcctgg	gcatcaaggcgctgtacgag	ccaatctctatctgcagccg
E01	ENSG00000162692	aaatgaatctctggatccttagg	cggcttcccagcctccagag	tttgctaatgtgatataagg
E02	ENSG00000151379	gaggcctgattcagctcaaaggg	tggagccggggaaaggctct	aagacagcaggccagggctg
E03	ENSG00000175213	aggatgtctcgggtcggctcggg	caagccccggggaaggctct	ctcctcttccagcggccccc
E04	ENSG00000156414	actctacttctgagctcctttgg	gcttcgagctgtctgtattt	tcctatctaaaatatttaaa
E06	ENSG00000164548	tctctgttgtgtacaaactgagg	tatcgagaaaatacttcacg	aaaagacaaatttacctcct
E07	ENSG00000197056	taggcaacagtccagaactcagg	tttttttttctttttaggag	ttaccactctctgaaaacac
E08	ENSG00000108474	tttgcagagctgtgatgttttgg	atcaaggagagactcgtaag	tattacctgttgtcaataat
E09	ENSG00000187912	gtgctccaccaagacctccaagg	accctgagcttctcttctcc	gccagctctgggtctcctac
E10	ENSG00000241489	ggtaggccatcagggacctcggg	gtccatccaggggttgtagg	tccaatacatccccaaacta
E11	ENSG00000268635	ggcgcgggggtggggacgggtgg	ccctcgcgtcccgggctgcc	cacactcgcgccctcactcc
E12	ENSG00000152208	ccgtggaatacaggagttcttgg	ttgatgggcttttgatgttt	accttctgaagtgcaacatc
F01	ENSG00000101844	acgctgtggacagatgatgctgg	catcagatgctggttgggga	tttaactcaccccttcccaa
F02	ENSG00000162694	gaaagcaaaaacaaggtctgggg	gagacagcaacattacctgc	tcatcatctaccatcaacac
F03	ENSG00000152253	tgctttgatggaatccttgtagg	ttacaagttaacactaggta	ccattcgttcttcttccttt
F04	ENSG00000165138	agaccccagccacgtgaacttgg	tccagctggtcaaagagatt	gtaacagctgctagcatcag
F05	ENSG00000010404	atttcagaagttgtatcccttgg	tttgtggctttgtgtttttc	aggccatcagggacctcggg
F06	ENSG00000136982	gtcgccggctgcagcgccgctgg	gcgtgggctccagctccagc	cccagggccgaagcccaggc
F07	ENSG00000175216	ctcactgatgttctgtagtgtgg	ttttattatccattactgct	agaaagaaaatgtggttaat
F08	ENSG00000102978	tcggagggtcttcatcgctgagg	tttgatctttcagggtggcc	ggcgcgggaacgaggaaggg
F10	ENSG00000052126	gctggcactgaccttctgtcagg	gggactaacagactgtaaag	acagaattacattgtgcctt
F11	ENSG00000178297	ggtgaggacgacaaggctggtgg	atagccacttacccaaaagg	gacagcacgcggcatccaga
F12	ENSG00000128604	atcggcttcatccacgccttcgg	agcgcaggttggccttccac	ccgaccacagagaacctcat
G01	ENSG00000189367	tttgccgggaagtaaagctttgg	tttaattttgttttgttttt	aaagatcaatgatcttagca
G02	ENSG00000119927	taccttgatccataagcttgggg	aaataattcatgtattctga	cgtccatctggtgtttcatc
G03	ENSG00000137474	ttgatgtgcgttgcgttctgcgg	gccgtggaccgacgtggggt	ggagccagaacgtcagcgtg
G04	ENSG00000206044	ggagggtgggagggactcgctgg	ggaagaactcacgctgagcc	accttccccaggctcccttt
G05	ENSG00000170989	gctgaatatcagcgcggacaagg	tcgtccggcattacaactac	cagatgagaatgaacaccac
G06	ENSG00000066777	agaaattttcttatacattttgg	ttttctcctaatcacaggtg	tgaataaccatccatttgtg
G07	ENSG00000167476	ggtggctgaaggccccagtgtgg	atgtctcgtgataaccacag	cccctggcggcaggctcttt
G08	ENSG00000187955	cctcagcccatgccatcactggg	gtttatttgatatgtttttt	agcttctggcagtgacttca
G09	ENSG00000103811	tgtgtggttcccattgttgtggg	gaaggaaggcgttccacgta	tcttcctccagttgctggca
G10	ENSG00000174799	aacttactctggaggttgagagg	agttaaccactttaatttac	aaggtgacctgtctcgacgt
G11	ENSG00000148123	cgaatgcactgacacttttcagg	ctgggacagtgctgcttgcc	ttcattaagtctccgtcctg
G12	ENSG00000175309	ggttctgctcatgtgctgcttgg	aggtaccggctgttggtgtt	tgcttggaccacgagagggt
H01	ENSG00000143630	caggtccgatccccaaatctggg	gttgctcccccgcctgcgac	taggctggagcagcgtccca
H02	ENSG00000117971	cttgatggagatgagctgtgagg	tgataagctgggccagggag	ctggtggctgggcggatcag
H03	ENSG00000109255	tgtaatccttgaggtaatattgg	attccacaactgtagctgtt	ggagcacctaaaaataaagt
H04	ENSG00000250741	gtcaatggtctagaatatcccgg	acagactctcgagggtacct	tgcttctaggctcatctatg
H05	ENSG00000163867	ggtaaaatgtttctgttttgtgg	ctcttaatggactgttgttt	cacaactttatttttcttct
H06	ENSG00000197451	tgttcgttggtggcctgagctgg	tgtgtctcaccctaccattt	caaatttagtaaaatagtct
H07	ENSG00000182257	ctgctcctgggcccggccgcagg	acctccccccccaaccccgc	caccccgggtgggcgcaggg
H08	ENSG00000149269	atcctaagaagaaatatacacgg	ttcaaaggaagcatagtgag	ggaaagaaaatgcccctact
H09	ENSG00000111405	ctcggcacccacctcctgccagg	acaccacccctctcttctca	cagtgacattggtggtgctt
H10	ENSG00000011021	gagggtgaaggtggcagacatgg	caaactgaatcccagaacgg	gaaccttcttgtcttttgtc
H11	ENSG00000046889	cgtgcccacatagtcccgctcgg	ggacactcaccgacaccagg	cagcttcgcctgcgcgtgtg
H12	ENSG00000136870	tttgaacagagataaggatgagg	tgtatttcctttttattatt	acttcttcctcaatttcttc
