# Supplementary material for: Enhancing the genome editing toolbox: genome wide CRISPR arrayed libraries
Source: Sci Rep. 2017 May 22;7:2244. doi: 10.1038/s41598-017-01766-5 (PMC5440395; doi:10.1038/s41598-017-01766-5)
Supplement: Supplementary file 5 — Supplementary Table 4 [file 41598_2017_1766_MOESM5_ESM.xls]

## Sheet: CEL-I
Table S1. Bioinformatic details for gRNA designs and CEL-I PCR primers.
CEL-I
Rank	Ensembl Gene ID	CEL-I %	gRNA Design	CEL-I Forward Primer	CEL-I Reverse Primer
1	ENSG00000162694	6.9	GAAAGCAAAAACAAGGTCTGGGG	TAGCCTATAACAAATTCATCC	ATACATTGCTTATTTATTGTTGG
2	ENSG00000153560	7.4	GGCATTGCCCATTTTCAAGCAGG	AAGCGTTTCATCATGCAGTTTTACTGCTGG	CAGACAAGATTGGGTGCATTCAGG
3	ENSG00000104899	8.1	AGGTTCCAGGAGCCCCCGCCTGG	AGGGACAGATCCCAAAGATTCCCG	CAACAAATCCATGCCCCCCG
4	ENSG00000148123	8.7	CGAATGCACTGACACTTTTCAGG	CTTACAATAGCAGTTGGGGTGGC	GATGGAGGGAGTGTGCTCTG
5	ENSG00000052126	9.2	GCTGGCACTGACCTTCTGTCAGG	CCTTCCTGTGCAGCACATAAATAAAACATGG	CACCCAGCCCCACATCAGT
6	ENSG00000180346	10.9	CTTTTTAATATCACGAACTGTGG	GAAACGTAAGCGTGTGGTGTTGAC	CGGACACTGGAATCCCATCTG
7	ENSG00000102978	12.9	TCGGAGGGTCTTCATCGCTGAGG	CTGCACCAGGGCTTTAGCTTTG	CCAGCAATGCACTTTTCTCAGCAC
8	ENSG00000151379	13.1	GAGGCCTGATTCAGCTCAAAGGG	ATGGACAACCTGCGCGAGAC	TCCACCTCTACCAGGCCACT
9	ENSG00000175213	15	AGGATGTCTCGGGTCGGCTCGGG	TTGGGTGGCTCCCTCACTGT	AGGCAGACTCCTCTTCCAGC
10	ENSG00000111405	15	CTCGGCACCCACCTCCTGCCAGG	TAAGGGAGCAGAAGACTAACCGTG	CCCTGGAGATCTTTACTGGGC
11	ENSG00000057608	15.1	TACAGAGGTAACTCGCTATCTGG	AATAAAACTACTTACTAGATGCCAGGGCTTCTGC	CAACAGAGGGAGACTGTGTCTCA
12	ENSG00000108474	16.5	TTTGCAGAGCTGTGATGTTTTGG	GATAAGAATGAGTGAATAGATAGGTCTCCACTG	CACCGAGCCCTAGACTTTTCATAC
13	ENSG00000182257	17.1	CTGCTCCTGGGCCCGGCCGCAGG	ATGCCTGCGTCGGCCACA	GCAGCAGGGTGGGGCAAA
14	ENSG00000268635	17.7	GGCGCGGGGGTGGGGACGGGTGG	TACGCGCACAGGGGGCCTTTGTT	AAGTGAAGCGGTAGCTCGCG
15	ENSG00000128604	17.9	ATCGGCTTCATCCACGCCTTCGG	AGTTCTCCCCACACAGTAGAGTC	CATTGGAGCAGACCTCGTAGATC
16	ENSG00000117971	18.2	CTTGATGGAGATGAGCTGTGAGG	AATGATCGCCTGGGGCTTGG	AGTGGGGGTCAGGTGCACAA
17	ENSG00000127993	19.1	AATACAAGGAGTTCCTGCTGTGG	GAGGCAGATTCGTCCTAGGC	GGAAACTTGGGGCCAAAATGACAG
18	ENSG00000119927	20.4	TACCTTGATCCATAAGCTTGGGG	GTCAGCTGCTCAAACGGCAC	CACTGTGATAACCAACACAATGTCCCTAAG
19	ENSG00000141542	20.7	ATATGGTACAAAATCTTCCCTGG	GGGTGTGTGGTGCACTTGCT	TACGTAAGCTTAACCGCCTTGTCC
20	ENSG00000118733	20.7	GTTTAAGACTTCAATAGACTGGG	GGAACCCAGTTATGAATTTGGCACTTCTAG	CCTACCTGAAAATGCTTGGTCATAAGTGTC
21	ENSG00000197056	20.8	TAGGCAACAGTCCAGAACTCAGG	CAGTTATACAATTCATTGACCAGACTTGACCAC	CCTGGACTTAAAACCCAACACAAACAAAGC
22	ENSG00000156414	21.3	ACTCTACTTCTGAGCTCCTTTGG	GCATGTGAACCACTCATGCATCC	CTGCCTGGTAACTGAGTTTGAGTG
23	ENSG00000152253	22.2	TGCTTTGATGGAATCCTTGTAGG	CATAATGGTAGAGGACGAACTGGC	CAGAAACATCTCAACCATTCGTTCTTCTTCC
24	ENSG00000011021	23.4	GAGGGTGAAGGTGGCAGACATGG	TGCGTAGAGCAGTGGGTACC	GCTCATTTCTCTCTGGTCCTTCAC
25	ENSG00000103811	23.8	TGTGTGGTTCCCATTGTTGTGGG	TCTAGGGAGCTGCAGCCTGT	CAGCTTCAGAGCCTGGGCTT
26	ENSG00000197905	24.8	GCATAGGTTTGCTGAGAGAAAGG	ATCGGGACCACTGAAATCCAGAC	TCTAACAGGGACACGCAGGC
27	ENSG00000188064	25.1	CGCCATCACCGCGGCTGGCGTGG	AACAGCAGGTGGATCGAGGC	TCGATGCCGTAACGCACGTC
28	ENSG00000152208	25.1	CCGTGGAATACAGGAGTTCTTGG	GCCTAAGAGTGTCTCGATAGCG	GTTCCGTCAGCTACTCAGTTGG
29	ENSG00000175309	25.1	GGTTCTGCTCATGTGCTGCTTGG	GAACTACATCTCTTCTGGCTGGG	CAGTCCACTTACCCAGAATTCAGG
30	ENSG00000095383	25.3	CACAGAGTGGGGAGCCTCAGAGG	AGAAAGGCAGGGTTCAGCCTC	CAAATGCTGGTTCGCTGGAAGG
31	ENSG00000167476	25.4	GGTGGCTGAAGGCCCCAGTGTGG	ACCTCACCCATGCCTCCTGCAA	GGACCCTCAGCCTTTAACCC
32	ENSG00000176619	25.6	GGCCGATGCCCGGAGAGTCCTGG	TGCCAGGATCAGGGTGACGT	TGGGAATCTGAGCAGGGCCAGT
33	ENSG00000149269	25.6	ATCCTAAGAAGAAATATACACGG	CAGCTACAGGGGTTGGGGAA	TGGGTGAGGGGTAAAGTGGAG
34	ENSG00000237541	26.4	GTGAACTTCTACCAGTCTCACGG	GTGCACTCTGCGGGTCAAAAC	GACTGTGCCAAAGATGAAGCCC
35	ENSG00000136231	26.4	GAAGACTGGCTACGCGTTCGTGG	AACAAACTGTATATCGGAAACCTCAGCGAGA	TGTGGGCGCTCAGGCCTCA
36	ENSG00000196218	26.4	AGCTGGATGTGGCCCCCAAGCGG	CTTGGGGTCTGGAGCAGCAT	AAGGTCAGTGGGGTTTGTGGC
37	ENSG00000162692	26.7	AAATGAATCTCTGGATCCTTAGG	GCATCCTCCAGAAATTCCTGACTC	GCCTTGAACTCACCCCAAATCATG
38	ENSG00000010404	26.7	ATTTCAGAAGTTGTATCCCTTGG	TGGACCATACGGCACACTGATGTT	GTGAGCCACCACTCAAATGCATC
39	ENSG00000100884	27.7	AGAACAACCTGAACCCCAGCTGG	GCTGGTCTGGAGAACTGAGG	CACATGCAGGGGAAAGGTCTTAG
40	ENSG00000143630	27.7	CAGGTCCGATCCCCAAATCTGGG	TGACTTCACCCGCTCCTGCT	TCTAGGAGGCCGAGCGTGTA
41	ENSG00000189190	27.9	ATCTGAATTATGTGGAGTTCAGG	GGCCATGAAGCACCCATGAC	GGGAGTAGTGAAGAATTCGGGG
42	ENSG00000137474	28.1	TTGATGTGCGTTGCGTTCTGCGG	TAGATGAGGTGGTCCCGGTAG	AGAGAGGTCGAGGCCCTTAC
43	ENSG00000167780	28.2	ACAATTGCTGGAGCAAGCGCAGG	CACCTGCTCAAGGAACCTGG	GCTGACCCCCCAGGTTGTTT
44	ENSG00000108021	28.3	CAATTAAGGGTAGATAAAATAGG	CTGTCCGCCTTGTACAATTCTTGG	CCTCTAAGTCTTCTATTAATTGCCATTTAGGTTGTC
45	ENSG00000136870	28.5	TTTGAACAGAGATAAGGATGAGG	TTCTCTACCCATAGGATCCTGGTC	TCATCCTACCCTGTTTTCCTTGATAGACTG
46	ENSG00000170681	28.6	GGACAAAGTAGCCTCCATCGTGG	CCCTGTATTGCTATGCGACTGTG	GTGGTTAGGACATCTTACGCTGAG
47	ENSG00000136378	28.7	GGCACTGGACATCGTGCACCCGG	CCCGCGGTATTGTAGCTCGT	AGATACTCTGACTCCAGCAGCC
48	ENSG00000106070	29.2	GTTAAAGTCTTTAGTGAAGATGG	ACAGTTGCCCATGTGTTGGAGC	AATCCTAGGTGCGGGTGGTG
49	ENSG00000064313	29.6	GTGGCATATGAACTAAAAACTGG	GAAATTTACATTCTGATTTTAGG	AAGGTTAAATAAATTCTGAGG
50	ENSG00000164548	30.1	TCTCTGTTGTGTACAAACTGAGG	AGCAAATCCTCGAGATCGCCC	GGCTCATCTGCTCTAGTTCTCTTAAAATCTTATC
51	ENSG00000038219	31.3	ATCACTTGGCAACTCACACATGG	CGCTTTCAGGCAAAGTAGGTTAGG	CAGAAACTGTGAAACTTTGTTGTCCCATGG
52	ENSG00000109255	31.4	TGTAATCCTTGAGGTAATATTGG	GGTGGGTGATGATGTACAGTGAAAAATGAAG	GTGTTGGTAAAATCATAGTTCTCCCAAAGCTC
53	ENSG00000187955	31.6	CCTCAGCCCATGCCATCACTGGG	GGTTTTCCACCCCTGGTAGGAT	CAACTTATCTAAAGAGGAAAATCTTAGAGGCAGC
54	ENSG00000197451	31.6	TGTTCGTTGGTGGCCTGAGCTGG	CAGACTCTAAGGGTAGCTGTAGAC	ACACTGGCTGCATCTTTGAACAGG
55	ENSG00000116539	31.8	AAAAAACACAAAGGAGGAAGAGG	CATACGCTTGTGATGGACCCTAG	CTCTTAGCCTGGAGGCCAATTTTC
56	ENSG00000106803	32	TGCACTCCTTGTCCCACAGCTGG	GACAGAAACACAAGGACTGTTCCTAAGAC	GGCATCAGGTAGGCACTTAGTTC
57	ENSG00000102970	32.1	TGGCTCCCTTGAAGTACTCCAGG	CACGCACATGCAGATCTTCCAC	AGGGTGCACTTGTCCCCATG
58	ENSG00000136891	32.4	GGACTGAGTGGTGTGGATGAAGG	ATGTAATTATCAGTTCATGG	ACAGGAGTAGCTAGTTGTGG
59	ENSG00000178297	33.1	GGTGAGGACGACAAGGCTGGTGG	CTGCCCTTTGATTCCAGATGGCC	AGCTCGCTGTCTGCGTGTCT
60	ENSG00000128524	33.3	CTTCTACAACACTGCCCGGAAGG	AGCATGACCCAGAGGGCACA	GCTGGCCTTCAGTATCTGCAC
61	ENSG00000128591	33.4	ACAGCAAGGCCATCGTGGATGGG	ACTAGAGGCCTGACCCCAGA	TTCTGGATCCAGCCAAGCAGC
62	ENSG00000186951	34.3	GCGAACGATTCGACTCAAGCTGG	CCGTTGTGTGACATCCCGAC	GCCTGGCCTGGAATAACTTTTCTC
63	ENSG00000155792	34.9	TGATGAGCATAAGGAATTCAAGG	GCGGAACATACTTTTCATATAGCCTCTGTC	CTGAGGACTTACTCTGTACCAAGTACTATG
64	ENSG00000187912	35.4	GTGCTCCACCAAGACCTCCAAGG	TTCCGGGGCTTGCAAGGAAGT	CCCCGTCTGTAACCTAATCTCC
65	ENSG00000241489	35.6	GGTAGGCCATCAGGGACCTCGGG	CTGAAAGTCCACAGGAATTGGACC	GCATCCCAGGCTTAGAGAAAAGG
66	ENSG00000206044	36.1	GGAGGGTGGGAGGGACTCGCTGG	CGTCCTCATGAGAATCCTGGG	GACTTCATATCTGTGCAGGGCG
67	ENSG00000174799	36.2	AACTTACTCTGGAGGTTGAGAGG	CGCTGTATTATATGTTGGAGTCTCTCTAGCT	GGTACCTACAGGTGTTATGTAGAACAGTTCA
68	ENSG00000185013	36.6	CTGAGATGTTGCCCCTTCCAGGG	TACACAGGGGGGAGACTGGT	TGCTCACCCTCATCATGGTGATC
69	ENSG00000250741	37.1	GTCAATGGTCTAGAATATCCCGG	AGTTGGTGATGGGGTTTTACACCG	AACAGGGCCTGGCACGTAGA
70	ENSG00000101844	37.3	ACGCTGTGGACAGATGATGCTGG	GGAAAGGGCAATTTGAGGAACCCA	CCACTTGAGCTTGCAGAGAGCAT
71	ENSG00000180210	38.6	GGTCGCTGCTCCAGCGGGTCCGG	TAGCCGTGGAGGACTCCAGA	CAGACAGCCTCTCTCAGAAGC
72	ENSG00000185946	40.1	TTTCTTTATCATCTTCGACAGGG	GCAGTAAGATATCTGTACATCTGTATATAACACAGAAC	CTTCCCATTTATTGGTGTTTGCTTGAGAAATACTTG
73	ENSG00000099795	41.1	GGGCGCAGTAGTCCCGCAGCTGG	CTCGCAGTAGTCCCAGTCGT	TGAATGGGGGACACCCCAAG
74	ENSG00000165138	41.5	AGACCCCAGCCACGTGAACTTGG	CCACAGGAGAAATCAGCCTATGGT	TGACCCATGGTAGGTTGCCTG
75	ENSG00000254550	42.3	GCAGCAGCTTCTCCCCATCCTGG	CGAGGTGCCTGTGATGGTGA	TTGGTGGCAGCAGCACTTGG
76	ENSG00000170989	43.4	GCTGAATATCAGCGCGGACAAGG	ACATGGGTCGGTGGAATTTCTTGG	CTTCCTGGGGACACAGGGTT
77	ENSG00000189367	45.1	TTTGCCGGGAAGTAAAGCTTTGG	GTCCTAAATCGGGGTAATTTGGGG	GCACTATTTGGAGGCCGAAGC
78	ENSG00000169684	46.1	AGTTAATGACAACAAACGTCTGG	CCACCAAGGCCATATAGTCACG	GATCCTAGCTTTCTAGAGAACCAGATTGATG
79	ENSG00000046889	46.3	CGTGCCCACATAGTCCCGCTCGG	AGACAATGCCGCGCGTCCTT	ACTTTCCATTCTCGCCGCCG
80	ENSG00000149179	47.1	CAAACAGTGATATTCTTTCATGG	AGGAAGCAGTGGCCCACAGA	GCATACCCTTCACACTGACTTGCT
81	ENSG00000163539	56.4	GGTCTTAGAAACCACTTTCCTGG	CCAGTGGGCTTATCTTCATCCTTC	ACTTGAGACTTTCCTGTGAGCTGG
82	ENSG00000075218	No cutting	CATCTTTCTTTATGTCCAAAGGG	TTCTTCCCTTGCCTTGGGCATAAC	GAGCTTCTTTGTACACCTCCACG
83	ENSG00000136982	No cutting	GTCGCCGGCTGCAGCGCCGCTGG	AATAACGTGGCCGGCCAGAG	TCTTTCTTGCCCGCCAAGCC
84	ENSG00000163867	No cutting	GGTAAAATGTTTCTGTTTTGTGG	CCTGAGAATCGCACAGTCTCC	GTAACCATCTATTTGCCACAAAACCAGAACTTCTT
85	ENSG00000023318	No cutting	GATGTTGCATCCAATTTTTGAGG	GGGACAGTCTCTTCTAGACTTCCT	GTGTGTGATTATCTCGCAGAGTCG
86	ENSG00000157388	No PCR product	CTGGTGGAGACGGAGAGGCGCGG	CATTCTAGTCAGCAACTCTGCCAC	TATCCCTCCTGCACACCTCC
87	ENSG00000196549	No PCR product	TGTGGATTTTATGATTTCTGTGG	GAATCTGTGCAGGTCATTTC	TTGACATTATTCAGTGTATC
88	ENSG00000116560	No PCR product	TGATTGAGGCCCATGCCGGGCGG	GTGGTGGCTGTTGCTGCTGT	CACGTTTCCTGAGCGTCTTCTTC
89	ENSG00000136928	No PCR product	TGGCGCCCGGGGCCTGGGGCTGG	ATGGCTTCCCCGCGGAGCT	GGCGCAGGAGTGACTCGT
90	ENSG00000117543	No PCR product	AGAGTTTTATGGAAGAAAATTGG	GTGTGTGTGTGTGTGTGTGTGTG	CAGGACCTGGCAGGTAAAAGTG
91	ENSG00000175216	No PCR product	CTCACTGATGTTCTGTAGTGTGG	TTGGCAGGGTAGAAGCAGTGCA	CCCTGCAGGAGGCAATTGATG
92	ENSG00000066777	No PCR product	AGAAATTTTCTTATACATTTTGG	CCTGCTCTATAGCTCTGGGATG	CAAAGTACATCTAGGATATGAGTACATTTGGCC
